# Supplementary material for: A simulation-based breeding design that uses whole-genome prediction in tomato
Source: Sci Rep. 2016 Jan 20;6:19454. doi: 10.1038/srep19454 (PMC4726135; doi:10.1038/srep19454)
Supplement: Supplementary Data S1 [file srep19454-s2.xls]

## Sheet: Supplementary Data S1
Variety	PF	TFW	AFW	PMF	TMFW	AMFW	SSC	PCol	SS	PBF	PIF	PCF	PSF	LL	LW	SW	H1T	NFlo	DTF	NL1T
SL1	92.63	2924	154	62.45	2290.5	166.5	5.13	0	0.73	3.7	5.85	0	27.65	58.7	56.5	18.47	58.5	22.25	40	11.67
SL2	81.95	3466.75	196	74.38	2893	206	4.45	0	1.15	0	5.93	1.87	18.33	57.67	58	16.4	71.5	22.25	42.67	11.33
SL3	78.58	2713.25	187.25	81.78	2535	203.25	5.1	0	1.23	0	1.58	0	16.68	58.03	54	17.3	54.33	19.25	40.67	10.67
SL4	88.75	2921.85	169.28	60.03	2121.07	171.36	4.45	0	1.02	3.15	9.2	0	26.83	53.36	59.47	15.06	63.39	21.12	42.89	11.63
SL5	88.53	3205.75	159.25	70.23	2609	167	4.3	0	0.35	0	7.3	0	22.5	50.8	50	18.03	69.17	24	40.67	11.33
SL6	76.87	2494.25	143.75	68.6	2090	168.5	4.98	0	0.78	0	1.78	0	29.6	55.73	54.17	15.07	70.33	23	42.33	12
SL7	88.08	2582.5	133.5	55.95	1658.5	137.5	4.4	0	1.23	0	10.68	0	33.35	53.37	47.47	15.67	70.5	23	40.67	12
SL8	82.52	2979.75	173.75	63.03	2109.75	183.25	4.95	0	1.33	0	10.85	1.87	24.75	48.7	53.67	15.47	63.33	22	42.33	11
SL9	75.17	3172.94	200.19	78.23	2771.92	212.8	5.23	0	0.57	3.15	1.87	0	5.57	51.89	56.67	16.25	75.56	21.5	41.04	11.67
SL10	93.53	3856.25	178.25	79.1	3138.75	189.25	4.8	0	1.15	3.3	7.3	0	11.1	58.67	58	15.07	61.83	23.25	40	11.33
SL11	88.29	4586.25	220.75	85.68	3870.25	216.25	4.85	0	0.45	0	5.98	1.43	5.98	48.4	49.47	14.27	81.33	23.5	42.67	10.67
SL12	81.73	2545	149.75	70.73	2121.75	163.75	5.43	0	0.4	1.97	1.48	0	26.33	52.43	48.17	12.9	61.5	21.75	43	11
SL13	75.15	2119.85	139.28	63.7	1713.41	142.69	5.02	0	0.32	0	1.87	0	34.5	57.16	58.82	15.41	65.39	22.12	43.89	10.63
SL14	78.53	2713	155.25	79.65	2418.25	174.5	5.33	0	0.33	0	2.38	0	17.98	63.33	58.83	15.1	64.5	22.5	43	11
SL15	69.44	2702	172.5	67.4	2026.5	185	4.68	0	1.28	0	8.63	0	22.48	45.9	50.13	15.47	63.33	23.25	45.33	12
SL16	79.16	2740	162	76.03	2402.75	170.5	5.43	0	0.53	5.8	2.8	0	15.4	64.17	58.4	17.37	63.5	22.5	41.67	12
SL17	76.84	3637	196.75	53.63	1935	202.5	4.7	0	1.4	0	23.83	0	22.58	61.17	63.47	16.7	74	23.75	45	11
SL18	77.85	2938	195	76.28	2339.25	191.5	5.18	0	1.15	4.53	6.88	0	9.08	56.37	56.67	16.83	68.83	20.25	41.33	11.67
SL20	77.77	3279.52	204.28	73.57	2709.74	217.03	4.85	0	0.92	0	6.6	0	19.83	61.26	60.37	14.21	79.89	21.79	47.89	11.63
SL21	90.33	3588	190.25	72.8	2673.5	186.75	4.8	0	1.28	0	13.55	0	13.65	55.4	53.43	15.2	64.83	21.75	44.33	11.33
SL22	54.18	2776.25	236.5	87.18	2481.5	234.75	5.68	0	0.7	0	3.55	0	5.73	65.53	60.5	16.53	64.83	22.5	43	10
SL23	68.94	2373	158	83.68	2178.5	168.75	5.05	0	0.58	0	1.48	0	14.88	57.13	50.33	15.03	58.67	22.25	42	11.67
SL24	80.98	2275.25	140.5	68.83	1799.5	151.5	5.2	0	0.65	2.37	6.23	0	23.18	55.3	55.73	16.27	66.67	21	43	11.33
SL25	71.77	3806	253.25	82.95	3623.25	265	5.43	0	1.4	0	0	0	14.98	59.03	60.77	17.3	65.5	22.25	45.67	11
SL26	74.79	3222.25	228.5	87.15	3120.25	251.5	4.7	0	1.35	0	0	0	12.88	65.5	63.77	13.47	64.5	19.25	41.33	10.67
SL27	90.75	2339.52	123.62	62.63	1907.74	145.03	5.19	0	0.59	0	1.67	0	35.7	53.11	56.37	14.91	56.39	21.79	41.39	11.13
SL28	69.47	3031.52	229.62	77.8	2698.41	225.36	4.22	0	1.02	0	8.03	0	14.2	58.66	55.92	16.11	57.89	19.79	43.89	9.63
SL29	79.23	3747.85	210.28	80.73	3348.41	235.36	4.65	0	0.86	0	1.6	0	15.43	54.96	54.57	16.16	67.89	22.45	46.89	11.63
SL30	79.88	2577.25	171.75	83.4	2380.25	176	5.25	0	0.45	0	0	0	16.6	50.33	52.5	15.07	54.83	19.75	40.67	10.67
SL31	81.69	2315	161.25	66.58	1811.75	172.75	3.6	1	1.58	1.67	10.8	0	21.38	59.17	57.33	17.13	52.33	19	44.67	9.33
SL32	89.92	3061.25	179.75	66.95	2564.25	204.25	5.28	0	1.03	14.27	2.9	0	16.63	58.37	50.67	15.27	65.83	20	40	11
SL33	81.3	2163.18	133.28	59.8	1767.07	175.36	4.32	0	0.86	0	3.73	0	36.47	43.36	44.77	12.11	49.39	20.45	46.89	10.13
SL34	76.95	2565.25	158	72.23	2251.75	180.5	4.98	0	0.4	0	0	0	27.78	62	53.33	15.53	55.5	21.5	41	11
SL35	81.28	2863	192.25	62.33	2247.5	180.75	4.98	0	1.15	1.77	11.53	0	24.83	53.07	54.73	15.73	62.33	21.5	43.67	10.33
SL36	77.73	2800.25	168.5	71.7	2333.5	182.75	3.88	0	1.73	0	8.2	0	20.1	54.73	57.5	14.7	56.67	22.25	44	10
SL37	87.03	3537.85	172.62	71.47	3001.74	209.03	4.95	0	0.69	0	4.83	0	22.03	52.61	56.37	15.26	65.89	23.12	43.89	10.63
SL38	78.19	2563.75	165.75	71.58	2024	180	5.05	0	1.48	2.77	12.3	0	14.05	56.8	53.17	15.07	56.83	20	43.33	11.33
SL39	73.13	1988.25	136.25	71.78	1651.25	148	4.88	0	0.28	0	0	0	28.23	61	56.87	15.43	58	21.25	42	10.33
SL40	75.53	2913.5	173	71.28	2529.5	194.75	4.48	0	1.15	0	4.25	0	24.48	59.1	57.4	16.57	70	23.5	43	11
SL41	78.33	2505.5	168	72.73	2209.25	182.25	5.25	0	0.65	0	1.48	0	25.8	59.27	55.63	15.53	54.33	20.25	42.33	9.33
SL42	73.78	2298.75	140.5	72.2	1879	147.5	4.98	0	0.58	0	2.38	0	25.45	60.43	55.57	15.77	59	23	43	11.33
SL43	68.55	2842.27	184.52	64.53	2469.59	217.47	4.73	0	0.64	0	0	0	31.3	56.39	57.52	13	65.56	21.17	44.04	10.67
SL44	84.9	3628.75	196	79.53	3080.5	194.25	5.05	0	0.7	2.1	5.35	0	12	54.9	52.37	15.73	73.33	22.5	44.33	11
SL45	81.83	2658.75	172.25	70.2	2280	188.25	5.03	0	0.9	0	8.38	0	21.48	56.87	53.23	17	65.67	20.25	42	11
SL46	90.5	2414.75	132.25	60.65	1908.5	145.75	3.9	0	0.53	0	1.68	0	37.7	57.07	56.6	15.27	66	21.5	43	10.67
SL47	80.62	2723	165	72.83	2371.75	163	4.23	0	0.58	0	2.3	0	24.9	60.93	51.73	15.63	60.83	22.75	40	10
SL48	82.44	2926.5	165.75	71.83	2483.75	173.75	5.15	0	0.58	0	4.5	0	23.68	59.4	52.13	17.63	73.67	22.25	43	11.33
SL49	81.95	2630.25	152.5	69.15	2216.75	169.5	5.08	0	0.5	0	2.78	0	28.08	54.27	52.73	14.53	77.17	22.25	40.67	11.33
SL50	87.43	3129.25	174	54.7	1951.25	174.25	4.5	0	1.28	0	19.3	0	24.75	61.7	54.5	15.27	75	21	47.67	10.67
SL51	95	3704.18	197.43	76.2	3039.23	193.6	5.32	0	1.09	0	9.5	0	14.3	51.72	55.16	16.41	78.87	21.5	46.92	10.66
SL52	84.31	2499.75	174.75	74.28	2108.25	184	4.93	0	0.73	0	4.8	0	20.95	59.53	55.4	16.57	60	17.5	41.67	10.67
SL53	86.57	2631.25	146.25	56.4	1873	168.5	4.43	0	0.78	0	5.28	0	37.03	52.17	50.5	15	60	22	45.67	11
SL54	82.37	2550.5	172.5	77.43	2237	181	5.45	0	0.2	5.57	1.93	0	16.5	59.77	53.77	16.37	63.67	19.25	41.67	10.33
SL55	71.69	2437.5	177.75	80.93	2243	197.25	3.8	0	0.95	0	1.78	0	17.3	63.33	59.87	18.03	55.5	19.5	42.67	11
SL56	76.88	2639.25	188	73.75	2320	202	4.43	0	1.15	0	6.23	0	20.05	56.5	54.87	15.73	57.83	19.5	43	10
SL57	92.76	3279.75	157.5	82.4	3034.5	160.25	5.13	0	0.73	0	0	0	16.53	65.63	55.33	16.83	72	23.75	43	11.67
SL58	69.26	1766.75	119	32.8	876.75	145.8	4.38	0	1.4	0	11.85	5.27	51.43	45.47	46.5	13.77	50.83	23.75	43.33	11
SL59	71.3	2211.5	155.75	68.43	1826.5	170.25	5.18	0	0.2	0	3.85	0	27.75	59.67	52.9	15.9	71	21.5	42	10.33
SL60	71.66	1781	125	58.5	1486.5	164.5	3.78	1	1.1	0	0	0	41.5	55.77	55.8	15.5	57.67	20.25	42	10.33
SL61	80.08	2993.25	196.5	80.53	2558	193.5	4.9	0	0.4	0	5.33	0	14.18	61	59.43	17.07	61.5	19.25	40	10.33
SL62	80.63	3262.75	199.25	71.2	2568.5	184.25	4.83	0	1.1	0	8.2	0	20.6	58.7	57.1	17.5	68.5	22.5	46.33	12.33
SL63	77.27	3364.75	203	71.88	2876	208.5	4.6	0	0.75	0	5.68	0	21.18	57.23	58.67	15	67.5	23	45.67	12.67
SL64	78.91	1937.25	123.75	58.65	1431.25	139	4.28	0	0.48	0	0	0	41.38	60.33	57.07	16.13	67.5	21	43.67	10.67
SL65	82.97	3382.25	187.75	86.15	3061.25	186.5	4.75	0	0.95	0	4.8	0	9.08	58.07	52.6	16.67	61.5	22.5	41	11.33
SL66	64.05	2878.75	203.25	83.58	2608.5	219.75	5	0	1.33	0	5	0	11.45	56.17	55.67	16.43	74.17	22.5	42	11
SL67	88.06	2911	161.75	67.75	2407.5	180.25	4.63	0	1.4	0	7.35	0	24.9	59.93	62.8	18.23	65.17	21.25	41.67	10.33
SL68	80.87	2409	158.25	85.58	2240.75	169	5.8	0	0.53	0	0	0	14.43	57.07	58.1	16.27	65.83	19.5	42.33	11
SL69	83.97	3793.25	189.5	79.9	2851.75	192.5	4.35	0	0.98	1.87	11.25	0	7.48	56	56.53	14.67	65	23	43.33	11
SL70	86	2554.25	155.25	60.8	2002	168.75	5.43	0	0.28	0	1.48	2.77	35.63	56.33	49.67	12.8	64.83	20.25	46	12
SL71	84.68	3515.5	187.25	71.55	2913	200.75	5.08	0	1.28	0	5.3	0	19.15	56.67	61.83	15.73	57.83	23	45	11.33
SL72	73.8	2054.25	138.25	75.15	1704.75	145.25	5.4	0	0.65	0	7.73	0	17.13	62.5	52.73	14.7	56.17	20.5	40.33	10.67
SL73	73.71	2926	174.75	61	1993.25	205	4.85	0	0.78	0	14.25	0	24.78	61.23	57.4	15.77	61	23	41	11.67
SL74	87.94	3170.25	166.75	72.88	2709.5	200.25	4.98	0	0.6	1.97	5.63	0	17.1	59.77	58.1	17.63	64	21.5	41.67	11.33
SL75	68.02	2266.75	162	72.08	1914.75	174.25	5.03	0	0.53	0	2.95	0	23.53	60.77	57.83	15	68	22.25	44.67	10.33
SL76	80.23	2532	154.75	62.15	1882.25	171.5	5.25	0	0.2	0	2.9	0	29.73	59.77	51	15.87	64.5	21.25	41.67	11
SL77	79.87	2382.25	181.5	78.68	1890.25	183.5	4.33	1	1.33	0	8.93	0	12.4	65.9	56	16.1	53.67	16.75	40.33	10
SL79	69.33	2114.75	148	87.5	1941.5	160.25	5.25	0	0.48	0	0	0	12.5	58.53	57.77	14.73	61.5	20.25	45	10.67
SL80	77.36	2494	150.25	63.2	2081.5	175.75	4.95	0	0.78	2.23	3.25	0	31.93	59.73	47.03	16.23	60.33	23	41	10.33
SL81	77.65	2795.25	179.25	77.9	2361.25	174.5	4.38	0	0.73	1.5	4.8	0	16.18	57.83	55.4	14.53	59.67	22	41.67	10.33
SL82	79.11	2607.75	162	75.75	2229.25	167.75	4.55	0	0.85	0	3.25	2.37	19.2	53.47	48.77	16.93	60.33	22	40.33	11.67
SL83	79.79	2698.75	159.5	59.75	1794	151.75	5	0	0.78	0	10.68	0	28.3	55.53	52.23	16.03	61.67	23.25	42	11.67
SL84	85.19	2621.5	155.5	75.03	2273	166.25	5.38	0	0.53	0	3.25	0	21.73	58.27	53.17	17.57	58.17	21	42.67	11.33
SL85	82.06	2761.25	158.5	74.8	2392.25	170.5	5.68	0	1.03	2.1	3.13	0	19.28	60.67	55.8	15.53	76.83	22.25	42.67	11.33
SL86	77.73	3174.61	223.86	83.2	2584.26	220.13	5.63	0	1.27	0	11.8	0	3.33	59.44	58.92	16.65	71.81	18.17	41.54	11.17
SL87	82.08	2263.5	167.75	84.18	2114	177	4.9	0	0.4	0	0	0	15.83	55.33	54.13	16.8	69.5	17.25	42	11
SL88	78.89	2769.25	162.75	69.55	2348.5	180	5.05	0	0.45	0	1.58	0	24.73	55.8	57	17.1	70	22.75	41.67	11
SL89	82.64	3237.25	196	78.3	2772.5	184.5	4.1	0	0.98	0	5.88	0	15.85	60.73	56.6	16.07	63.33	21.75	43.33	10.67
SL90	78.31	2349.25	153.25	75.58	1930.75	158.75	5.38	0	0.9	0	5.9	0	18.58	56.07	54.03	16.37	61.5	19.5	42.33	11.33
SL91	82.38	2918.75	154	71.9	2433.75	159.25	5.28	0	1.15	0	4.03	0	24.13	57.47	56.07	15.9	63.5	24	39.67	12
SL92	92.45	3618	222.75	80.7	3322	205.25	5.18	0	0.85	0	1.25	0	18.05	54.5	52.47	17.17	75	20	41	11.33
SL93	76.68	2905	178.5	86.8	2752	186	5.55	0	0.4	0	1.4	0	11.8	60.67	56.53	15.93	76.5	22	43.33	11
SL94	80.75	2618.75	157.75	78.45	2331.5	162.75	4.23	0	0.95	0	1.33	0	20.23	56.5	54.07	15.37	66	21.25	40.67	10.67
SL95	84.52	3010.75	175.75	63.2	2441.75	185.25	4.23	0	1.08	1.97	2.38	1.97	31.5	56.78	52.1	16.27	59.67	22.75	40.67	11.33
SL96	95.33	3355.5	220	80.48	2967.5	215.5	5.1	0	0.68	0	3.18	0	16.35	54.67	56.73	13.6	65.67	17	43	10
SL102	81.23	4044.19	198.21	85	3745.5	209.74	4.17	0	0.84	0	2.25	0	12.7	49.09	43.98	13.81	68.9	24.43	41.86	9.59
SL103	86.03	2943.19	151.71	65.05	2256	164.24	4.77	0	0.84	0	10.7	0	24.25	53.99	52.28	14.71	61.9	21.93	42.86	10.59
