# Supplementary material for: A simulation-based breeding design that uses whole-genome prediction in tomato
Source: Sci Rep. 2016 Jan 20;6:19454. doi: 10.1038/srep19454 (PMC4726135; doi:10.1038/srep19454)
Supplement: Supplementary Data S2 [file srep19454-s3.xls]

## Sheet: Supplementary Data S2
SNP ID	Chromosome	Position (bp)	Strand	Flanking sequence	Allele A	Allele B
AX-107527658	1	19048	+	CTACCAATTGTCATTCTTATAACTCCAAAATAAAG[A/C]AATTTAATATGTTAAATATTAATATTAAAATATTA	A	C
AX-95808842	1	20288	+	CACCTCCGTCATATATAAAACTATATCTTACGTAT[C/T]GTGAATCTGAATTAATCGAGATCTGACATTAATAT	T	C
AX-107559453	1	20639	+	TCACTTATTTAATCATGCAAAATGTTTAAAAGTTG[A/C]ATTATTTTACGAATCCCAATGAAAAAAAATCACAA	A	C
AX-107529506	1	23508	+	GAATGTATAGGTTTTATCGAAAAATTCAATATTTA[C/T]TATATATGTGTGTATATATATATATAGATTCAAAC	T	C
AX-107531691	1	24508	+	AAAGAGGTACTCCTATTATGTTTGTTCTAATTAAT[C/T]TGTATTATGATCATAATAATGATTAATTTAATTAT	T	C
AX-107532729	1	25408	+	TTTTTTTAAAAATTTCACAAATATAAAATGTTTTA[C/T]CTATCAAACTATCTATAATTAGTGATTCTATTGTG	T	C
AX-107530633	1	26785	+	GAAAGAAGTTCATTTATTAAAGAAAAAAATAAAGA[A/G]AAAAAAAAGGTAAAGGTTGATAAAAAAAATTACAT	A	G
AX-107528513	1	29799	+	CGACCAACCTCTCACACCTTTTAATTGACAGATTT[A/G]TGCACCTCCTTTTTTTACATATCTGAACTATTTAA	A	G
AX-107533651	1	33045	+	CTAGTTACTACCTCTATTCCATTTAATGTGGCACT[A/C]TTCCCTCAGATGGGATCTTTCTATATTGGGAAGCA	A	C
AX-107534888	1	34328	+	CTTTCTTTTATAACCAAATAAAATTACTCAAAAAG[A/C]AGACTGGATATTGTCAACACATAAAGTTCATTTAT	A	C
AX-107535828	1	35625	+	TCCAGCACAGATATAGCATGCAGACTCTAACCTCT[A/C]AACAGTGAAATATGTAACAAGCTTCCGGTGGACAA	A	C
AX-107536974	1	36634	+	TTCCAAGCATATAGATTTCCTTATCATGTCAGAGG[A/C]AGAGGTCTTCCATCTCATCCTGCCATCATAGGATT	A	C
AX-107537842	1	37510	+	CACTTAGGTAAGAATTTTTTGCAGAATGAATGAGA[G/T]GGCTTGGAGAGATCAAGCACCCGCACATAGTTACC	T	G
AX-107526876	1	41856	+	TTATAGACTTACATAACGGAGCTTTTGGAAGAACT[C/T]TTTTTTTTTTGTTACAGCATCCAGCTAAGGCTACG	T	C
AX-107539152	1	43060	+	AATATCAGCATTCAAATACATCATGTGAGAGACTG[A/G]TTAGTAGTTCAACCAACTCTAAAATGTAAGTTTTT	A	G
AX-107525453	1	45434	+	TATTAGAAGTGTGGCCTGGAGAGGGTAGGATGTAC[A/G]CGACCTTACCTCTACCTTTGAAGGGTGGAGAGGTT	A	G
AX-107539941	1	45644	+	AGTCAAATATTAAATAGATGACTCACCAGGGAATG[A/C]ATTGGGTAGCCATTTAAGGAGTAAGGGAGGCAGAA	A	C
AX-95772159	1	62862	+	TTCAGTAAATTTCATTAAAAAATACTCAAAATATT[C/T]AATGAAAAAGGTGATCTTTTAGCCATAAAGGTAAA	T	C
AX-107558932	1	65190	+	TTGAAAAATAAACAATTTAAATCATTCATCATTCA[A/T]ATCTCGAACAACATCTTAGAATATATGTCCATTCA	A	T
AX-95771895	1	65279	+	TTAACATCAAAAAAATGAATATTTTACATCGCAAA[C/T]ACACGCACATTTATTTTGTTTTAAAACAATTATAT	T	C
AX-95770515	1	65409	+	ATACAAAAACTACACAAAATTAGTAAATGCTAACA[A/G]ACCTCACAAAATGTGGTTTCCTTTATTTTATATAC	A	G
AX-95792562	1	65869	+	CACCTAAAATCTCTCATTTGGTCCATTTCTTTACG[C/T]ATGGAAAAAACAAAAAGTTGGGTTGTTGCAATAAA	T	C
AX-105354174	1	66253	+	AAATTGCAATATTTACTTGATATGTTGCTTGAAAT[C/T]AGGCCATTATGTGGTAATGCTGTTGTACCTCTTGT	T	C
AX-95805686	1	66377	+	TTTGCAATGGAATTGCTAGGATTCTGTTGCGGATT[G/T]ATTCTGCTGGAAAAGTTGAAGCTAGTATGGCACTT	T	G
AX-95779087	1	68285	+	TAGACTACAATATAAATTATGTTCAAGTGACATCT[A/G]CATCATGCATTCTCCTAAATTTTATGTGTTCCATG	A	G
AX-95813879	1	68320	+	ACATCATGCATTCTCCTAAATTTTATGTGTTCCAT[A/G]CATTGATGAGAATATTTGACATTTACCTGAGCCCG	A	G
AX-95793145	1	70360	+	ATTTTGTTCCTTGTTAAAATGCAAGTTAATCTATG[C/G]ATACCTTCTCCTTTTGAAGAGCACGAAGATGAGAC	C	G
AX-95781905	1	71528	+	AATCATTCCCATCAGAACTCTTCTGATACATCATC[A/T]TTACAACATACAAACTACTAAATGAGTTCAACTTA	A	T
AX-95797106	1	71706	+	TGTTCAAGACCAGCTCTTTAGCCCACAAGAACAAC[A/G]ACAATAACTAAGCCTCAGTCCCAAACAAGTTGGGG	A	G
AX-95785488	1	71914	+	CAGCCAGAATAGCAAAATCCCGCTGTTCAGTCGAG[C/T]AGCAACATCCACTCAACCACAAAGAAATTCCTCAA	T	C
AX-95776090	1	72211	+	GCAGCAAGAAGGACTTTCAAAAGCCAGCATCATAT[C/T]TGCTGATGATAAATCACAGATGATGATTATCCCTC	T	C
AX-95782957	1	73081	+	TGGAAAATACAAATGAATATTTCACTCTTTTTATT[C/T]GTTTATGTTTAGATACAAATTCATATCCTATATTT	T	C
AX-95803978	1	73239	+	CTAATCAGCATTTTAATCTTTCGGACATGAGAGTT[A/C]TTAACCAATCAACAGTTTATCTTATATATATAACA	A	C
AX-95815850	1	73428	+	ACATCTTCGTTATCTTGAATTACTGACCTCAAATA[C/T]TTGAAACTTTCTAGATCTCTTAGGAATAACTTGTA	T	C
AX-95770653	1	74644	+	GTAAATCATAAAATATTTGCAAAGATTTGATTCCT[C/T]CTTATGGTAATTATAATAATTGCAATTATAGCCAA	T	C
AX-95769086	1	78294	+	TATATTCTAATTTGTATTTTATAAGATTTATTTTT[C/G]AAGACGCACAGAATTTCGAAGATGTGAATTCAAAA	C	G
AX-95781414	1	79922	+	GTTTTACTTGCTATACTTATTTTACTTGCTAATTT[C/G]ATTTGGTTCACATCATTTGCTATACTTGTTTTACT	C	G
AX-95773947	1	83225	+	GCATTTCAGAGTCGCTAAAATCCTAATGACATTTA[C/T]ATAGAGTGTTGATTAAACAGAGGCGAACCCAGGAT	T	C
AX-95804323	1	85119	+	CTTGTTTGATGTAATTGAAATCTAACTGATACTGC[A/T]CCCTGCAAGAAAATTAAAAAAAAACATAATGAATT	A	T
AX-95806358	1	85265	+	TTTATCTTTCAGGGTGATTCAAATAATCTGACTTG[C/T]GACTTTCATAATGAAGATTTTAATCATCTTCTCCC	T	C
AX-107535594	1	85290	+	ATCTGACTTGTGACTTTCATAATGAAGATTTTAAT[C/T]ATCTTCTCCCTCTAGGAATTTACTTTTTTATACGC	T	C
AX-95787574	1	86207	+	AATCACAAAATACCCGAAAACGTAGATGTCACATG[A/G]TGAGGTGTGACACGTGTCGAGCAGATCATCTACTT	A	G
AX-95767574	1	86295	+	ACAACTCCTCCGACGTTCCATGTATTAACGAAAAC[C/T]CTATGAAATTATCGGAGACTCATTCGATATTCCAA	T	C
AX-95804664	1	90620	+	GGGAGAGTTAATCAAGATCAAGAATCTTTTGTGTT[A/G]ATTTTGTATGATAGTGGATTATAATTTGAATAGTG	A	G
AX-95771463	1	91248	+	TTATTATTCACCTTCAACTAATAATAAATATCTAG[A/T]AATGTCACCAAAATTAAAACATATGAAAAAAAATC	A	T
AX-95800659	1	92041	+	TCAAATTCATACTCCATGTCCTTGATAGTTTTCGA[A/G]TGGCCAAAGAAGCGTTCTGCGAGTTGAAGATCCTT	A	G
AX-95787517	1	92053	+	TCCATGTCCTTGATAGTTTTCGAGTGGCCAAAGAA[A/G]CGTTCTGCGAGTTGAAGATCCTTCAGAAACACAGA	A	G
AX-95784356	1	93700	+	ATGATAACATCCTAATGAGATAGAATTATCATCAG[C/T]AAGGAAGAGCAGTTAAAAAAAGGGGAGGAAGATAA	T	C
AX-95812696	1	94573	+	CTTTCATAATCCCACTTCTCTGACTAACAGTCTCG[A/G]CCAAGATTCTGAAAGCCGAAAGTGTTTTTTATTTT	A	G
AX-95796925	1	94693	+	GATGATATTTTTCGTCCCCATTTGTTCAATATTCC[A/T]ACTAGTATCTCCAACTTCTATAAAACTGACAATAG	A	T
AX-95810188	1	94857	+	TACCTTCCAATCTCTTTCAAATTTCTCAATCACAC[C/G]TTGTCATGATCTCTCTAAATTCTCACTCGAAGGCA	C	G
AX-95805764	1	94871	+	TTTCAAATTTCTCAATCACACCTTGTCATGATCTC[G/T]CTAAATTCTCACTCGAAGGCATCCTCAAATGTCTG	T	G
AX-107558596	1	95113	+	CATCCACAAATAAATAAGTACCAAACTGACACATG[A/G]TGTCCCTACCTGTTATCCGACCTAAATCCACTTAC	A	G
AX-95783292	1	95148	+	GTGTCCCTACCTGTTATCCGACCTAAATCCACTTA[C/T]GCAACTACTCTTACAGGTCTGTCACTAGTTTATTG	T	C
AX-95787693	1	95198	+	AGGTCTGTCACTAGTTTATTGTAAGATTCCCACGA[C/T]GAAATAATACAGTAATGGGGAGAGATGATCCCCTT	T	C
AX-95804042	1	95261	+	ATCCCCTTGACTAATCCCCGCCCCAAAAGTCAGCT[A/T]CTGCTTCATTAATCATGAAAACAGAAATAAACCTA	A	T
AX-95782802	1	95564	+	TTATTGGCTATACTAATAACAGGAAGCTGCAAAAC[C/G]AAGCAATACATTGTTGATAACATAAAATTAACAAT	C	G
AX-95770200	1	95624	+	AAATTAACAATATGTAGCAAATAACGACAGAAAAA[C/T]ACAACAAGAAGTAAAGAACGCACCGCAAAATCCCG	T	C
AX-95785578	1	102276	+	GTTTGGATAGGCTTGTTGCAGACATCAACTATTCC[A/G]GAGAGCTATACCTGGCTGGTGAGCTCTTATTGACT	A	G
AX-95797749	1	103686	+	ATGTAAATTTTTTTGTAAATTACAACAAAGTACTT[A/G]GGCATTCCTCACACAGGCAAGATTTGGGGGAAGGG	A	G
AX-95785429	1	103791	+	CATTAGTTGTTAATTTCACGGCTTGAATTTATAAT[C/T]ATATCGAAGCTTCAAGTAATTTTTCTAAGTATTGA	T	C
AX-95773241	1	104809	+	ACCGCGCATCCGTGGAGGATGAAATCGGAGAACTC[A/G]GCGATATACGGGGCGTATTTGTAATTGACTTTGTA	A	G
AX-95787586	1	106506	+	TATATTTACAAAAAATTCATCAAGAATCCATATGG[A/G]CAACTGAAACAAAAAAATCAAAACTTTCACTCATG	A	G
AX-95802722	1	106666	+	TAAACATCATTGCAAGGTTAAAAATCCAATCTTTA[A/C]ACAAGAAAATTTTACAAAATAAATTAACATATGAA	A	C
AX-95785011	1	109078	+	ATAATGTTTACTAACGATAACACATTTCATATAAT[C/T]TCGTAAATAAAGTTCGAAAAGGAAATGAGAAATAA	T	C
AX-95812259	1	109272	+	TATAACTTTGTAAAAAGTTATTATGTATGAATATG[A/G]TAGAACATGTGACTCGATTGGTGAAATATAATTTA	A	G
AX-95787228	1	109695	+	CTTAATGTAAATTTTTATTACTATTCCCAAAATCC[C/T]AACACATGATAATACTTTTACAATTATGATTATTT	T	C
AX-95798493	1	109836	+	AAGTTTATATATGACATTTATCAAATTTATTTTCG[A/G]GTCTTGAATGTGAAATATCTTATTAAAATTAACAT	A	G
AX-95779993	1	111226	+	TCATTTGATAATGAAAATAACAACTTCATCCACGA[C/T]ATCACATTATTTGCTAGTGTGTGAAACTCAATTTG	T	C
AX-95803928	1	112255	+	GACTCTTTTATATAAATTTGAATTAGTTAGATCTC[A/G]AATCGAACACGGAGTAGAAAATGACTCTCTTGACT	A	G
AX-95770172	1	112562	+	CATATTCAGTTTAACATAATACACCTAAAATAACA[C/G]GTAAGATGTCATTGAATGCATGTATCTTCTAAAAG	C	G
AX-95816140	1	114796	+	GTGATCCATTCTTGATAGAATAAGGTATATCAGTC[C/T]AATTGTATCGATAAAAATGACTCATATATACTCAT	T	C
AX-95787978	1	115299	+	TTAAATAAATTCGTTAAGGTGATTGAGTTGATTAA[A/G]CAGGTTATATCTTAAGTGTGCATTCTCGCATAGAT	A	G
AX-95804913	1	115919	+	TGTTGTGTGGGGGTGAAGGGTTTCAATTCACGGGC[A/G]AATTCAGAATTTTAAATTTTATGATTTTAGGACAA	A	G
AX-95809862	1	120521	+	CACAAGTAGAATATGAAAAAAAATTGAGTATATAC[A/G]GACTTTATTACTGATAGAGAGAGTTATTTGAAAAA	A	G
AX-95776891	1	122782	+	TGACTTTCTCTGACATCCCACCATTTTTTTTTCTC[A/T]TTCTCTCTCTATATCTAATGATCTTATCTCCTCTT	A	T
AX-95812513	1	122836	+	TGATCTTATCTCCTCTTCTTCTTTTTTTCTTCTTT[A/C]TGTTATCTTTTGTAATTCTGCCTCACCATATTTAG	A	C
AX-95808697	1	123268	+	TAAAAGTAGAGATAAGGTTTGCGTACGTTACTCTC[A/G]TATGCTCTTTTTGTGTTTGTGGCAATTCTGCTTTT	A	G
AX-95767962	1	124636	+	CCAACACATGGCAGAGGAGGTTATTTTGTCATTCA[C/G]AAAATGATTTACTTCCCTGTATACCTGTAGGTTAG	C	G
AX-95811986	1	124680	+	TTACTTCCCTGTATACCTGTAGGTTAGTCAAGGAC[C/T]GGAAGTCATCACCGCTCAGTTATTTTTCGACTTGT	T	C
AX-95787506	1	124802	+	CCACCGAATTTCAATCTTGAATCGGAAGACGAGTC[C/T]GAAGTCAGCAGCAGCCAAGTTGCCTCCAACACTTC	T	C
AX-107559490	1	124907	+	AACACGACCAATTCGTCCTGTCTGACAAACTCTCT[C/T]AATCTTCAGCAGGAGTCGAAAGCCGTTACACTTGA	T	C
AX-95801057	1	125438	+	GGTAGCAACGTCGTGCTTAATTCAGGTCAGAGGTC[C/T]AACATAAATTTTGTACCAATGGCTCCACCACCTAA	T	C
AX-95769357	1	125614	+	GTTGTTACGTTGTAACTGTGTTACATTCGCGTTGT[A/G]TTGTACAGGGAGATTGATTGAATGTCTTACATTGA	A	G
AX-95774228	1	127352	+	TGACTAATAACCACATCATCTCATGATTTTTTGTC[C/G]TTTTTAAATAGTCATTATCGTAGAGTTTTAGTGAA	C	G
AX-95768372	1	127900	+	TGACATACTAATTTTTACCTGCAAACCAAAGAGAA[A/T]GATGGTGGAAAGACCAATCCAAGAGTGAAATGTAT	A	T
AX-95785929	1	128237	+	ACGTGATCTCATCAGTATAGTGCATTTATATACGG[A/G]CTTTACCAAGATAATAAAATTTTTGATTAACTCTT	A	G
AX-95794426	1	129238	+	AAGTGTAAATTTGGATAGTTTTGAAAAGGGATAAA[G/T]GATAAATATAGGCAAATAAAGAAGAGTTCCAAAGT	T	G
AX-95787617	1	130302	+	AAGGGAGTAAAGTAAAGAAGAGATAAAGACAATCC[A/G]TGTATAAAACATTCCTTATTCATACCTGATTTGAG	A	G
AX-95788416	1	131753	+	TACCTTGTGAGAGACTACTAATTCCGAAAGACGCT[C/T]GGTTATGAAGAATTACATAGGAAAAAAACTAAAAT	T	C
AX-107536587	1	132331	+	CCAGGGTTACAAGTATATCCAGTGTAATTCTACAG[C/T]AAAGTACATATAGACCGTATCTTTACATTATGGAG	T	C
AX-95815772	1	132460	+	GAAGTTTGAAAGAGTCATTAATATTTCAGTATAAC[A/G]AACATATTTTTGTGGAATCGATATTTCATGTTATG	A	G
AX-95772304	1	132532	+	TATATTATATGTTCTATGTAACAACATTTCACTAT[A/G]CCAGTAAAATATGAGAACAAGAGATGTTGTTATAT	A	G
AX-107533170	1	132811	+	ACTATTATATGTATGACGTAAAATGAGGGTAAAAT[A/C]GTGAAAATTCCTCTTAACTATTTATTTTTTAATAA	A	C
AX-95793825	1	133174	+	GAAGTAATTAAAAAAAAATAGAAGTTATTCATGTA[C/T]TATATTGTAACATACTCCAATTATTTGATTAATCG	T	C
AX-95783830	1	133329	+	GTGAGTTGTGACATTAAACATGTTATAATATTTGT[A/G]TAATTATAAGACTAAACTTGTCATTACGTGTAAAA	A	G
AX-95808381	1	135967	+	AATATTTTGATACATTCTATTCTACCTATCTTTGA[G/T]CTAAATCCATAATTTTTTTTAATTTCATAAATTTC	T	G
AX-95776165	1	137035	+	TTTATTCACATGATTCAAACGCGAAATATCTAGTA[A/T]AGGACGAGACAAAAATAGACATAAAAAAATTCAAG	A	T
AX-95771564	1	137459	+	ATCCTATTCCAAACTCCCCGGTCTAAGCCCACCTT[C/G]TTGGTCACCATTTTTTGGGTTCACTTTTACCAAGT	C	G
AX-95779426	1	138566	+	ACAATTCTTGGGTCGATATCATCGTTACGTAGCAT[A/T]GCATGGTTCTTGAAGAATGGGAGTTTATCAAGTAG	A	T
AX-95772026	1	141090	+	TGTAAAAAACTATAGCAATTTCATAGTGGTTTAGA[C/T]GGTACAATGAAAATGAACATAATATAATATAATAA	T	C
AX-95797025	1	141595	+	TTTTTCTCAGTTAAAACTCTAGCTCTGTCACCACT[A/C]ACGAGGCTTGGTCATTGAATTCTATAACCTCAAAC	A	C
AX-107525588	1	141663	+	AACATAAGTACTCCTTTCTATTCAAATCATGCAGA[A/G]TAGAATCAAGAAAGTATTCACTTCCCTTAGGGAAC	A	G
AX-95780891	1	141959	+	TCCACCTCCTCCATCGGCTCCTTAAGGCATTGCCT[C/G]ATACTAGCCCTCTTCGCGAAGAACTCATGTTGGCA	C	G
AX-95801166	1	143342	+	CCGCTCCTTCCGGTACCTATTCTTCCGAATCTCTT[C/T]AGTGTACCTCAATACAAGACAAATACAAATTTTTT	T	C
AX-95813994	1	145384	+	GCCCTCTTAATCGTTTTCTGCAATAGATATTATAT[C/G]ACCTATCTTAGCAAAACAATCAATAGCTGAGCTGA	C	G
AX-95780568	1	145763	+	TTTCCTTCAACTGCTCTCAGGGGCTGCCAATACTC[A/G]GACCTCGCTGGCAGAATACCTCCTTCATGCGAATA	A	G
AX-95769287	1	147856	+	CCTAAGTTTATACACAGTATATTGACCAAAATATT[A/T]CAGAAAATTGATAAAAAGTTCCATAGTGATTTATT	A	T
AX-95802173	1	150437	+	TCAAGGGAAACAAAGGCCCTTAGATAGGACTTCAT[A/C]TATGGCTTGAAGAGATTTCCTTTCTATTTTTGTTT	A	C
AX-95789044	1	151924	+	CGTTTCACCTTTTGTCCCTCACAATTATCATCCCT[A/G]CTACAATCCCTATTCAAATTTCAACTCACGCATAC	A	G
AX-95778887	1	152028	+	CGCTTGGTGTTCAAGGAGATTCTCATGCAATTCTT[A/G]AGCCTACTTCCTGTCAGAAATGGCCATTTTTTTCT	A	G
AX-95785648	1	152161	+	AAATTACAACATGGGTAAAATTGGAACAGGAAGTG[C/T]TTCTTTGGAGAATTCCTCTAATTTTGAGAACAAAA	T	C
AX-95769733	1	152978	+	TTTCATATATAAAATTGGGTATCATAGAACTCATT[A/G]TGCCATGTGGACTCATTGTTAAAACTTTTTCCATA	A	G
AX-95771902	1	153163	+	TTACCACATGATTGGGGACGAATGGGTGGATGATT[A/G]AACTAGGTGGATCAATGTCTTCCCCAAAGTTACTT	A	G
AX-95769013	1	153628	+	ATGTAAGTAATGTTTATGGTATGAGAAAAAGATAT[C/T]GGCTTAATGTTGTGAGATAGCGTATAGTTAAAAGT	T	C
AX-95811851	1	154289	+	ATGTCTTTGCAATGAATAAATCATGTTCTTTTGAG[A/G]CTTCTAGCATATCGGCAACCTCAGAAGAATCTCAT	A	G
AX-105345773	1	154711	+	GTTTCGTCTTTTGGCCCTCCTAATTATCACCCCTA[C/T]TATAATCCCTACTCGAGTTTCAACTCACACATACC	T	C
AX-95769778	1	155131	+	GAAGAAGAAGAAGAATCAAAGCTTGATTTGAATCT[C/T]AGGCTTTAATTTAATTTGTTTTGCTATTTTATAGA	T	C
AX-95807563	1	155986	+	CTACGTGTCGCTAGCTCATTGCGTGGATTATTAAT[A/G]GAATAGATTGGATATCTGATGAGATTAGTTATTTT	A	G
AX-95772606	1	156501	+	ATTTATTCTCAAAATTATTCTGCTCGCGAGTAACA[C/T]AAATTATAGTTTTGATTTCTGAGTTATTATCTCAC	T	C
AX-95782165	1	157070	+	TTTTAGTGGAAATTGACTAAGATGCCTTTCTATGT[A/C]TTCATGTGGAAATAACTTCACTGTCTATCTCTAAG	A	C
AX-95799681	1	157093	+	GCCTTTCTATGTCTTCATGTGGAAATAACTTCACT[A/G]TCTATCTCTAAGCTATGGTTTTTCTCTTATCTAAA	A	G
AX-95804467	1	157643	+	TGGTTTGAGTTTGAAGAAAATGAACGATTAGTGAT[C/T]AATTTACATATGTAATTTCATTAAGTGTATAGTCA	T	C
AX-95778243	1	158359	+	AATAAAATAAAATGTGATTATTTAATTTACAATAT[C/T]ATATTCATTTTTCATCGAAATAACTCTGGAGAAAA	T	C
AX-95798742	1	158403	+	TTTTCATCGAAATAACTCTGGAGAAAAGATCCTTA[G/T]CCCCTCCCACCGGACACACATTTCTCATATAAGGA	T	G
AX-95776612	1	159072	+	GAACAAAAAGAATATTATCTCTTTTAAGCTTGGTT[A/G]GTACGTCATTTTCAATATAATTAACTATATAATAA	A	G
AX-95785290	1	159422	+	CACGAAAATTAATTATATCAAAATCAGGTATCTAG[A/G]CAGTTTGTCTTATTAGGCTATTTAGACGGATGAAA	A	G
AX-95779318	1	161491	+	ATTATGGAGCATAAGCAAGGAATCATAACAATAAT[A/G]ATAAGGTGCATATGATTTCAAATATCAAAAATACA	A	G
AX-95815968	1	163490	+	AATATAATTTTAAAAAAGATTAGAACAAAAGAAGT[C/G]ACATATGAATTGAAACGGAAAGAATATAATTTTCC	C	G
AX-95799416	1	164184	+	ATACTATATAGTCCATCTATAACAGTGTACAGTGT[A/T]TATAATAAACTTTATAGGCAGCTTCCACCCACAAT	A	T
AX-95801315	1	164478	+	TTTAATATCTGAGATTTTAGTGGTTGTAATTCTTT[A/G]GTTGTGATGTTATGTGCTTCCTGTCTAATTATTCC	A	G
AX-95808936	1	165116	+	TTTGGGGGTTTACTTGGTTCACACAATCTAAAATG[C/T]TTGTTCTTGGGTTTTACAGGAAAGAGGAAAAAGCA	T	C
AX-105344376	1	168987	+	AGATGAAGACATGTTTGAGGTGATCATGAGCTCGG[C/T]GTCTGGACCGTCCATGGCTCCAGCAGCCGAAGTCT	T	C
AX-107559224	1	169374	+	CCTCCACTAGGTAGTGGTAAGGTTTTGTGTACACT[C/T]TATCCTTTTTCAGATCTCACCCGCAGGAGTACACT	T	C
AX-95784789	1	170597	+	ATGCCTCTTTCTCAAAACTAACACGTCTAAATGTC[C/T]CTTTCCATAATGTGTAAATGACTCTCTGATGTGTA	T	C
AX-95797277	1	173286	+	ATATTGATAAAATATAATATTTTATCAACTCAATT[A/G]TATCATATATTAACTTGAAATTATACATAAATTTT	A	G
AX-95794935	1	174092	+	CTTCTTTTTTTCTTTATTTTTTGGTTTCGATCAGA[C/T]GTGAGAGAGTTGCTCGAATGATAAGTACCCCTCAC	T	C
AX-95779928	1	174475	+	AAAATACTATAGAAGTGGGGTGGAGCGAATGTAAT[A/G]GCATAGCCACATAAACGAAAGAATAATCAGTTAAA	A	G
AX-95771851	1	175132	+	CACATAAAATATATTTGTAAAAGAAGCATTGAAAA[C/T]ACCTTTAAATTATGCGTGATTTGTTGCTTCCATTC	T	C
AX-95792777	1	178309	+	GAATGGCTTCTAACAGTGCCTTCAATGCCAGATGC[A/T]ATTGCCTTTAACTTCATTCCTATTACTTCACTTCT	A	T
AX-95797542	1	178415	+	CTATCAACCTTTATCTTAGATGTAAGTTAATAATA[C/T]ACTTTTCTCTTTTTATATAGTCTCAAAATAACGAT	T	C
AX-95797445	1	178445	+	TAATATACTTTTCTCTTTTTATATAGTCTCAAAAT[A/G]ACGATACAATTATCTTCGTGCAACCTATAAGTTAC	A	G
AX-95787048	1	178620	+	ACTACACTAACAATATAGTTACATTACATTTTTGA[A/G]TCGTAGAATCAACCATCGATATATACAACCTAGGA	A	G
AX-95788760	1	179683	+	ATTTTTTTCGTTTCATTTCATGTGATACGATTACT[A/G]TCATTCGTAGAATAAAAAACAAACCTTATAACCTA	A	G
AX-95784471	1	180274	+	ACAACACAATTGTGTAGAGGCCCATTGGATAGTCC[A/G]GGTCATTGGTTGGTTACCGGGGCAAAATTGGACTT	A	G
AX-95768737	1	180390	+	TATCTCTTCTTAATCTTTTACGTCTAGTAATACTC[A/G]TTGTGGACTTCAGTTAATTCAGATTCATAAAGAAA	A	G
AX-95781542	1	183067	+	TAACACTATATCTACTTATTGAGTGAAAAGATACC[A/T]CTTTTTTGGAGTGCTTGTGAAATTGTTTGTTTTTT	A	T
AX-95792047	1	184108	+	AATTAATTTATTAATATAAATAAGTTATTTCAAAT[A/G]ATGTTAGAAATTTGCTCCTAGAATATATCTAGCCA	A	G
AX-95792171	1	186690	+	TAGCTGATTTATTATGGCAACATTGTCACATTTTT[C/G]TGGGGTTAAAACTCCCTGCCCTTCTATATTCAAAA	C	G
AX-95809507	1	186736	+	ACTCCCTGCCCTTCTATATTCAAAAGAAGCGTGCA[C/T]TTCCCACAACTTGATTTTGTGGCTACTGTCCCCTT	T	C
AX-107527583	1	186827	+	CTGTGAAGGTTTCTTGTTGTGAAAGAGTGCAGAGA[C/T]TGGTATGTAAAGCACAAGCAACTGATGTTAATCGT	T	C
AX-107526834	1	186861	+	ATTGGTATGTAAAGCACAAGCAACTGATGTTAATC[C/G]TAAAGAGACCAAGAATGAATCTTTTGGTGAGGCTC	C	G
AX-95776479	1	187099	+	AACCATTTTAAAGGATCTTTGAACATTTACAATGC[A/G]TCTTATTTATATGCATACATGTATTTCAGGCTGGT	A	G
AX-95791945	1	187570	+	TGTAAATGTTAGAATGCTAAATTCTTCTGAACTTT[A/C]TTGGTTAAGCCTCCATTACCTCTGTTATCCAAAGA	A	C
AX-95815819	1	190784	+	CATTTGTTTATTTCTCTATAACTTTAGCTCAATGT[A/G]CTACTGCATGACCTAATATGTTGTCTCAAGGCTCA	A	G
AX-95810776	1	190917	+	CGGAATTCCTAGCCACCTCACAGCCCACGTGCTCA[C/G]TGTCTCATTCTATCAATTGTACATTCTTCTACTTG	C	G
AX-107558577	1	191554	+	TAGCAAGAAGACACATTTTATGATCTATCTAAGTT[A/T]GGCTTTTTATTATATCTCTAGTGGAACAAATTTCC	A	T
AX-95802299	1	191680	+	TCTCAAAACATAACAGATGAATAAATTGAGTTGAT[A/G]CTCTTATAATGGTGAACTTGATCTATTATTTGTTA	A	G
AX-105347643	1	192109	+	ATATCGCAAATCTACAACAACATTTCTGCAATCTG[G/T]ATAGCATTAAGGGCGGCTCCTTTGCGTATTTGATC	T	G
AX-95807349	1	192618	+	TTTCAATGTCGGAGCTAAAGTTTCATTCATTTTAC[A/G]CATTCCAGAACAAAATAAACACAAGTTCAATGTCT	A	G
AX-95798076	1	193230	+	TGGTTAAAGATATTGCAGGTTGGTTCTTTTCCCTC[C/G]AGGACCTAAAAGGCAACATACAAAAGTCAATTCAT	C	G
AX-95784265	1	193869	+	ACTTTATCGACCACTCACATTGCATGTTCTATCAT[A/G]CTCCAAAGGGCATGAAAAATCTAATCCTCAAATTA	A	G
AX-95796044	1	193879	+	CCACTCACATTGCATGTTCTATCATACTCCAAAGG[A/G]CATGAAAAATCTAATCCTCAAATTACCCTAAAGAT	A	G
AX-95791825	1	194057	+	AAACAAATCTCTAAACAAACTAAACGCACACAAAT[C/G]ATCTAATTCTCAAATTAAGTGTTCTTTATACCAAA	C	G
AX-95803027	1	194178	+	ATATACAGTAACATTTTAGACCACAAGCTCATTGT[C/T]ATTCAAACTACAACAGCAACAATCCTAGTATGATC	T	C
AX-95786173	1	194258	+	ATAGACCCTCAGCTCAAAGGAAAAACAGGTCAACA[C/T]AGTTCGGGAAAAAAGACTCATTGTTAATCAAACTA	T	C
AX-95777895	1	194295	+	GTTCGGGAAAAAAGACTCATTGTTAATCAAACTAC[C/G]TCACATAAATTGTATCATATAGATAACTTCTAATA	C	G
AX-95770255	1	194703	+	GCAATATCTATACCATCAAAACTATCCTCAGTGAG[C/T]TCTTCAACAGTATAATCTCGTTCCTCAAACTTCAT	T	C
AX-107558428	1	196424	+	TTAAAAGTAACAAACATTTTCCTTCCAAGGATCAA[C/G]TTCAATTCAAGAGTAAATTTCTTTTCCCTTTTAGA	C	G
AX-95778283	1	196993	+	AATGATTACTCTTAACGATAAAGTTAGTATTGACA[C/T]ATTCATCTCTTATATGCAGAATTTGTGGTTCATCT	T	C
AX-95788159	1	202575	+	CAGCAGGATATAAAAACATAAAATAAACTTTACTC[A/T]AAGGTAAAAGAAGTTACTCTTGAATTGAACTTGAT	A	T
AX-95779379	1	207587	+	TAATAACATACTCACTGAAATCTTACAAATGAGAT[C/T]TCCAAAGGTTAAAATATATGCAGACGTTACTATTG	T	C
AX-95788680	1	211699	+	TCAAATAAATGGCAATCAATAGCCGAACTATGTAG[A/C]GATGGACCAAGTTGTAGAATAGAAGGGAAGAGAAC	A	C
AX-95788341	1	211713	+	ATCAATAGCCGAACTATGTAGCGATGGACCAAGTT[A/G]TAGAATAGAAGGGAAGAGAACTAATATTAGTGAAT	A	G
AX-107554787	1	215556	+	TAACATATTTGTTATTCGTTACTATTTAATATAAG[C/T]AGCTAAAAACAGATACGTTTTGAACGAAATGTTGC	T	C
AX-107559203	1	216095	+	AAAGAGTTGTATCAATTTTATCGATCAATGATTAT[A/T]TTCAAACAACAAATATCATTCGTATTAAACGGATA	A	T
AX-107553853	1	216166	+	TCAACACATACTATATCGATTGATAGGTTCAATTG[C/T]CATATTTCTATCATAGAATTCATTATACTTTTAAA	T	C
AX-107552898	1	216243	+	AATTCAAATATTTTAAGATTATAACACACACATAT[C/T]TATGCACGATATCAAAAATATTGGGTTCAATATTA	T	C
AX-95813073	1	216266	+	ACACACACATATCTATGCACGATATCAAAAATATT[A/G]GGTTCAATATTAACTCAATTCTTACATCCCTTCCC	A	G
AX-95774058	1	216565	+	TATATTTTTCGTGATAATTCATGTGAGATATACTC[C/G]AAAGAGGCATTTGTGTTAATAAGTTGAACTTCATG	C	G
AX-95796077	1	217134	+	TTTTACAGATGAAATTAGTTGATCTGAGTTGCAGT[G/T]TAGTGGTCAATGAGTTCTCTCTGGTTTAAATCTGA	T	G
AX-95780443	1	217168	+	TGTAGTGGTCAATGAGTTCTCTCTGGTTTAAATCT[C/G]AAACAGATTTCTATTTTTGTTGTTTTGCCGGTGGG	C	G
AX-95773736	1	217247	+	GGTATCCCCTAGAATTAGTCTAGGTGTGTAGGTGT[A/G]TGCAAGCTAATACAGACACCATGGTTATCAACATA	A	G
AX-95777401	1	217268	+	AGGTGTGTAGGTGTATGCAAGCTAATACAGACACC[A/G]TGGTTATCAACATAATTAGCTGATCTGAGCTTAGT	A	G
AX-95815636	1	217337	+	GTCTGACTATATATTGAAACTAATTTTGGTGATTT[A/G]AATTGTATTTGAACTAAATGTACTAGTTGGAAATG	A	G
AX-95771572	1	217360	+	TTTTGGTGATTTAAATTGTATTTGAACTAAATGTA[C/G]TAGTTGGAAATGCAAATGGTGAAAAGTTTGTTTCT	C	G
AX-107543868	1	217674	+	AGTTGACATGAATTGTAGAATGAGTTGAGATGTGC[A/G]CAAGTTGGTCTAGGCTCCACGGTTATTAAATATTA	A	G
AX-95809685	1	217830	+	CAAATGGTGAAAATTTGCTTCTTTTTTCCATCTGT[A/C]CTTGCTTGAGTGGATAGAGCTACTTGGTATTATTT	A	C
AX-95812010	1	217839	+	AAAATTTGCTTCTTTTTTCCATCTGTACTTGCTTG[A/G]GTGGATAGAGCTACTTGGTATTATTTGTTGGTGGG	A	G
AX-95812564	1	219047	+	GTCTGTCAAAATGCATGGGGAGCTGATGTCACAGG[C/T]GTGCTGGAACATATGACAAAGAAGTTAGCTTGGGG	T	C
AX-95773390	1	219459	+	CTAAACAGCCTACATGGAAAGAAGTATCCGGTGGA[A/G]CTCCCCCCCTTCCTAGGTGTTGGCACAGCTCTTGC	A	G
AX-95769970	1	220852	+	TTTCTCCGCGTGAAAAATTGGATTCATCATTTCCA[A/T]GCAACTGCATCAATCTCATCTCTGGCTGACTTGTA	A	T
AX-107537275	1	220885	+	CAAGCAACTGCATCAATCTCATCTCTGGCTGACTT[A/G]TATAGCTCAAGTCTTTTGGCTATGGTCTCTCTCTT	A	G
AX-95796883	1	224109	+	AAATTTTCACTCATGTAGAGACTTACTTTTTCCAC[A/G]TAAGAGCGGACCATCATTTCAATATCTTCAACGAT	A	G
AX-95798152	1	224347	+	ATGAGTGTTAAATCTACCACTGCAATACAATAACA[C/T]ACACTCGATAGTCATTAAAGATTATCGAACAGGGA	T	C
AX-95783499	1	225267	+	AGTGTTAGTTGTCGACTAAAAAAAGTAAAATTACC[C/T]GATCCACGAGGCAGGAAATCTCTACCTACAACGCT	T	C
AX-95802999	1	225483	+	AATCTCTATACTAGTCTCATTTAGCTATAAATTAA[C/T]GATAAATTCCGTAACTAATTCCATTTTTTTCTAAT	T	C
AX-95790858	1	226467	+	ATGAACATATAGCATAGTCATCACAAGAAATCAAA[C/T]GAAACATACAAAGAGAAATAAATACAAAGCAAAGT	T	C
AX-95775532	1	229456	+	GAACTTATTTTCGAACAATTGTCCATCCTATATTC[A/G]ATATTTGCTTTATGTTTTCATGAATTCGAATTTAT	A	G
AX-95774127	1	229633	+	TTTTTCGGTCTGGCGTATCTAACATTTGAAAAAGT[A/G]AACCAATTTCATATTGCTTGCTATTGTTTTTATTT	A	G
AX-95788610	1	229891	+	ACTTTCATGAATTTATGAAGTGAATCGATAAATAT[A/G]TGTATAAATTTTGTGTGATACGAATCTGAATTAGT	A	G
AX-95809198	1	231764	+	TGTTATTTTTTTTAAAGCAAATCTTAAATTGGACT[C/G]AAGGAATTGGAAGCACATGAAATATACTGACACAA	C	G
AX-95787186	1	232029	+	TCAAATCATACCACAACAAGATGGTAAGTCAGAAG[A/T]ACATAGCAAATCGGTCTTGTTCATTGCCATAGAAT	A	T
AX-95789708	1	234127	+	TGGGACAGTCACATAAACACACCCATTTATTGGAC[C/T]GAATTATTACCTTTAACATGGCTTCTGATTTAGCA	T	C
AX-95791850	1	235642	+	ATTACCTAATAAGAGTAGACCACAATTTCCAACTG[C/T]GAAAGCCAAACCTTATTCAACTCTTATGATTTGTA	T	C
AX-95786603	1	235931	+	TAGTACACCAATGGAGTCCATTTCTAGAATTGGAT[A/G]ATTTCAACTATATTCATTAAGAAAGATACTCAAAA	A	G
AX-95787755	1	236449	+	ACTACATCAATCCGAAAGCAAACAAAAAAACGACA[C/T]CGTTTTAACACCAAATCAGCATTGGATCCAGCTAC	T	C
AX-95790381	1	236922	+	AAATGATAGTAGTAGTGTGTTTCTCTCACTAAAAT[A/G]CAGTGATTTGGGGAGTTTGTTTTTCTCTCTCTAAA	A	G
AX-95815319	1	239269	+	TCCTTGTCATGATAGTTACTTAAGATAGATTAAGA[C/T]TAAATTAACTTAATAATTTTGATTGATATGTATGC	T	C
AX-95807643	1	239361	+	AAAGATGGACCAGATGATGTGTCAATTTCCTTCAA[A/G]TTAAAAGCCTAAAGATAAGGGGAAACTAATAATTA	A	G
AX-95767649	1	241397	+	TATCATGACTCAACATCACTTTCACTTTCTCAGTG[A/G]CATGCACAGGGTTCAACAGCGTTTGACTATACTTT	A	G
AX-95809134	1	241420	+	ACTTTCTCAGTGACATGCACAGGGTTCAACAGCGT[A/T]TGACTATACTTTCAGTCTTCTCGTGTTTTAGTCAT	A	T
AX-107558511	1	241488	+	CATCCATATCAGAGTTAGATCGAACATTTGCATAA[C/T]GTCAGTCTCACAAAGCATAAATTCTGTCATCAGAG	T	C
AX-95813434	1	241614	+	TCCCACTTGCTCTTCTGATACGCCTTTGAGAATCG[A/C]TACCACAAATGCCAAAATGCTGTCGGAAGACAAAG	A	C
AX-95800197	1	241895	+	ACAACAACAACAGCGAGAGATATAAAGAGAGAAGT[A/T]GCATTCAGGAGGCAGAACACACGGAATGCAACAGT	A	T
AX-95806807	1	242339	+	GTTTCCTTTTGATTATTAATTGCATTGACATCAAG[A/G]GATGTGTAACTGAGGAGAAGGCTTACAATCTGAAA	A	G
AX-95783266	1	242713	+	TGCTCCGACACATGTTTAGCACCAAAAGATGTGGT[A/G]CTGACTGTTGAAGCGGATCATATAATTAGAATACT	A	G
AX-95813387	1	242764	+	GATCATATAATTAGAATACTTAAAGTGTCTATCTA[C/T]TGAGAAGGCTAGAGCAAACCCAATTGCAGAATGTG	T	C
AX-95799337	1	243219	+	TGATTATGGCGGCTTCAATATGCTGATCTCTCAGC[A/G]AAGTCGAAGGCTTTTTTCTGTAAAGATTAGGATTG	A	G
AX-95790036	1	243307	+	GCGACCTCATTTTTTAGAGAAGTCAGGCAGTTCAA[A/G]GAGCTCCTTGTAACATAGCTTGGCGAGCACCTTTT	A	G
AX-95796541	1	244374	+	ATGGCCAAGAGTTCCCTCACAATACCTGTAAATGA[C/T]AGCATATGTGTTATACGGTCAAACATCCTCCAAAA	T	C
AX-95775115	1	244505	+	GAATTTACAATCGAGCATGTCATCTATTTCTTCAC[C/T]AGCTCTCACTAAATTTCTTGAGTAAGGAACAACAA	T	C
AX-95803698	1	244563	+	TAAGGAACAACAATAGAAATATAAGTCCTATTATC[A/G]ACTACTACAATAACATAGGCCCAAGTTGTTTGAGA	A	G
AX-107555729	1	244600	+	CTACTACAATAACATAGGCCCAAGTTGTTTGAGAT[C/T]GAGGATTAGTTGATCAATTGATCAGTAATAGAAAC	T	C
AX-95807148	1	244669	+	ACACAAACGTCACCACTATCTTTAAAAGAACAAAG[A/T]TTCTGTTAAGTTGACCTTATCATAATGAAACATTA	A	T
AX-95809232	1	244797	+	ACACCCGTAATCCCACCCACCCTCCACCCAAGGGC[A/G]GAGCTAGACTAAAGCTTAAAAGTTGCTTCAAGCCA	A	G
AX-95781082	1	245006	+	CTAACATCCTAATATCCGAAACCTATAAGCTTCAA[A/G]TCCCGGCTTCACCGCCCCCAAAAAACAGATCACAG	A	G
AX-95802490	1	245009	+	ACATCCTAATATCCGAAACCTATAAGCTTCAAATC[C/T]CGGCTTCACCGCCCCCAAAAAACAGATCACAGAAC	T	C
AX-95788556	1	246800	+	CTCTTTTCTATCGCATAAAAAAACGATTATTGATT[A/G]CAAACGCATGTTATTTTATCAAATACGTAAAACAT	A	G
AX-95778327	1	258372	+	AACTGCTTATATATTCACCAGTATTTATCGTGACA[A/G]TATCTCCTTAACGAAAGTGATTTTCTTGATGCCTC	A	G
AX-95771459	1	258624	+	AAAATGGAGTTGACACATCCTAAATCAAAGCTTGT[C/G]GATGATTTTGATGCAAAAACTTTTATAATAAACCT	C	G
AX-95802354	1	258908	+	TGATATTCGTCAAAATATATTCGATAGTCAATTAA[A/G]CAATATGTGTTTAAATTCCATTCGTTAAAGCTTCA	A	G
AX-95774569	1	259441	+	ATGATAAATTATTCTAACACAGTATCATACAAAAT[A/G]AATGTAATCTAACAAATGGAGTTTAGAGATAATTT	A	G
AX-95773476	1	259600	+	AGCAAAGATAAAACATTAAAGAACACACGGCATAT[A/G]TTATATATTTTTTCCGATAACGTCACGTAATACAT	A	G
AX-105355261	1	259974	+	AACACTCCGGTCATGATAGAAGAGGAGCTACAACA[A/C]GTATTCAACAAATTTGACATCAACGGCGACGGAAA	A	C
AX-95812818	1	260446	+	TAGAAATTATGTTAGTGGTTTAATGTACCGTTAAT[C/G]GTGCGATTCGATATTTTAAAGTTCAATTTTGATAA	C	G
AX-95779337	1	262793	+	AAATATACACTAGAAAACAATGACAATCATGATAG[C/T]GAGAAAAGAAAGTACAACATATGTTATTCTTTTGG	T	C
AX-95769124	1	263081	+	TTCTTAGACATTCTAATCTTATCAGAGCAAAAGGA[C/T]GGATAGAAAACACTATGTTCGGTTTTCTTGTTTCC	T	C
AX-95790259	1	263687	+	TTGGGCTTCTCTTTCATGTACTTCTATTGATACTA[G/T]CCAAAAGCCAAAACTTCCTTTCAGAGTTGTACACT	T	G
AX-95787687	1	263779	+	AGATTGTTACAGCTATCATGCTTTCGAGAATGTGC[A/T]GAGACTAATATTATTTTTGAATTAAGATGTAAGTT	A	T
AX-95805612	1	265355	+	ACTTGTTGACACTATCCTTTTTTAATTATTACTGT[A/G]GTGCCCGAGCTAGCTTACATCTCGAGTAACTCTAC	A	G
AX-95813874	1	266067	+	CTTTGAGTCGACTTAGTATTGTACGATATTATTCC[A/G]TTATGTTAAGAATACGTTTGAGTTGGTTTAGCTCA	A	G
AX-95806293	1	266127	+	GGTTTAGCTCAACAATTAATATTCAGAGATCGAAT[C/T]AGAATTTAAAGCTGTTTATATTTATTTTAGAACTT	T	C
AX-95769891	1	267087	+	AGTGTGAGACTTTCAATAAAAAGTCATATAATCAT[C/T]GGAGCGTGAAATTGAAATTCACTCATGTGACAAGA	T	C
AX-95772789	1	267209	+	TTTAAGGTTATTAGTAATTTGAAGATAAAACTAAC[G/T]ATTCATATCGAGTTTGAGACAGTTTTCAATAATTT	T	G
AX-95814402	1	270478	+	TATCGCGGAGGAAATTCCAACTATCGATCCTATCA[A/C]ATTATATGATGGTTGCTTCCTCATCATCAATATTT	A	C
AX-95799772	1	272916	+	TGAATACATTACTTTCATTACTATAAACATTTATT[A/G]ACGAGTAAAAACAAAAAAAAGTAAATACATTTTTA	A	G
AX-95787077	1	276202	+	TGTATGGTTTCTCGTACAGGAAGGCAAATGCAGAG[A/G]TATAATAAAGGTCATCGTCTTGTTGTTGGGTAGGT	A	G
AX-107560215	1	276780	+	GTACACTCTCTTTTAATCAAATTCTATTTATGAAA[A/T]TACACAGATCATGGTGTTGTTATAATTAATGTGGT	A	T
AX-95772176	1	277410	+	TAAAAAAGGTAAAGCGTAGACAGACCTAGCTTATT[A/G]TTCGTATCTTGTGTGAGATAGGAATCATTAGCGAA	A	G
AX-95775666	1	277469	+	ATCATTAGCGAAGTCAAGTGGGAGCAAGGGATTTA[A/G]TTTCATTCTAACACAAGAAATTATACATATATTTA	A	G
AX-95779853	1	277755	+	TAGTTAATAGGTTAAATTCATCAGATTTTGAAAGT[G/T]CTATTAGCTAGAAAAATAAAATAAAATAATTTATT	T	G
AX-95803519	1	277974	+	ACTATGATTTTGGTCTTAAATGTTTCAAATAATAT[A/T]TAAATATGTCTGATATCTCTATTCTCCGATTTTAA	A	T
AX-107527849	1	279803	+	CAAAGCCAGATCAAACTCAACTCGATTAAAGCTCA[C/T]GCCATTGAACTCGACTCAGCTCAACTCAGCTCGAT	T	C
AX-95816755	1	280603	+	ATGATACATAATATTTTATGTTTTAATTTACGTGA[C/T]AATGTTATTATTTTATAATTTTTTGTTATGACAAT	T	C
AX-95790696	1	281856	+	CCAATTGAGGTGAAGAACATCAAATTTGCCAAACA[C/T]ACTAGTGATAGTGATATCTATGATACTGAAGGAAG	T	C
AX-95786562	1	283142	+	TATATTACATTCCCCTTGGGGTTCGAGCAATTAGG[C/T]TATATGTTTGAGGGTGGAATTAGCTACTAACACTT	T	C
AX-95772045	1	286029	+	CCTTGTTTGGTGGACGAAAATTAGGAGGAAAAATC[C/T]ATAAATTGCTAACTTTTTACTCCCTCTACCGACTT	T	C
AX-95772649	1	288372	+	TATCTTCTAAATTAAAAGAGTAAAAAGGTCAAACA[A/G]ATTAGGTGAATAATTGTTGTCTATAATAAAGGTGA	A	G
AX-95785159	1	289830	+	ATTTAGTGGAATTTCACTGAATTTATTATCGTTGT[C/T]GTCGTAATATTTTATTATTATTTTTTTTGTGAATA	T	C
AX-95785483	1	293944	+	AACTATTAATTTATCACTTAGCACACTTGAATACA[C/T]CAAAGTCCCAAAATTTGAACCACTCCTATCCACTA	T	C
AX-95786052	1	295933	+	CATGTTACCAGGAGTCTTTTCATACCTTAGCTCAG[G/T]GTTAACGTACCTTCAACATTCCTAGTCATCTTATC	T	G
AX-95812756	1	295942	+	AGGAGTCTTTTCATACCTTAGCTCAGGGTTAACGT[A/C]CCTTCAACATTCCTAGTCATCTTATCTCAATGGAC	A	C
AX-95784059	1	296482	+	TTTTTAATCTAAGATCATAATTTAAATATCTAGAT[C/T]AGGAAACTCTACTCAGTCTTATGTCCTACACAAAT	T	C
AX-95770727	1	296494	+	GATCATAATTTAAATATCTAGATCAGGAAACTCTA[C/T]TCAGTCTTATGTCCTACACAAATAAATCAACTTTT	T	C
AX-95767712	1	296620	+	TTGTCAATGAAATATTATCTTCTTATATAATTTTG[A/G]ATGATTCTAATCTCATAAAGTAGTTTTGAAATTAA	A	G
AX-95809675	1	299342	+	GATAATAAATGTGTTAATCATGTTAATAAGAGTGA[A/G]TTAAAGGATGGTTTTGATCCATATGGTGAATTAGT	A	G
AX-95805585	1	299550	+	GAGTTGAAAATAAAGATGAAGAAGTTAAGAGTGGA[A/G]TGGAAGAATGTGTTAGTGTGTATGTTTCAGGAAAG	A	G
AX-105353721	1	299696	+	AGGAAGATACGGATGGGGAATCCGAAGATAAAGGA[A/G]GCTATAGGTGATGTTGTAGGAGGAGTTGAGCTATT	A	G
AX-107530984	1	301597	+	GAGGAGTCGAAATTATTGATTCCTAAATCTTTTCG[G/T]GAAAAGCAGGCAAAAGCTGCAAGAAAGAAGTACAA	T	G
AX-107530037	1	301603	+	TCGAAATTATTGATTCCTAAATCTTTTCGTGAAAA[A/G]CAGGCAAAAGCTGCAAGAAAGAAGTACAACAGATC	A	G
AX-105356430	1	303076	+	AAGGAACCAAGCTTAGAGTTTGATTTGTTACATCC[A/G]GTGCTTGTCAAGAGGCGGGTGATACCCCATTTTCC	A	G
AX-105350179	1	303202	+	CTACTCAAATTTAAACCTATAGAAACAGATTCCGT[C/T]GTTTTTACAGGTCTTTGCAATGAACTTCTTGAAAT	T	C
AX-107525494	1	303768	+	GGTGGGATGAAAAATTTAAGGACTACTTAATACCT[C/T]CAACCAAACATATGATTAAAACAATCTTGCATTTT	T	C
AX-107558882	1	303904	+	ATTTTATTTGTTCACTTCTTTTGAGTTGAGAGTCT[A/C]TCGAAAATAACCTCTCTATCCTATAAAGATAAGAG	A	C
AX-95770396	1	304091	+	TGATATAAATTCTCACATAACTTAGACACGTATTA[C/T]GAATTATAAAGACAATTTGATACAACACATGGGAA	T	C
AX-95793219	1	304114	+	AGACACGTATTATGAATTATAAAGACAATTTGATA[C/G]AACACATGGGAACTTTGTGTTTTTTATACCAATTG	C	G
AX-107527788	1	310894	+	CATTCAATGCTTCCATCGCGTGGCTCTGTGGCTGG[A/G]ACAACCGAACCTTGGTAAGTTCACCATTTTGTGCA	A	G
AX-95800578	1	311973	+	TTTATTAGATACTCGCAAGCACAATGCAAGAAAGT[A/C]TTGAGATTTAAGTACGGATTCATATTTTGTAGGGT	A	C
AX-95799549	1	311987	+	GCAAGCACAATGCAAGAAAGTATTGAGATTTAAGT[A/G]CGGATTCATATTTTGTAGGGTGATGAACTTAGCAC	A	G
AX-95793110	1	312224	+	CAAGTTAAAATCTGTGTAGCTATCAAGTTTTGTTT[C/G]TTGTCAACTTTTGTTTAGCTCTAGCTAGACATCTT	C	G
AX-107557517	1	312834	+	TAAAGATGAACTAATTATTTTTAAGCTCTATCGAA[C/T]CAGACATTAAATATCATTTGTTATATGTAAATACT	T	C
AX-95813711	1	313336	+	AATAAAATGAAAATTTAATTAATCTTAATTTACCT[A/C]GCATTGAAATATTCTTATATATCTCGTTTCGGTAA	A	C
AX-95806054	1	313805	+	AATTCAATGGAGCTATACAAACTTACTATTTCCTT[C/T]GTTCACTTTTACATGTCTATTTTTACTTGTTCGAT	T	C
AX-95795565	1	314059	+	GAATTCATGAGCTTGTTGCTATGTTCAAACGTTGA[A/C]TTTGTCAACAAAAAATATGTGTTTATTACTGTGTT	A	C
AX-95810991	1	314241	+	ATCTCAATTATTTATTGTTTATTTGACCTACTAAA[C/T]GAACCACTATTTTCTTTATATAAAAACACATCTCG	T	C
AX-107552945	1	314314	+	GCTGAGTTGACCAAATATGTACTTTGAGTTGACAA[C/T]AAACACATTTAGGCCAACTCAACAACAAGGTGTAT	T	C
AX-107551933	1	314498	+	TATTCTCAATCGACAACAAGGGTGTATAGACAACT[C/T]AGCATCAAGCTGTGTTTTAATTCAAAGGATATAAT	T	C
AX-95811467	1	314573	+	TAAATAGGTAAATAGAACAATTAAACTTGCAAAAC[G/T]GGAGATAATGAAAACAACCACATCATCATATAAAT	T	G
AX-95772923	1	314630	+	ATCATCATATAAATTGAAACGAAGAAAATATTAAC[G/T]AGAGATAAATCAACACCACAAGTTACTAATTCAGC	T	G
AX-95767807	1	314723	+	AACTCTGTATTTCTATTAAGATATCCACCTAATAT[A/G]TATGAATCTTGAACTCGAACACTAATTACCATCAT	A	G
AX-95801342	1	314827	+	CAAGAATTCATTTCAAAACCACTAATGTGAACTTT[A/G]TGTTGCATGAAAACTACACTCACTACACAAGAACC	A	G
AX-95770647	1	315084	+	CTCTACATTAACGAGTGGTAAAATTAGCTCATGAA[A/G]TATGATTCATGCGGTTCGTCTAAGTTTGAAAGGGT	A	G
AX-95800398	1	315108	+	TAGCTCATGAAGTATGATTCATGCGGTTCGTCTAA[A/G]TTTGAAAGGGTAAATACATTATTCATTTATTAACT	A	G
AX-95803464	1	315413	+	AAACCATTTGTTTATTAATTCATTCCGTTTAATCC[A/G]TCCATTTGATACTTTAAAAGATAGTCAATTTTCAT	A	G
AX-95771985	1	315932	+	AGATTCTTGTTTGAACGCGTATAATTCGTGTCTCA[C/T]GTGGTAGTAATTCTTCGTTATTTGATTCATTTGCA	T	C
AX-95811896	1	316041	+	TCTTCTATTTTCACATTGTAGATGCCAGAAATAGC[C/T]AAGTTTTTTAGCTTATGGTTTGGTTTGGTGAGTAA	T	C
AX-95772458	1	316342	+	TAATAAATTTAATGGAGTTCATGAATTTATCTAGG[C/T]TAGTTTATTGGTTGATAGGTGAAAAGATTTTTAGT	T	C
AX-95770025	1	317305	+	TAGCTTCATGTGGTGCACTTAATTGTGAAGAAGTT[C/T]GTGTCATTTTTGTGTTATAATATGATAAAAAAATT	T	C
AX-95806492	1	317696	+	CCTGACTCTAAAAATAGAAGAAACTATAAAAATTA[A/G]CTTGCGTACACCTTGATTAATTCACGAGTACTTAC	A	G
AX-95789377	1	317895	+	AATTTCATTGATTGCTGGATCACACCACTTAACTA[A/G]TTAAAAATAGTAAATCTTTAAGGACAATTTCAATT	A	G
AX-95767994	1	320058	+	CACAAATCTTACGAGAGTCTGTTGAGGACCGTCGG[A/C]TCAAGTACAACAAGCAAATCAAAACAGTAACAACA	A	C
AX-95790471	1	320909	+	ATGGTAGGTAGCATTGGAGAACAAAATTTAAATGT[A/T]TGTCTATCATTATTGCTACTACTTGCACCTGAACT	A	T
AX-95780830	1	322451	+	TATCCTTACGAAAGTCCGATTCTGATATATAATGA[G/T]GTCTAACTATTTTAAATTTATGTTATATAAGACGT	T	G
AX-95772113	1	323289	+	TTGTTGCATCGAACTTCATCATTCTTGACCAAAAG[C/T]CTTAGATCGAATTTTAAAATAGAAATCATCTTAAT	T	C
AX-107526978	1	324852	+	TTTTCACCGTAAGCTGGTTGAGCTGAGGGGTTCAT[A/G]GTAACTTAAAAACTTAATAAGAATTTTTTTTAGAG	A	G
AX-95803182	1	330860	+	CTTGGGATAAATTTATTGTACTATTTTAGGATTTT[A/C]TAGTGACTTTTGTGGCCACTAAAGATCTAGTTCTT	A	C
AX-95770839	1	334079	+	AGGATACGGTGTGGAAGTTTACCTTCAGTATAGCC[G/T]TCGCCTTGTCGCCTTCTTTGCAAATCTTGAGAAGC	T	G
AX-95804006	1	334943	+	TGCCTTGTCTGCGGCAGCTATCATTAACAGCAACA[A/G]CTAACTGCTCATCTCCATCTTTGGAAGGTATGTTT	A	G
AX-95785223	1	335955	+	TAGAAGATATCCTTAAACCAAATCATGAGTGTGTT[C/G]AAGAGGCACTTTTGCATATAAAACCAGAAGCCCTA	C	G
AX-105348074	1	336495	+	AAATGGCAAAAAAAGAACTGGTCCATCTGGCGCAA[C/T]TGGATGTTGCAACAAAGGGTATCTTTTTCCTCCAC	T	C
AX-105350406	1	338651	+	CGTCAAGAACCGGAATGTTCCACCAAACTTCACAC[C/T]TTCAGGGATTACATTTCCAGCCTCACCACCATCTA	T	C
AX-95791087	1	339312	+	ACCGTGCCCTACAGTTCAGACCACAACATTACCCA[C/T]AGACGAAGACCAAACACGGTAAGTTCATATCAAAA	T	C
AX-95779166	1	342092	+	TTTATATAGGTACTTGGGTATGTAGACACCTTTCC[C/T]AACATATTGCTTGTACTTCACACTTGGGTTTGCGA	T	C
AX-95790323	1	344212	+	AATTTAGCTAAACTGATGGGGTAATGGACTATGAA[A/G]TATTAAAAGTGAAAACAGGTTGTCAATTCGGTGTC	A	G
AX-95812255	1	344247	+	ATATTAAAAGTGAAAACAGGTTGTCAATTCGGTGT[C/G]TACGTCTTTGTTTACGATTATAATTTATTCATTTC	C	G
AX-95777876	1	344922	+	AGCAAAAAGGTATGTATTTAGTGATCACTTTCATC[C/G]AATACGATTTTTCGCAGAATTTTATATGTATCTAT	C	G
AX-95812920	1	345190	+	AAGTTTGGTTAAAACACCTCAACTTTTTAAAATAA[C/G]TGTTTTTAGTTTTTCAAATCTTAGCCAAATAGGCT	C	G
AX-95799105	1	345510	+	GTAGTGTCAAAGCACGGAAAGATTGACATAATGTA[C/T]AACAATGCAGGTAAAACGATCGATTTAAATTAAAT	T	C
AX-95773630	1	345572	+	AAATTAAATTTAAATGAATTTAAATGAATCGAATC[A/G]ATACCTAAATGGGCCAAGAATGGCTAAATAATGGA	A	G
AX-107558463	1	346516	+	TGTCTTTGAAAGTTGTCTTGTTATCTAATAACAAA[C/T]TGAGATCTTTGTGACACATGGCATGTAATCCTTTC	T	C
AX-95780423	1	347606	+	AGCATTCTTGATGTTTGAGGCAATGGTTACCTTGT[C/T]GTCTGGTGTTGATGGCTGGTCAGGCATGAGATCAT	T	C
AX-95816231	1	348201	+	GATGTCCTCATACCTACATTGCAAAATCTATACCT[A/G]TACGTCTTACCAGCCTCCATCTTGTATAGTGGCTC	A	G
AX-95785642	1	351596	+	ACACATAGGCGTTGAGCCTTTCTTTCCTTGTTATG[C/T]TCAGGTAACGAATGCTCGGAGGAAGAAAGAACAAA	T	C
AX-95770051	1	352836	+	GGTTAGAAATCTAGTTGGAATGCTTGAAACACCAA[A/G]CACCTTCTCATCGATTTGATTTAACTATCATCTTT	A	G
AX-95775665	1	352900	+	CATCTTTTCGATTGAGTACACTGACCTGATAGTGA[G/T]CCAGAAGAGGTTAGTACAAGGTCTGTCATCGAGCA	T	G
AX-95803528	1	354282	+	TTTTCCAGTAGCCTTCAGATGCTAGAACCAGAAAA[C/T]ATATTGCAGGAGATGACAGTTAGCTTGTGTGTGGT	T	C
AX-95797517	1	354457	+	TTGAAAGTGATCACAATCCGCAATAGCAGGAAAGA[G/T]AGACATGAACAACCTTCACTCCCGTGTAGGGGGTT	T	G
AX-95777472	1	355273	+	ATGCCTATATCTAATTTTCTTGATTTCTTCTAGCA[G/T]ATAGATCTCAATAATATATATTAGTAACCTAGATC	T	G
AX-95816581	1	357375	+	AACTCAATTGATTTGCATAATATATACTCATTTTT[A/T]TTAGTTCCCTTTATTTTCTTGGTCACATTGACTTC	A	T
AX-95801788	1	357601	+	AATAAGAAAAAAGAATCTTTTACTTTGAAAGACGG[A/G]CTTTTTTAGTAACCTTGACGTAACACTTTTTTATA	A	G
AX-95809726	1	357842	+	ATCAGATCATTTCAACAAAAGAGATATTTAACTAT[A/G]GGTTATTATTAATTTTTTTAACTTATTAATATGTC	A	G
AX-95802408	1	358056	+	GTTTACCAATACACTTTTTCCTGTACTGACATTTA[C/T]TTCAAATTGGGCTCTACTTGATTGATACACTTTTG	T	C
AX-107558806	1	359267	+	GGAGGTGGGGCGTAATTACAGATAATAGTATATTC[A/G]GTGAAATTTCATAAAGTGGGATCTCGAGAGGATAA	A	G
AX-95777884	1	359588	+	CATTGAAACACACCTAGTTGAATAGATACACAAGA[C/T]AATTGACCTAGTTAGATTCAAGGTGTGTTTTAAAA	T	C
AX-95769719	1	359661	+	ATAATAGTTCATGTAAGAAAAGAATACATGTAATA[C/T]TTGGGGTATAAAACTCGAGAAAAAGTAAAGTTCAG	T	C
AX-95815448	1	359818	+	TAGCATTAGCTATAGTTTTTTTCTTCAATTAGATA[A/T]GATGTATCTTTTACAAGAATCTATCAAAGCTAAAT	A	T
AX-95790706	1	360895	+	TCCCTTGGATATGGTGTACATTATTATTTCACGAG[A/C]CATTCACTAGATTAGGCAATACCAAAATTCCTCAA	A	C
AX-95808450	1	360958	+	TTCCTCAATGGCGACAGAACAGCAAAATAAACATA[C/T]GGACGTACATAGTTTCAAGATTTCAACATAAGAAT	T	C
AX-95811869	1	362815	+	GAATTCGAAGATGCTAGCACCTAAGGAAGCTCCCT[A/G]TGAATGGAAATTGAAAAGGTGCCAAACAATATCAC	A	G
AX-95777486	1	363544	+	ATGGACTGTTACAAGAAATATGATGGACTGTTACA[A/C]AGAAGCAGAAGAAGCACCGCTCTTCTAATAATAGT	A	C
AX-95778425	1	365058	+	TTGACACCGGAAGCACATTATACTCTTTCATGGAA[C/G]AGTAGCTCACATGCTTTATCGAAAAACACTAAAAT	C	G
AX-95794465	1	367651	+	GACAGCAAAGGAGATGGTACATAATTCAATTTCTT[A/G]CTACAGATATACCCTGATGTGTCCACATGTCTTCA	A	G
AX-95815176	1	368203	+	TGCTAAATGAAAAGGTTAAAGGTAAAAGGTTGCTT[A/G]TCCAGAAACACAAGAAAATCTATTATAACAGGTTC	A	G
AX-95797520	1	368339	+	TCAAGAAATTGCAATCCCAGTTTCTTCCTCACATA[A/G]TTGCTTAGAGCTAGATAAGAAACACATGAAATGTG	A	G
AX-95814728	1	370114	+	AAGAAACCAATATCTTTCACAAGTAAACTAATCAA[G/T]TAAAGTTACCTTCTTGATACGAATAGCACGAATAG	T	G
AX-95780574	1	371839	+	TAAAATGCATAAACCAAATTCTATATGAAAATGTT[C/T]GATCAAATAAGTGCACTTTGCCATTTTTTGTTCTC	T	C
AX-95809000	1	372305	+	AGGGATCCAAATGTTATACGCGGTGGCATATACAT[C/T]AACATTGTCGTTAGTGACATCAGAAAATAATGATT	T	C
AX-95806074	1	372355	+	TGACATCAGAAAATAATGATTTGTCAATCGCACCT[A/G]CAACAGAAACCAATAATTCATCAATGGCTTCTTCA	A	G
AX-95801678	1	372447	+	ACCGCATCTACAACAAAAATTCATGATTTATCAAT[A/G]GTGTCTACAACAGTAAATAATGATTCGTCATTGAC	A	G
AX-95798617	1	372480	+	ATAGTGTCTACAACAGTAAATAATGATTCGTCATT[G/T]ACGTCTCCAACGAATAACAATGATTCATCAATAGC	T	G
AX-95810125	1	372636	+	AGAGATTGCATGGGTATTTGCATGAATTTAGACAA[C/T]GCCACCTCGCATGATTGCGAGAGTGCTTGTCGCAA	T	C
AX-95781646	1	373348	+	ATACTACCCTTGACATAAAGAATAATATAAATTAT[G/T]GAGAGAAATTGTATTTAATTTCCACCGCACTAATC	T	G
AX-95779698	1	374038	+	GTCAAGGTATGAACGAGCCTGACTACAGAAGAGTT[C/T]AGGAGAGATGACTAAACATAGATCGAAGAAATATT	T	C
AX-95791363	1	375878	+	TTAAAGGGGGGATGGGGTATATATATTAATCTATA[G/T]TATCTATAGCTTCTCATTCAAACTTCAAAGAAAGT	T	G
AX-95815103	1	376481	+	TTATATATATTTTAAAAAATAATCAACCTTCAATA[A/G]TGTTTAAGGAAAAAAAATCATGTCTATCATATGGC	A	G
AX-95813501	1	376842	+	GACGTAAATCGTTAATTTTATTTCTGAATTCTGAA[C/T]TTGACGCAAGTTATTAGTTTTGTCAATAAATTTTG	T	C
AX-95792435	1	380054	+	TGATTATATATGCTCTAAAAATACTAAACACATTT[C/G]GCTTTAATCATATTTTTTTTTGTTTGTTCAATAAA	C	G
AX-95783359	1	381243	+	TTGAATAAACAAAAGGGCAAAAAGATAATTTCACA[G/T]TAATTTATAGTGTGGACCCTACTTTGAAAAAAGAA	T	G
AX-107558589	1	381354	+	TTTTTTACCCCTCGTGTTCACCAAAATAACATATC[A/G]TACACACCGATTCGCAAAGACTAGAATATACGTAA	A	G
AX-95808057	1	382522	+	GTGCGTAGGATAAGCAGAGGGGGGTGTAGTTTAAG[A/C]GCTTGGTTATCTAGCTATGGTGGAGTTGATTTGAG	A	C
AX-95793269	1	383698	+	GATAGGTATTATGGAGCTAAAGCAACCATTAATGT[A/T]TGGGAGCCTAAGGTACAACAGTCTAATGAGTTTAG	A	T
AX-95813172	1	384621	+	TATGTTTGTTCGTGTTTGTGTAATCCTTTTATATT[C/T]GATATATTCATTGTAGGATCCGAAAGAAGGACATT	T	C
AX-95807409	1	385696	+	TCTAGTATGAAGCATGATTAAATTTGGATTTGCAC[C/T]GGGAGATTTGAACTTGAGACCTCTAATTGAGGATG	T	C
AX-95767826	1	385839	+	TGAAAAGTGATTGTAAAAGTTGCAACCTTTTTATG[A/G]TTTTATTATTTTGAAATTTGCTTCTCTTTTAGGTA	A	G
AX-95786217	1	394331	+	ATTAAAATAAAGAGTATTTATCATACCACCGCAGC[C/T]CTCGTTTTAAGTGGCAAACTCAACTCAACTAACTC	T	C
AX-95775156	1	395537	+	AACTTGTAGCAAATGGAAAACTTATATGCTGGTCT[A/T]TTTTTGTGTTATTGCTTGCATTTATATATCTTGTG	A	T
AX-95773965	1	397210	+	AAGGAGCTGGAAAACTCAAATTGGTGTTTGGTAAA[G/T]TTTTGTTGGTTGCTTTACTTGATATGAACCTATTA	T	G
AX-95814173	1	397464	+	TTATCCATGTACAACACAGACGAGGTTCTCTAGCA[A/C]ATGTTTGGTTTCCTTTCCAAATTTGGAATATTAAA	A	C
AX-95785972	1	398115	+	TATCACATATCCGTTTTGTAGCCTTAAGACTGTCA[C/T]TTCGACAAATCTTCATAGAATATGTTATGACGTAT	T	C
AX-95796779	1	399656	+	GATGAAGGAAATAAATATTCTCATCAACCTTTAAA[C/T]TAATTTATTGCTAAAGGCAGGCCAAAATCTTATCT	T	C
AX-95774520	1	399816	+	GGTAGCTTATTTAATTTAATTTAATGAACTCGAGC[C/T]ACCAGAATTAAAAATATTACAAATAAAAATGATAA	T	C
AX-95808243	1	402570	+	TGATACACAATAAACCAACAAATCAATTTTCTACA[C/G]AATGGACTTACCATAACCCCAAAACACAATCAAAG	C	G
AX-95797450	1	404666	+	AGATGAGTTTTCTTGGTTTTGTTGGGTTGAATTTA[C/T]TACCTCATAACACTTGTGCATACCTTAAAAAAGAT	T	C
AX-95811051	1	405225	+	CTCGGGGCTCGTTTAACAGATTTTATATAAATTAT[A/G]ATTTTTTTATTAACATAGTTAATTTTCATAATTCT	A	G
AX-95803621	1	406804	+	ACTGGCAAAGATTGAGGGACTTGTAACTTAGGTCA[C/T]AACTTCGAGCCCTGTATCGTGAAGTGTAGAATAAG	T	C
AX-95801441	1	408197	+	GTAACAGCTTCACCAGAAACAACCTGATTGATTCT[A/G]AAGTATAACTAACAGCTCCAAAACAACCAATCTTC	A	G
AX-107559865	1	416012	+	TAAAATATATGTATCTACTTATTCGACTTTATAAA[C/G]TCTAAATATATACTTGTTCATATTCATAATTAGAA	C	G
AX-95782470	1	418457	+	ATTTACTGCTACATCCTTTTTTTCCCGATAGAATT[A/G]AAGTACTTCATAAGATATCGAACATATTTTTCATC	A	G
AX-95796988	1	418604	+	TTATTCTACTTGTTTCTGAATTCGTATGAGCCCTT[A/G]CTTTTTGAGAGTGAATAATTCTCTTTAAATCAATT	A	G
AX-95793096	1	418921	+	TTATCATTCCTATTTTCTTTCAAATAAATTAATCA[A/G]AGGCCTTTCTTTAATTAGTTACTAGATTTGCTTGT	A	G
AX-95793772	1	418928	+	TCCTATTTTCTTTCAAATAAATTAATCAAAGGCCT[C/T]TCTTTAATTAGTTACTAGATTTGCTTGTTAATTTT	T	C
AX-95803397	1	420204	+	GTGTAACTTGCCATTTTTACCAACACACAGTGTAA[C/T]ACCATCTGTTAATGCCAACAAATCATCACAGACAA	T	C
AX-95796816	1	420541	+	TCTAACTTGTTCGTTTTAGTGACAATCTGATGCGA[G/T]AGACCACGAGTAGTAGCTTACAAGTCTCCTGAGGG	T	G
AX-95796622	1	420754	+	TGGAAGACGCGCCCCAGAATCTGCCTTGAATCTCC[A/G]AAGATCCCCATGTTTAGATGAGGAATATATGCAGC	A	G
AX-95815258	1	420949	+	TTCCATTTCTGAAAAGCTTTGCGACCATCTGCCTT[A/G]TAGGTAATTTGACTTTCGGTCACTTCAACCATAGG	A	G
AX-95775410	1	421091	+	TAATTGTTGCATACTGTACAAATTTCCAATAATGA[C/T]TTCAAGTTTTAAACTCATAAAAAAAGACGGCCACT	T	C
AX-95778419	1	421119	+	ATAATGATTTCAAGTTTTAAACTCATAAAAAAAGA[C/T]GGCCACTTTTCAGGTGTTCACTCTACGCACTACGG	T	C
AX-95785764	1	421530	+	AGCGATTAAATTGCAAGAAAATGTTCCTTCTACAT[A/T]TGAGAACTGCCAAATATTGGATGAGTTTAGTTGAT	A	T
AX-95800517	1	422379	+	AATCAAAGGCTAGTCACATAATTTTAGGTTTGGCT[A/T]GTAATTTGTAAAAGATGAAAAATGCTCACTCCTAA	A	T
AX-95776714	1	423149	+	GATAATACTAACAAAAATTAAACCAACCTAGGTGT[A/C]GCTTTTGATTGCTCAACCATCACATGTCTGATTTG	A	C
AX-95786552	1	423216	+	TTTGCGGGAACATGGAACTCAGAGCACCAAACTTT[A/G]ATTTAACATCTGTCGAGAAAGGACACCACGAGGCG	A	G
AX-95809792	1	423609	+	GGATCTATATGAGGCCCATCCATTCAGAACAACAT[A/G]TGTATATCAAGGTTGCATAGAGTTCAGGCAGTAGA	A	G
AX-95770483	1	424635	+	CTGTCCACAAAAACAATCTCCCACTGCAAAGGAAG[C/G]TAAGCAGATAACCTGACCTGAGACTCAACCACCCA	C	G
AX-107539463	1	424657	+	ACTGCAAAGGAAGGTAAGCAGATAACCTGACCTGA[C/G]ACTCAACCACCCAAGTTTCCCACTCTAGGCACACT	C	G
AX-95794681	1	424928	+	TCCAAAAATCAATATTTCTATACGCACTAAATGCC[C/G]TTAACTGCCTACTCTCAAGACATGGCATATAATTT	C	G
AX-107537287	1	425014	+	TTAAAAATTCAAAAACAAAGTAATCATCGTTACAT[A/T]GAGAAGCATCCTACTCATGGGCATCTCCAAGGAAA	A	T
AX-95792249	1	425294	+	CAAATCTTTTAAATCATCTAAAACAATTGAAAAGA[A/G]TACCAAAAATTATAACTTCCAACAGATGCTCCTAA	A	G
AX-95789132	1	425364	+	AACAATCAGCATCAACTCCATGACTTGAGCAACCT[A/C]AACCATGATAAGCAATCGAAAATACTCAAACAAGC	A	C
AX-95783622	1	426450	+	CAATTAAAAAAAATTAATATCCAAATATGGTGTCC[A/G]TTAAAAGATAGATAAAATGTTATTTAATTTTATGG	A	G
AX-95802358	1	426939	+	AGTTTATTTTGATAATCAATAGGTTACGAGTCAAT[C/T]AGGATAGCTAGGTTGTCTACATCACACTGTTTGGG	T	C
AX-95783608	1	427251	+	TCCTACTACACTATATTTCAATTAACTAATTTTAT[A/G]ATGAACGCGATAATATAAATGCGCATAAATCATGT	A	G
AX-95799371	1	427283	+	TATAATGAACGCGATAATATAAATGCGCATAAATC[A/G]TGTTATATGATTAGAAGTGTTATAACAAACATCGA	A	G
AX-95782949	1	427914	+	TTGATTTTTTATTACACTGTCTTTTATTTGATTTC[A/C]TGATCAATGTTCAATATTCAGGATCTTGATTCATG	A	C
AX-95788071	1	427927	+	ACACTGTCTTTTATTTGATTTCCTGATCAATGTTC[A/G]ATATTCAGGATCTTGATTCATGTCGAAAGATATCT	A	G
AX-95775454	1	428833	+	ATGTCATATTGTAATAGACAGATTGAATTTCGAGA[C/T]ATAATTAACCAGTTGACCCCCTCAAGGTTTTGATC	T	C
AX-95814755	1	429101	+	TTGATATTGGACAAAATGATTTGGATGGAATATTT[A/G]GTAAAGTCACAAATGAAAAAGCAATTCTCAAAATT	A	G
AX-95812065	1	429113	+	AAAATGATTTGGATGGAATATTTAGTAAAGTCACA[A/T]ATGAAAAAGCAATTCTCAAAATTCCTGATATTATT	A	T
AX-95807033	1	430655	+	GTTCAAGATGACACCAAAAATGGTGAAACTCCATA[C/G]TACCTACTTCAAGACGGTTTTTGAAGTACATAGAT	C	G
AX-95789622	1	433264	+	TGGAGGGGAGAGGGAGAGGAAGAGGGAGAGGGTGA[C/T]ATGGGCTGTCTTAATATTCAAAAAATCAGAAAAGC	T	C
AX-95808281	1	433280	+	AGGAAGAGGGAGAGGGTGACATGGGCTGTCTTAAT[A/C]TTCAAAAAATCAGAAAAGCAAGACTTGCAGAAAAT	A	C
AX-95808872	1	434416	+	TCAAAACTTTAGCACACCACAAACTGAAAGACTCA[A/G]ACTTTTACATCATACTGCATAACAAACTGCCCCCA	A	G
AX-95784669	1	434554	+	AACTGACACATTTCAACCAAATCCATTTGATCTAA[C/G]ATCTGAAATCCAACCAAATCCACCAAAACATCAGT	C	G
AX-95791919	1	435396	+	TTTCGTTTTTGCTTCTTTTGATCGTCGAGCTTGAT[C/T]GACTCTACTCTTTTTCCTTGTCCCTGCATATTATT	T	C
AX-95788393	1	435426	+	TTGATCGACTCTACTCTTTTTCCTTGTCCCTGCAT[A/G]TTATTTCATTTCGTTCTTTATACGTATCGTCGCTT	A	G
AX-95801751	1	436399	+	ATTTTTTTATTGAAAAGTTATACTATATATACGAA[C/G]TTAAAACCTTTTATATATTGAATTTTTACGATTTC	C	G
AX-95802297	1	437058	+	TTGAACTCCTTTAAACATTTAATTTCCCCGTTTTA[C/G]GAGGTCTGCAAGTAAGTCAATCAATCCGACGATTG	C	G
AX-95798872	1	438199	+	AATAAATAAAATCAAGAGAGTTTAGTTGAGGCTAC[G/T]ATCAAAATTGTATTATATCACCGTATTAATTATTC	T	G
AX-95771675	1	441767	+	ATCATCTATGATCTAACGTCATTCCAAATCGACAC[A/G]CATAGTCATCATCGCTAGTCAATATCACCATCAAT	A	G
AX-95789822	1	441893	+	TTATTACTTTTTGAACAAAAACTACTTCTATACGT[C/T]GGAGGTTGAGAAAATAAATAGTCTTAACTATTTTG	T	C
AX-95781710	1	442414	+	AATTAACTAGGCCTTACAAAAGATGACCATTCTCC[A/G]TAGTACTTTATTTAAAGAATAGGTGACATAATAAT	A	G
AX-95818166	1	444385	+	TAAGAAACCCATAAGTAATTTTTTTTCCATTTTCA[C/G]TGCTCGAACACAAAACTCTTGATTAAGAATAGAAC	C	G
AX-95799694	1	445336	+	TAACATGTTCAAATTTCGATCATACATCAACATTT[A/G]CAAATGATTTTGACACGATTCTTCTTGACGATGAA	A	G
AX-95812607	1	445375	+	ATGATTTTGACACGATTCTTCTTGACGATGAAAAT[A/G]TTGATAACTTTCATGACGTAGTACCAAAGGAGATT	A	G
AX-95810530	1	447004	+	GTTAAAATTTACTCAATTAGGTGAGTTGTTCTGCT[G/T]AAGTTATTGTACTTGTTCTGTAGTTTGATGTATGT	T	G
AX-107560209	1	448279	+	TTGGTTCTTGATAGTTGATACTGTGTTTGTTCAAT[C/T]GATTTCGGGTTGTTCGCTGCAGTTGAATGTCTTTT	T	C
AX-95815620	1	449698	+	TCTGAGCTCGTTTTCGGTGAAGCTGGATTATAGGT[A/T]TAAGTGACTACCTTTCTGAATTACTCTCATTGATG	A	T
AX-95770246	1	450409	+	GAAAGAAGTCGTGAACACTCTCTTCATCCAGGACA[A/G]CATAGAGCCTACATTTACTGAACTCGGTATGTTTT	A	G
AX-95809287	1	450961	+	TTCCCTAACTTGTAATCCATTCCCCATATCCCCTT[C/T]AATATAACGAGTAATAAAAACACAAATCTCAAATT	T	C
AX-95789474	1	450986	+	ATATCCCCTTTAATATAACGAGTAATAAAAACACA[A/C]ATCTCAAATTAGAGAAAAGTTAGTGGCCGTATAAT	A	C
AX-95782376	1	451758	+	AAATGCTTCTATAATGTTCAGCTCAGAACTTTTGA[C/T]TTCCTTTGAACTTGACATTTCTGTTAATTTGATCA	T	C
AX-107552888	1	451800	+	TGAACTTGACATTTCTGTTAATTTGATCACTTCTA[A/G]TTATCTGAACTCATCACTGGGAGTAATGCTGCTAC	A	G
AX-95809523	1	452034	+	TTTTATTTTGTCCTTGTTTCCAGTATTGCCTACAG[A/G]CGAGTAGCAAGTTACAGCTTTATGTGGTTCTGGTT	A	G
AX-95779632	1	452045	+	CCTTGTTTCCAGTATTGCCTACAGACGAGTAGCAA[C/G]TTACAGCTTTATGTGGTTCTGGTTTCCCAACTCTT	C	G
AX-95777291	1	452094	+	TGGTTCTGGTTTCCCAACTCTTTTAACATTATAAT[A/G]TTCTCGCTGTTTTTCAGTTTGGCAGAAACTAGAAG	A	G
AX-107549412	1	452436	+	CTGTTGTGCATATACGTAGCATCCAACTTCTTAAC[C/T]GTATGCAGTTACCTCAAAATGTCGCATAAACCAGA	T	C
AX-95786238	1	452542	+	CATTTGGTCTGCAATCAAATGCCTGCTTTGTCTCA[G/T]TAATTCTGATGCTGTTGATGTGGTTGCATTCATAT	T	G
AX-95814542	1	455142	+	AATAGTATTATATACAAAACTTAATCTCTACCTTA[C/T]GAGACAAAAATACTATTTCCGATAGTTCTCGATTC	T	C
AX-95772341	1	455781	+	TGTGTCTTCGCCTCTTCTTCTTTAGGTAAATAAAA[C/T]CCATAAGCATACGTCCATTTCAAAACCCTCCTACA	T	C
AX-95771584	1	457417	+	GGCAAGTAAAATTGTAATTTTGATATAAAGTACTA[A/G]ATATTAAGACTTCCTACTTAGTTTTGGATATGGAA	A	G
AX-95780405	1	458117	+	GTTTTGCCATTTTAACAAGAATTAAATGTACTATT[C/T]GAGTCTTTTAAGTGAATTATTAATTTATTTAGTGA	T	C
AX-95768367	1	458256	+	TAAGTTATTAATTACTATCATTTCTTCGTAAGTTA[A/C]ATCGAAAGACATAAATTTATTCACATCCAATATTT	A	C
AX-95795422	1	460512	+	CTTGCGCGCTAACCTATGTATTTAATTTGTTTCAC[A/G]TCTGATGTTCGATATATTGTGTTGCCTCAAAAAAA	A	G
AX-95790931	1	461243	+	GTTACCATATTATATTTGTTATGAAATTTTATCGA[C/T]CCTTGTAAGTTAACTTAGCTTGATGGTGTAAAAAT	T	C
AX-95807018	1	461724	+	ATCAGAGCAGTAATGTGATGCTTGCCAATTATCGC[G/T]ATGATGATATGAATATTGTGGTTCATGATGAGGGA	T	G
AX-95818426	1	463650	+	ATCGATAAAAAAGAATCATCGTTAATCTTATCTAA[C/G]AGTGAATAATATAAAAAATATGTCAGCTATAAACT	C	G
AX-95814418	1	466781	+	TCTTCTGAAGATGGATCTCATGAAGGACTTTGTCA[C/T]TCACTGGTCTAATATATCGAGCAATTTACTGAAGG	T	C
AX-95795948	1	467619	+	AGATAAGAAATGATTCATTTCTCCTTTGATCCTAT[C/T]GAGTTGTCCAAAGGCTTCTCTTTTGACTGTGCTCA	T	C
AX-95807672	1	468926	+	TACGTTGGTGTCGATACTAGAAGAAAAAAGGCACT[A/G]TATTAAAACATCAAGAGTCATCTATTGTCAAATAG	A	G
AX-95789947	1	470432	+	GCTCTGTTGATCTATATTCATTTGAAAAACCGCAC[A/G]TCAGAAATAAAATGATATCTATCAAAGACAATTCA	A	G
AX-95777555	1	470455	+	GAAAAACCGCACATCAGAAATAAAATGATATCTAT[C/T]AAAGACAATTCAATTTTGTATCATAAGTTTGAGAC	T	C
AX-95780327	1	470635	+	CATCTTGTGTGTTCAGTATCTACTTTGAGTTTCAA[C/T]GACTTTCTGAACTCTGATCCATAATAAAGAAGGAT	T	C
AX-95800910	1	470649	+	AGTATCTACTTTGAGTTTCAATGACTTTCTGAACT[C/T]TGATCCATAATAAAGAAGGATTCATCTGGAACATA	T	C
AX-95804286	1	470686	+	GATCCATAATAAAGAAGGATTCATCTGGAACATAT[A/G]TTCAAGACCTTTTTCTTACAGATAAAAATATACTT	A	G
AX-95812908	1	473966	+	CCTGGTAATTAAAAAACCCTAATTTTAATTTTTTC[A/G]ATATTGATCAAACGTCTATCAGAAATAATATTTCT	A	G
AX-95814437	1	475179	+	ATTTATCTCATTTCACTTTAGCCTGCGTATAAATA[G/T]TCAACTTCCAATACTTCAATTAAATATTTTGAGGG	T	G
AX-95809700	1	476079	+	CTAAATATAATATAAGACAATTATATTAATGTCGC[A/T]CAGTCTTTTATCTGTTATAGTGGAACTCGACCACT	A	T
AX-95769617	1	476145	+	CCACTTTCTGTTTAGATGATCATTTATGATTGAGA[C/G]ATAGTTGATTGATCGATTATTTCTTTTCACTTCTA	C	G
AX-95810457	1	479145	+	TTGTACTAGTTCTAGTGGAATTAACTCGGATTCTC[A/G]GACGACGGGCATTTACTCCTGAACGCCAGCGACCT	A	G
AX-105352299	1	482660	+	CGATGAATCTAGAGGAGGATGTGAATGAGAATCAA[C/T]AAATTTCCTAATGGATACATTTTGAGATTTCTTCT	T	C
AX-95804099	1	484935	+	ATCTGTTTACTAAAGTAATTTAAATGCTAAAATGG[A/C]CCCCAATCTTTGAATATATGAAATTTCTCCCCTAA	A	C
AX-95789898	1	485106	+	TTTTAAGAGGAAAAAAAAGAGAGATTATTGTTTGA[C/T]GTTAAAATTAAAATGACAATCTTCGTATTTTCACT	T	C
AX-95795207	1	488787	+	AAGCCATGAAAACAAATGGTGAGAATAGTGGAACC[C/T]GAAAGTATGTACCAGATATATATTCTTTTTCTTAC	T	C
AX-95779998	1	492024	+	CCAAAACATTAAGTGTCGTTTCTCTACGACAAAAT[C/G]AGCTGGAAGGTCCTATTCCGAATTCACTCCTAAAC	C	G
AX-95812103	1	499647	+	GAGCCTTCAACTCTAAAAATCCAACTCCCGGATGA[C/T]AGAGTTACCAGATATCTCTCTTAATGGAAGGTAGA	T	C
AX-95770935	1	499773	+	CAACAAACTACGCGACCTGCAATAATGTTCAAACC[A/G]ATAGACATAAATACAGAATTGAGTGATATAATTTC	A	G
AX-95784460	1	500132	+	CATGTATCTGTCATGCTATGACTTAGCTGATGCGG[C/T]AGTTATCAGCTCCACTAAATAAACTTGTGGGCTGA	T	C
AX-95815888	1	500979	+	TTAAGTTCAGTAACATAAAAATCCGTAGTTATAGA[A/G]TTTGAAGATATTTTTCAACAGAATGTCTATATTAA	A	G
AX-95814618	1	501217	+	CAAATGGACCTGAGATCATGCTGAAAGATGAAGTC[A/G]ATTGAAACATGTATAACTTTTAGATTTTAATGAAC	A	G
AX-95795986	1	501335	+	GTAATTGAAAGGCAAAGTTGTGTGAGTGGGGGCAG[A/G]GTTGTTAAGGGAACCAAAACCTGTTGGTGTGGGGG	A	G
AX-95805349	1	503886	+	GATTTCCACTATCAACACATTGTGGCGGTGATGAT[A/C]GGGTACCACCGGCAATAACTCCAGCTGAGATAGAT	A	C
AX-95794726	1	504420	+	ATAAGATGATATGTGTCATCACTAAAAACATTGTA[C/T]TTCACTCAACTCTGTCACATGACATTTCATAACAA	T	C
AX-95797852	1	505247	+	CTTACCTAAGATTAGACATGAACACACAATTAAGT[G/T]ATAGAATTGCTAGTGATCCAAATCCATATGGATTT	T	G
AX-95779625	1	506012	+	ACGCGCACAAGCTGATAGAACAGCCACGAAGGTAA[C/T]CTCATTTGGTTGCAGCCCCTTTGCCCTCATCTTCT	T	C
AX-107558409	1	506289	+	CTCCCAAGATATAATGCCACACCAATATCCAAAAA[C/T]GTGCAAGAAGAAAGAATACTAACAAAAGTAGCCTC	T	C
AX-95784407	1	506581	+	GTTCAGGAATTTCATCAAAAACCTTGTGCGCACTC[C/T]CGAGTTCACCCGCGTGCGAATACAGCCCAATGAAA	T	C
AX-95785570	1	506583	+	TCAGGAATTTCATCAAAAACCTTGTGCGCACTCTC[A/G]AGTTCACCCGCGTGCGAATACAGCCCAATGAAAGA	A	G
AX-95812468	1	506667	+	GGGTCACCCAAGACCCCTCTTCTCAAGACTTGACA[A/G]TGAAGGTTCTTGCCTATATATGAAGCCAAACGGGA	A	G
AX-95800321	1	506698	+	GACAGTGAAGGTTCTTGCCTATATATGAAGCCAAA[C/T]GGGACGGGAAAGACGAGGCTGCTTTGCTAAGGGAA	T	C
AX-95812073	1	507848	+	AAATTTCCGGTTTCGAGTCTAATTAGTTGTCGGAA[C/T]GCAAATACAAGCTTTTTACTTTCATAGGTTATTGT	T	C
AX-95774793	1	507883	+	CGCAAATACAAGCTTTTTACTTTCATAGGTTATTG[A/T]TGTTTCATGAAGTGTTTATTACCCTATGAATAAAG	A	T
AX-95772665	1	507919	+	TGTTTCATGAAGTGTTTATTACCCTATGAATAAAG[A/G]CATGAGTTTTCTTCCTTTGTAACTGAACCAGATAT	A	G
AX-95792585	1	507939	+	ACCCTATGAATAAAGACATGAGTTTTCTTCCTTTG[C/T]AACTGAACCAGATATGTTTTCATCGGTCTACAGTA	T	C
AX-95806288	1	508535	+	ATTATAATATCAAAAAAGAACATACATTTCACTCA[G/T]CTGTAAGTAAAGAATGAAGCAAAGAAGTAAAAAAA	T	G
AX-95787116	1	508583	+	AATGAAGCAAAGAAGTAAAAAAATTATACCTTTCA[C/G]CTGCAAATCCTTGAATTTTAGCCAAATGGGGTTTC	C	G
AX-107559976	1	508992	+	AATTTAAATGTAAGTAATAGAAAATTTACATGAAA[A/G]GTATTATAAGAAGTTGTTCTTTTTATATTAATATA	A	G
AX-95797159	1	509128	+	GTTATAAGTAATAAAAAAATTGATTTTAATGACCA[G/T]GAATTGAAAATTGTATCAAAAATATATATGAGATA	T	G
AX-95776984	1	511593	+	GAACGAGTTTTAGTGTCTGGATCAGCTTGCGTGCA[C/T]GTGTAGATATCGAGTAACTCTGCCCCAGTACTAAT	T	C
AX-95817564	1	511688	+	ATTACTGTCGTTTCATTTCATCTATCATAGTTTGA[C/T]TGTGCACGAAGTTTAAGAAAAATGTTTGTAATGTT	T	C
AX-95811797	1	514874	+	TTTCCAGAAAATACATGTCAGGAACATTCAAATCA[A/G]TAGAATTTATCGATAGGATGTTTTTTTCGGCATAG	A	G
AX-95770442	1	514879	+	AGAAAATACATGTCAGGAACATTCAAATCAATAGA[A/G]TTTATCGATAGGATGTTTTTTTCGGCATAGAAAAC	A	G
AX-107543801	1	515332	+	AGGCCAGTTCCCGAATCACTTTGAGAGGCTAGTGG[A/G]CTCGAAAAGGATAACCCCATACGATTTCAAAATCG	A	G
AX-95808163	1	515527	+	ACATCACATTATGAGCTGTACTATAAAGTATAAAC[A/T]AATATTTATCATTTAAAATCTCCAAATGTAGACAA	A	T
AX-95806645	1	515536	+	TATGAGCTGTACTATAAAGTATAAACTAATATTTA[C/T]CATTTAAAATCTCCAAATGTAGACAATCAATCAAG	T	C
AX-95810491	1	515735	+	TAAAACAGAAGAATGAATAGCTATTGGCATAAACT[A/T]TAAAATCTGAATCTATTGGCACTTTCTAATTTACT	A	T
AX-95801928	1	518989	+	GAGTTAATAACAACAAAAAGTTTTTTAGATAAGTC[C/T]AAAGGGACAGATATTTTTTTTTTAAAAAAATAATA	T	C
AX-107538444	1	521940	+	TTTCGATTCGTATTATCTGTCTTTTATAATTTTTG[C/T]AAACTACTCTCCGATCTTTCGATCAAAATATGCAT	T	C
AX-95778415	1	522789	+	ACATTCACGTTGTTGGTTCTTATCATATTAATATT[A/G]CAATGTCATATTGCCACAAAGCTTTAATTAGATTC	A	G
AX-95777132	1	522974	+	GCTCGTAATGCATGTAAATTATCTATAAAAATGTA[G/T]TACGTGTTTCAATTTATATAGCATATAATACAATA	T	G
AX-95786887	1	525037	+	TCTGATTTCCTTTTTTAATAAAAATGAATCTGCAA[C/T]GATTATACTTTATATTATCGATTGTCGAGAAATTT	T	C
AX-95812741	1	527398	+	AAATTATTATGAATTTTTTGTCCCCTCAGGCCTAA[C/T]TAATAAATTCTGATTTTAATCATCATATGGTATAT	T	C
AX-95767613	1	528008	+	GGTCCCGTTGGAGCGTTAATCTAGAGTAATTAAGT[A/C]GTATACGGTATTAATGTAGTTTAACTTATTACAAC	A	C
AX-95797697	1	528193	+	AATTTTCCGACACAAATATGAATATAAATAGTCGA[G/T]CCATGATATGGTAGTTGAATACTAGATGAGAAACC	T	G
AX-95806218	1	528198	+	TCCGACACAAATATGAATATAAATAGTCGAGCCAT[A/G]ATATGGTAGTTGAATACTAGATGAGAAACCAAGAA	A	G
AX-107530215	1	528310	+	TAAAAGTCAATCTTTTTTTGTTAAACTTGCGTATA[C/T]TCAAATAGAGTATTACAATGAGGTAGACACAAATT	T	C
AX-95783272	1	528633	+	TTTGTGTTCGGTGAGTATAAATAAAACTATATTAT[A/C]TTGTGAGTATTTATATATGATCTAGAAAGATACTA	A	C
AX-95776913	1	528947	+	GGTACCAAATACACGTTAAAGAAAAAAAAGACTTT[A/G]TCTAGCAAGTACTTTCAATTGGTCAAACAAACAAA	A	G
AX-95781798	1	529281	+	ATAAAACTTCAATAGATTTACTCACTATGGGTGAA[C/T]ATTGATTTTTTTTAAAAAATACATCCACTATGTAA	T	C
AX-95785305	1	530115	+	ATTATTCAAAACTGAATGAAGTCCTTTTATTTTAA[C/T]GCAAACTCGTAAAATGGAATATCTTTACAATGAAG	T	C
AX-95772065	1	534448	+	AACAGTACAATGATAGCTTGGCTTTTTAAGTGGCG[A/C]GGCAAAAAGATTTCGTTGGACACAAATGTTACGCG	A	C
AX-95793230	1	534918	+	ATACAAGGCTTGAATCAAAGTTATTAAGTTTTGTT[A/G]AATTTGTAGCTACCACGACGACAATACAATATGAT	A	G
AX-95807287	1	537174	+	TTGCTTTGTAGTGATTTGACTACATTTTTTATTGT[C/G]TTTGCACTTATACATATGTTTTAGTCTCAAACTGA	C	G
AX-95813065	1	537316	+	TCAGTAGAGCGAGATGATGAATATTATACTGTCAT[G/T]ACTGTTGTATGATACTATTCATCATGTATTTGTAC	T	G
AX-95786777	1	537347	+	TCATTACTGTTGTATGATACTATTCATCATGTATT[C/T]GTACTGGCTGATCGTTCTTCTTGAATTATATTTTT	T	C
AX-95811818	1	538047	+	TTGACTGGTCAATCTCTACCTTACACAAGATATAC[A/G]CATACAGTTTGAAATATTATATGAATCGTCTTCAT	A	G
AX-95797791	1	538063	+	TACCTTACACAAGATATACACATACAGTTTGAAAT[A/G]TTATATGAATCGTCTTCATACTTTTACATTGACAT	A	G
AX-95769673	1	538920	+	TATGATATGTTAGATTTGAAGTATTCCATGTCTTC[A/C]TTTTGCCACTTCATTCCTGTATTGCTATATCAGTT	A	C
AX-95807803	1	539374	+	GAAAGAATAAAAGAGCGGAGTATCTCTCTCTGACC[A/G]GTTACTCTCAAGTTTCATTCGCTGAAAAATAAATA	A	G
AX-95789585	1	539512	+	TTGTTTGTCGGTGACACCATAAAGTTTTTTCCTTC[G/T]TAAAATTTGTTGGTTAATTTTTTTTGTTGTTAGAA	T	G
AX-107555692	1	540030	+	TAGATAATTTGAGTTGTTAACCCTTGTTTGCCCTA[A/T]GTTCACAGATTGGGTCTTACCTTTTAAACTCCAAT	A	T
AX-95800803	1	541511	+	CTATGTGTCTTCATGATTCTGAACTCTTTATGTCT[C/T]AAGTAGATGAATGCTGTAATATGGATCTATCTTTG	T	C
AX-105352098	1	541692	+	ATGCATGGGAAAATGGATGCATTTTAGTTTGTCTC[A/G]TTTAAGGAGTTAAAACAGACAAGGAAATAAGTTTA	A	G
AX-95811952	1	541731	+	AAGGAGTTAAAACAGACAAGGAAATAAGTTTATTA[G/T]TAGAGACAAGCTTCATATCAGTGTGTGATATTGCA	T	G
AX-95781648	1	564139	+	AGATTTTATAAAGATAAAATATAAGTATAAGTCAT[C/G]AAAATAATCATTAATATTTATATTCGCACCTCGTA	C	G
AX-95798367	1	565159	+	TTTTTTTTCATATTGCAAGTAGAAAAACAAGAATT[A/G]TATAGTGTGTATATTATGTGTAAAGTTCTAAAATT	A	G
AX-95782032	1	566280	+	TATGCTAAGACTTGTGTTTATGGATGTGTAGTTTC[A/G]GTTCATTTTTAATCGCTGGGGGTGGGATGAGGATA	A	G
AX-95804079	1	566507	+	CCTTGAGCTCATGGCACGTGTAGACTTTGTTTCAT[A/T]TATCCCTAGTTAATATTGTTAGGCAAAACCCAATG	A	T
AX-107556608	1	567768	+	AAACTGCTTCTTGCTCCAGCATCACCTATCCCTGA[A/G]GCTTCTTCTGGTCCATATGCCTTTGACGCTCAAGC	A	G
AX-95768535	1	570356	+	TGCATTTTTTTCTATACAAAGCTCTTTTGCTCTTC[C/T]GTCCTCTTTTGCTTTTCAAAATCGTCAATAACAAT	T	C
AX-95771476	1	570945	+	ATTCTTGATGTGAATGCACATTTTGTTTTTTAGCA[C/T]CTTTAGGAAGATTGAGATCTTTGCATTTTTGGATT	T	C
AX-95813170	1	572160	+	TAAAAATTTGATCTTTCTATTTTTTTCGCGAGTTT[C/G]ATATTTCAACTATCACTTGTTCTTTTTTCGCATTT	C	G
AX-95805008	1	572259	+	GCATCTTTTAACTATCGGTTGTTCCCTTTTCGTAT[C/T]GGTACTATCATTAATGTTCATGTAGATAAAAAGAA	T	C
AX-107558754	1	572533	+	CCAATCGACTCTGTAGATAAGGTCTGTGGGTTCTG[A/G]AAAGGATAGAGTGTGCACAAACCTTACCCCATTTC	A	G
AX-95785455	1	572747	+	TTGAGGGTGTAAAAGTTTTCTCAATGTACAAAACT[C/T]GAGCTTTTTAAGTGCTTGATTAAAATGAATTGTCG	T	C
AX-95776737	1	572857	+	ATTTAGATGGAGAAATTTATTGCTTTCAATTTACT[A/G]TAGAGTTCCTGTTACTTCTCTAACTGAAATCTTCA	A	G
AX-95795587	1	573565	+	TATTTCTTACACCTTTTGTTGATTAAAAAATAGAA[G/T]AAGAGTACTTTGCTCCTTCCTGAACTTTGTTTTGG	T	G
AX-95767828	1	573762	+	CTTTTGGTTGAAATGTTTTCACCACCAAATTCAGC[C/T]GATAAACACGAATCATTTTCTCAGATTTGGTTATA	T	C
AX-95786069	1	575345	+	GTGGGTAACCATGAAGGCTCTTAGTACTGACCTAG[C/T]CTTTGTTTGAACTTTGTTATCATCTTAGTGGTTAA	T	C
AX-95794628	1	579693	+	CACCATACTACAAGAAACCGGAAAAACATGTTCCA[C/T]CACATTACTATTACAAGTCACATGCTCCTTCAAAA	T	C
AX-95779909	1	579971	+	AAGTCACCAGCTCCTTCAAAGAATTACTACAAGGC[A/G]CCAACTCCTTCAAAGTACTACTACAAATCGCCAGC	A	G
AX-95815667	1	580286	+	CCACCATACTACAAAGAATCCACCCCTTACTACAA[A/G]TCCCCTCCACCTCCCCCATACTACAAAGAATCTAC	A	G
AX-95815535	1	582491	+	TTGAGAGATCGATAATTATTTGTGTAGTCGAAACT[C/T]GAGGAAGTTCATTATCCAGTCCCTTTGTTGTCACT	T	C
AX-95770079	1	582529	+	GGAAGTTCATTATCCAGTCCCTTTGTTGTCACTAT[C/G]AAAGAACTTTTGTAATAATCAAAATATGTATCTGC	C	G
AX-95806162	1	583588	+	CATAGAGGGTTAGGAATGGGCCCTGACAGATTAGT[A/G]TAACGCATGTCCAGCTCATGAAGTGCAGTTAGATA	A	G
AX-107557512	1	588393	+	ACTATGCAACACAAGTCTTAGTACAATCCACTCAT[C/T]TTTTCCTTCTAAAAATCAAAATGAGAAGCTTTGGA	T	C
AX-95768756	1	589660	+	ATTGCATTCTAAAAAACATATATTATTCTAGTCAA[A/T]GGACTAATAAAAGGATTCAATTAAAACGAATTATT	A	T
AX-95808058	1	591305	+	ATAATAAATCACTTTATATGACAATAATTTACTAT[A/G]ACATGTAAGTTTTCTTTCGATCCGATATATTTTTG	A	G
AX-95775890	1	592128	+	CCGAAGGTACCGAAATGTGACATGGAGGTTTATAT[C/T]TGTGTCTAGGTGGGATAGAGAGAGGACGTGGTCAT	T	C
AX-95811682	1	594608	+	ATATCTAATATAATACTCAAAATCTTTTATCGAAT[C/T]AAAGATAATATCAATTTTTTTTTTGAATTAGTCTC	T	C
AX-95770031	1	594733	+	TTTCGACTTCTCAAAGTCATAGATTCAATAGTGTC[A/T]TCTTAAATGAGACATTTCATATGAATTTAGATTAA	A	T
AX-95811334	1	594819	+	ATATTAAAAAAATAAATTTAATACTACAAAAGAAT[C/T]ATTTTTTCAATCTCTCTTAAGTTATATTTTTCTAA	T	C
AX-107558537	1	594919	+	ATTTTGGTAATATATCGCCTACCTCTCACTAATAT[A/G]GATAACGGGCAACTTTGTCAATCAAATCAATAATT	A	G
AX-107558527	1	600384	+	TTAGCCAACTTCTTTTGACTTGCACAAAATTTCAT[C/T]AAAAATACCATCTTACCCCTTAAGTCATCAACTAA	T	C
AX-95788549	1	600675	+	CTTACACAAATGCGAGTCCAGATTAATTAAGGACT[C/G]AATACAGATATCGAACATCGATGGAGAACCAAGGA	C	G
AX-95814233	1	601210	+	ATACCTAAACTATACAAGAAATTTGCACTAGAAAT[A/G]ATATCTTGAAAATCCATATAACTCATCCCAAGTGA	A	G
AX-95786966	1	601240	+	GAAATAATATCTTGAAAATCCATATAACTCATCCC[A/G]AGTGATATAGTTGTTGACAACACAATCCCAACCCA	A	G
AX-95802150	1	602100	+	AAGGGCTTCTGGTACACTCCAAATAAAGGGGAAAA[C/T]CAGAAATCCAAGAATTGCTAGTAAAGGGCCAGCTG	T	C
AX-107558462	1	602389	+	GGAGTGGTGAAATAGTTGACTACACAAGTTTCTTG[G/T]AAGATGGATTAGCATTATAAATAGTAGATGGTGGT	T	G
AX-95781494	1	603317	+	AGTGGACTTATGACCTAAGATGAGTAATAACTTGT[G/T]CACGTTATTCATTAAATTATTATTATCTATATGTA	T	G
AX-95798087	1	603987	+	TAGTTATTTGTGTCGTTGGAAGGTAAAGTGATTAA[C/T]ACGACCAATATATACTTGTTTAGACTATTTCGATA	T	C
AX-95797055	1	604007	+	AGGTAAAGTGATTAATACGACCAATATATACTTGT[C/T]TAGACTATTTCGATATGTTCGTTTAACAAGTAAAA	T	C
AX-107558390	1	604059	+	GTTCGTTTAACAAGTAAAATTTGATTTTGCAGCAT[A/G]TCGGGATGAGTCTTTTCGTATAAAAGAAATTTTAT	A	G
AX-95804036	1	604648	+	TTATTTATTTTATAATTTTGGAGTCTTCGAGCTTT[A/G]TAAAGTTGATTTAATGGTTAAGATAAATTATTCGC	A	G
AX-95816337	1	604801	+	TATAAATATTACACATTAAATTTGTTATTGCCTCG[A/G]TTAATATAGACCATCTATTAAGGGGTAAATTATTC	A	G
AX-107559120	1	608027	+	CATACTTTTCCTTGCGACTGAGTGTAATCTTTGAA[G/T]AGGTCACACTATATAAATGATATTCCACTTTATCG	T	G
AX-95774415	1	610659	+	TCCGTGCCAAATTTACGTGTATAAAACAAAAATGC[A/G]TCTGCCGGGAGTCGAACCCGGGTCTATTGCTTGGA	A	G
AX-95778766	1	617273	+	AGACCTCGAGAATCGTTCGATCAACTCTAGGCTAA[A/G]CTTGTGAACTTCAAAGCATACCATGTGCAAATTGC	A	G
AX-95770812	1	617316	+	ACTTCAAAGCATACCATGTGCAAATTGCAATTATA[A/T]AGTCGACCCTGATTTGTTCAGAACTGAGGCGTAAT	A	T
AX-95790366	1	617329	+	CCATGTGCAAATTGCAATTATAAAGTCGACCCTGA[C/T]TTGTTCAGAACTGAGGCGTAATTGTGGGCTACAAA	T	C
AX-95786098	1	617547	+	AAAAAATAATGTCTTGTCTCTACAGAGTTTCACAC[A/G]AGAGTTATCGTCCTTCTATAGGGTGACAAATTAAT	A	G
AX-95787424	1	618041	+	ATCGTGAATTGTTATTAGCAAGAACTTGCAGATCA[C/T]ACGAAATATAGGGCGCAACTGAAGAAGATCTATAT	T	C
AX-95804191	1	618111	+	TAGGCAATACTAATTATTAGAATTAAGTTTGTCAT[C/G]TTAGTACATTCAGTGGGCTTTTGGACTAAAAAAAT	C	G
AX-95816305	1	619601	+	GTCTTTGAATTTCTGTATCGCAAGATTTAAGCAGC[A/G]TCAGCAGCAAAATTCTTTTTCTAAAATGAAAGAAC	A	G
AX-95796773	1	621412	+	ATAATGCCATATTCCAAGACCCCATATAAACTACT[C/T]ATCCAAGAGAATTGACAATCAAAACCGCATTACAT	T	C
AX-95789023	1	621983	+	GCATGTAAAAAGCAGATTGTTTTTTGCTCTTTGAG[A/G]CTAGCACTATATAGCTCATTTGCCATAGGAGGATA	A	G
AX-95784540	1	622244	+	GGAAATGATTTGACTACCGCAACAAGCCTATAATT[C/G]AATAGTTAGATAACGACATATGCACCCGTGTTGGT	C	G
AX-95805466	1	623805	+	GATGTTGTGAACACAAAGAAAAACACGTATATGTA[C/T]GCTCTTATTACTTATTAACAAAAATACACTGTCTC	T	C
AX-95802085	1	624015	+	TGCCTTGATACAATTAACTGTTTATAATCTACCAT[C/G]TGTATGGAACATATTTAACAGAATTTCAAGTTTTA	C	G
AX-95790785	1	624112	+	TAGTACTTAAAATTTAGCAAATTGATCATTTTGGA[A/T]ATGGAAATTACAACAAAGACGCATAAAACAAGAAA	A	T
AX-95782370	1	624177	+	AAGAAATAGGACAAAACTTGAAAACAACTCATATC[A/T]ATTCTGAAGAACAAAACAATCTGATTCAAAAAAAA	A	T
AX-95780172	1	625173	+	AACACCCTAAACTCGACACATATCATTAATTTCGC[A/G]TGGACTTATTGATTGCCTTAAAAACACCCTGTATA	A	G
AX-95773048	1	625187	+	GACACATATCATTAATTTCGCATGGACTTATTGAT[C/T]GCCTTAAAAACACCCTGTATATAACCAACACAAAT	T	C
AX-95804418	1	625218	+	TGATTGCCTTAAAAACACCCTGTATATAACCAACA[C/T]AAATTTAGATATACCTTGACCTGTCATATGACATA	T	C
AX-95795306	1	627766	+	TATGATATGTCATCTGTTTTAGGTTGCTACATGTA[C/T]TTCTTAGTATATTAGAGCATTCCAGTTTACTGTTG	T	C
AX-95788290	1	628009	+	CACCAGAGGGACTCATGTTCTGAGTAAGTTGTTGG[C/T]CAAGTTCAAACTGGAACTTGCCTGTGTTTTCTATA	T	C
AX-95785736	1	629612	+	TATTCATGTTCTTGAGGTAGCGTAGCACATAACTA[A/T]ATTAAGTATGGTTGTGATGAAGAATAGACAAGTAC	A	T
AX-95768253	1	633070	+	CCACATTGGGGTCTGATTAAATCATGATTTGCATA[G/T]GAAAGTTCAATTTTTTAATCATAATTCTCATAGGA	T	G
AX-95814665	1	634609	+	AGCTCGATGGATCGGATAAAATTTCTCCACTCTTA[A/G]TTAACGATTTCAAATTTGAATTTTGAAAATGAAAT	A	G
AX-95796762	1	634846	+	TTCTCTTTTAACTTTTTCCTCTTCAGAATCTTAGC[A/T]ACCCCACTATTTTTCACATGCTAAATTTATTAATT	A	T
AX-95768943	1	635190	+	AGAAATTTGTGTGTAATAGAAAATGGGCTTAGTAA[C/T]TAAAAAAAATCGAAAAAATTACTTGGATAGATGTC	T	C
AX-95786955	1	635687	+	TACATGGAAAAAGTAATTATTAGTAATAGTGATAT[A/G]TTATGATTACCAACTTTTATATAATTATGATAAAA	A	G
AX-95815152	1	639215	+	TAGAAGATTAGAGGATATAAGGCACAAAACGCAAT[C/T]GTCAAACGCGATTTATGAGTAAAATTTTGTGTCTT	T	C
AX-95768375	1	639882	+	CTATTATGATATCAAGAAAAGATACATATTTTGTC[A/G]TTCAAAAAATATCATGTTGTTGAAAACTTGAAAAG	A	G
AX-95799776	1	640009	+	TTTCAACGAATGCCATTTATGAGTAAACTTTTGTA[G/T]CTTCTTATTTATTATTAAAATTACTACATTACCCT	T	G
AX-95780301	1	640503	+	CATTCAACGAATGCAATTTATGAGTTAAACTGTGT[C/T]GTCTTATTTATTGTCAAAATTACTATATTACCCCT	T	C
AX-95778999	1	641136	+	ACAGTGCAAAAACAAATAGGGTGTTTTGAATATTA[A/C]ATTTCTGAGTCATATCATATTTAATTTATATTTAA	A	C
AX-95773484	1	642405	+	TTTATAATTTTGGTCTATAAAGAGAAAAATGCCTA[C/T]CACTGTTTTGAAGTTGCTGTAGTTCTAACTTCCAA	T	C
AX-95806081	1	651433	+	ATACGACATGTGTGCGTCGGATCCTCCAAAAGTAG[C/T]GCATCTTGGAAGATCCCCACTTTGGAGCATCCGAG	T	C
AX-95814617	1	652735	+	ATTTTTTCGATAGTAATTTCAGAAACTATTATAAT[A/G]TACGCTTTGCGTTTTTAAAATCATCAATAATTGAA	A	G
AX-95795545	1	653560	+	TTTAAAATTTTACTATTCGATCTGAAACATACACA[C/T]ATATTAATCGAGCTTTTATACAAATACTAGATATT	T	C
AX-95790979	1	653734	+	GATTCCAAAGAATTGAAGATTACAAATCTAGAGTT[A/G]CAAAATAAGAAAACAAAAGACACACTAATAAAAGC	A	G
AX-95792128	1	655559	+	GTGTATGGTTTTTGAAGTGTAAAAAGTTTGTCTAG[C/T]TATAGACTTTAAGAGGATTCACATGTGCTAATGTT	T	C
AX-95801390	1	655743	+	CATTTCAGAGGATCATTTATCCTCGTAATACTACA[A/G]ATTTCATCCAAAAATGTTTAACTTCGATGTTTGAT	A	G
AX-95806157	1	655841	+	TGATTCAACATATAATTATTTAATATTGTTTTACT[C/G]GAGAAAAGTTTCTAATCAAATCTCATTTATTCACC	C	G
AX-95800594	1	656311	+	TTCTGAAGAAGCAGTTTCTCTTGAAAAAGAGGATC[A/G]AGGCCGCATTGGTGGGGGATGAATATAAAGTATAT	A	G
AX-95784162	1	656751	+	AATCTAAAAATATATAATTTGCTTGGTGTGTTATT[A/G]TCTAGTAGTTATTCTGACATTTTCATTATTTAATA	A	G
AX-95794816	1	656956	+	GATATTCGATCTCATTTTGAGGCTTTGATTAAATT[A/G]AATATGTATCGCCATAAGACTCGTTAAAAGGAAAA	A	G
AX-95789626	1	657044	+	TTTCTTTTATTCATAGACTCAAACTCAAAATATTT[A/G]ATTAAGAGTACTGAAGAAATATTCATTACATCATA	A	G
AX-95804411	1	657467	+	TGTTATCCCGTGATAAATCCAGATTTAACCCGTGA[C/T]AGTATGTTTAATCCGTGATAATAGTTAGTTAATTA	T	C
AX-95780188	1	658208	+	TATGCTAGAATTTTATACTAATATAATTTAATTTC[A/G]AATTCATATTTGCCATTTATTTCTCTTAAGGCACA	A	G
AX-95795732	1	659499	+	AAATCTCCAAAACATATTCACATTAAAATCTGACT[A/G]ATATCTAAACATATTCACATTAAAATTTGACTGAT	A	G
AX-107558410	1	659526	+	ATCTGACTAATATCTAAACATATTCACATTAAAAT[C/T]TGACTGATCGATAAAAATATATGTACCATAAAATA	T	C
AX-95797122	1	659938	+	ATTAAGAAAATTTAATGTTCAATATTTTAAATAGG[C/T]CATGTAAATTAATAAATAGAAAATGTACCTAGGGT	T	C
AX-95780845	1	662454	+	AAGTTAAGATATTGGAATTCTAAAAATATCTCACC[A/G]TAAAAGTATGTATATCGATAAAAAAAAGTTCTTGT	A	G
AX-95772360	1	662534	+	TTTATAAGTATTGATATATTAAAAAAAAAGAACTC[A/G]TTTCAAGTAATTTATTCTTAGCAGTTAAAACTTTT	A	G
AX-95772971	1	663658	+	ACTCGCCGCCGGTTCTCCTCCCGCGGTTGGCATCG[A/G]TGATCGAGGATAGCATTGTTTGGGATAGTGTGTAC	A	G
AX-95773115	1	664832	+	AAGTTGGATTGGCACTAATGACTAAACATGTAACT[A/G]TTTTGCAGTATGTAGAATTTTGACCGTGGAATTAG	A	G
AX-95779636	1	665001	+	CAAAAGTTTAATATCAATTTGTTTTCAATAATCTG[G/T]ATTATTTAACATCTGCGATAGCTCAAATGCTATAA	T	G
AX-95769674	1	665201	+	CCATAAAGTGTCTTGCAATTGAAGTTGCAATCATA[A/T]AGAAATTTCTCTAACTTCAAAGCTATAACCTCATG	A	T
AX-95792867	1	665277	+	TGTATTTGAATTTTGGACTTCAGATGTCCTTTGCA[C/T]AATGTGGAACGAACACTTTTTATTTGTACATGGCT	T	C
AX-95800133	1	665377	+	GATTTCTATTTGGGTTATTTGGTGTAACGCTTTCA[A/T]ATAAAAATTATGTAGAAGATTTGACTGGAGTGATT	A	T
AX-95781851	1	665613	+	ATTTGAAGGCCAAGTGTGTCAATTGAGTTATCTCA[C/T]AGTCCTTTGATGGTTTCTGGATAGTCATTCTCCAC	T	C
AX-95810662	1	665849	+	CTATTATCTTGAAGGATTCCGAGGTGGCATTGAGA[C/G]CTACAATATTGTTTTGCCTTAATCCCGCCTCCATA	C	G
AX-95794542	1	666339	+	TTTACTGTGAGTTTGCGAAAGCTGTAGTTGGCATA[C/T]TACTTCCCGAGGAGCTTCAGGGACTTCTATTTAAC	T	C
AX-95805476	1	667136	+	CAGGGGACCTTGGTAGTTCTTCTTTCTGGGGCTTT[A/G]CGTAGCTTATTTATCATTTCCCCATTTATTGCTTT	A	G
AX-95775914	1	667977	+	GTAAAAGTAAAACGCCAGTATCCTCAGCTAAACTC[A/T]ATGTTGATTGCCGCCAAGCGCAGAGGCTGACTTTG	A	T
AX-95814553	1	668782	+	TGTTTAGTTCACTATTGATAGGTGACTCTCTTAGA[C/T]GGCGAAAACCAGCTCTGAGAGAAGAAAACTATGCG	T	C
AX-95800522	1	669085	+	ATTTCCAATTTGCCCAGTCCTTTTTCATTTACTAA[A/G]CGTATGTTGAACTTCTTCTGGGGAGTCTTGAGTTC	A	G
AX-95816016	1	669601	+	GAACTTTCTTTTCGTCTGATTTACCATAATCTCCT[C/T]GTTTTTTTGAAGTATCATATCCGATGGCTACCTCG	T	C
AX-105346841	1	669686	+	ATTCCAGTTTTGACGATAAAAGTAGAGTAGATTGT[A/C]GAGGTGTGGATACTGGTTGCAGAGTTGCTTTCTTC	A	C
AX-95813708	1	670067	+	TTAATGGTAAAATTATCTCCGTATAACTTTTAAGT[C/T]ATGAGCGTAAGAAAATTAAAAGGAAAAATCGAATA	T	C
AX-95774986	1	671841	+	ATATCCCCATCTGTTCATGAAGAGTTGTTTGCTAT[A/G]TAACTTTGGGGAAAACAAAACAAAACAAAAAAAGA	A	G
AX-95794059	1	672870	+	AAGATTCGTTAAGGCCTAAAGTGTACTGATGACCT[A/G]CCTCATATTCATTTTAGTTGTTTTTTCTCAAAGAT	A	G
AX-95806191	1	674610	+	TCATTAAGATCTTTAGTTGCGAATTTTGCTTGGGT[C/T]AGCTTCTAAAGCTGACGATGTTTTCTGTGGATGTA	T	C
AX-95787290	1	674730	+	TGATTGATCCCTCGAGTCACTGACTTTTACTCTTC[C/T]ATTATCAAATACACCATACATCTTATCTGTTTTTA	T	C
AX-95793047	1	674929	+	TCTCTTTTTTTCTTGTTCCAATAGTTCTCCCGTTG[C/G]GTTCTGTGAGTTGATTCCTTAAATTTTAGAGTTCT	C	G
AX-95784152	1	675288	+	ATTGTCATGTCTTTTATTATATACTGATTCTGACT[A/G]CCACGAGCTAGGTGTTTCTTACTTTATGTTTTAAG	A	G
AX-95816314	1	675293	+	CATGTCTTTTATTATATACTGATTCTGACTGCCAC[G/T]AGCTAGGTGTTTCTTACTTTATGTTTTAAGGGTTT	T	G
AX-95788899	1	677029	+	CGATTTCCAGGACCCGCTAACTCCGGGATGTCTTC[A/G]GCATCCTTGGTCAGCAACACTCACCAAGTATCACC	A	G
AX-107533338	1	677191	+	GTTCACTCTAGCCCACAGGCACCACTAATGCAGCA[A/G]CCATATATGCCTTCCTCTCATGTTGGACAAATTGG	A	G
AX-95796199	1	677392	+	TTGCCTCAGTCTGTCCCTCCTACAGCATATCCAGA[C/T]CGACCATTGAACCCAGCTGGGAACCCCCCTGGATG	T	C
AX-95796684	1	677671	+	TTGCGTCCATTTTCAGGATCTACCCCTGCACATTT[A/C]TTGAACCACTCTGTGTCTAGTGGACTACCAATCAA	A	C
AX-95791746	1	678201	+	AGTGAACTCCATGCCTCTTGAGCAAAATAATCCAA[A/G]TTCCATGCTTCGACCACAGAACTTTGAGGCTCCCA	A	G
AX-105349345	1	678452	+	AATGATTCGAACTATAGACCTTCGTGTTGATTCCA[C/T]CCCCTACCCCCTCTAAAGCCTTAAAGTAGAATTCT	T	C
AX-95785151	1	678950	+	GTTTTGTTCTGTTTTTTCTATACTCTGGTGTCCAA[C/T]ATCTGCATTGGAGTCCAGCTAATATGTATTAATGC	T	C
AX-95777039	1	679046	+	TGCTCTCTATTGAGAATTTTTTCATATCAAAGCTC[A/G]AATTCAAAACATTTGGTTAAGGAACAACTCATCCA	A	G
AX-95768925	1	680969	+	TCGAACTTTCTATAAAGCCATTATTATTTTCTAGT[C/T]AAAAGTTGTTCATCAGCATATCAATACATTATCTC	T	C
AX-107559005	1	702993	+	TGTTTCCAAAGTAGACAAAGGCAAAATTTACCGAT[A/T]TTCGTTTGTTATAGCTCATTAATTATTTTTTTTGT	A	T
AX-95795534	1	715087	+	TGTGATAATAGAGACCTTTATATTATAATCATCCC[G/T]CTCTGCCATCTGCTGAAGAAGATGTTGATTCTGCG	T	G
AX-107559366	1	715817	+	GATCACAAATTTCCTATGGAATCATCAAAAAAGTT[C/T]TCTAGTCCCCCCCCCTCCCCCCCCCCCCCCCCACA	T	C
AX-95794257	1	716531	+	AACAGAGAAAGAAACCTGTCAGAAGCATCCAGTTC[A/G]GCCCTTAGTTCTGCAATTTCTGCCTCAGCAGCAGA	A	G
AX-95769443	1	718891	+	CTCCTCCAGCTCACCTTTTACCATTACCAATTAAC[A/G]CATATTCAAGGGACAGAGGAAGTTGCTCATAAGAC	A	G
AX-95801581	1	719452	+	ATCATATCATCAATCTTACTGAGAATAATGATACC[A/G]TCTGAAAATCTCAATGATAAAATAATCAGATTAAA	A	G
AX-95797575	1	719878	+	GAATTGAACCTAAAAAAAATTTAGAAATAATCAGC[A/G]GTTTATTCTCACCACAATGTAAAAGAGCTATTTTT	A	G
AX-95778286	1	720176	+	CCATTAGGATAAGCAAAGAAGTTTACCTGATTCCA[A/G]ATCCGATTTAATGTAACCAAGAAGTCATCATAAGA	A	G
AX-95813147	1	725304	+	TACTCCGTATTCACCGCACCACATTAACGGATTAG[A/C]CTAAGACTTCAATTGTATCTAATCCATCGGAACTT	A	C
AX-95783762	1	725343	+	AGACTTCAATTGTATCTAATCCATCGGAACTTCTT[A/G]CCATAAAATAAAGTGATACATTTTATAATCTTTTA	A	G
AX-95777775	1	725585	+	GATTTCTTATAATAAGAAAAAGAAAAGGTATATCA[G/T]GGATGGGTTTTTCTCTCTCGGGGAATCTTAGAGGG	T	G
AX-95784998	1	726916	+	TGTTGTCTGTGTGTGTGTCGATGAGAGAGAAAGCT[A/G]AAGTTCAAGAAAAGTTTTGTAATATTTGGGGATTT	A	G
AX-95796049	1	727321	+	AATTACTAAATTTGTTCTAGGGTGTGATTTTTAAA[C/T]GAGATAGGAATAAAATTGCATATACTCGATTTTTT	T	C
AX-95797932	1	727422	+	TTCAACATTTTGAGAAAAGTATGAACACGTGGAGT[C/G]ATTCAGTTTCGTGCTTGAGTATTTTAATAAATAAA	C	G
AX-105345906	1	730225	+	CTTCAATTTCAATGGAACTTTTTATTGGTCCAAAA[A/G]AACATCAACCTTTAGATATTGATGGAACTATCCCT	A	G
AX-95810574	1	730287	+	GGCAAAGAAGTGTATGATTTTGGATGCAAAGCATG[C/T]AATCTAATATGATTAATCAAATGCCAAATACCAAT	T	C
AX-95776797	1	731615	+	AACTCTATATATTAATATTGCACCTTTTGCTTGTA[A/C]TTCAATATCTTATATTATTAAATATCGATTCCTAG	A	C
AX-95791538	1	733394	+	CACCATTTTTTTTAACGAGAAGTATGTTTACTCTA[A/G]ATCACCAAAAATTATATATTTTTGTTGATTTTTTT	A	G
AX-95806230	1	735849	+	CTTCAAATTAGGCCTTTCAAAAGTTGTAAATTTAA[C/T]CCATAAATCTTTACCAAATGACCCTTATGTTAGTC	T	C
AX-95817981	1	740859	+	GGTAGCGGATGAAACACTTGCTACAAATTTCAGAA[A/G]CGGTAAGATTGTGTTGATGAATGAAACAACAACCG	A	G
AX-95767699	1	740896	+	GGTAAGATTGTGTTGATGAATGAAACAACAACCGA[C/T]AATGTTATTCTGTACTACAAAAACCCTTATTGTGA	T	C
AX-95775728	1	742924	+	ATTAATTATTTGTTTGATCAAACAGACTATCGTAA[C/T]ATTGAGAAGTATGTGAAGATATTTCTGGAGTAAAA	T	C
AX-95786764	1	744706	+	ACATGTCACCAAAAAAAAACTAAATTTTTTAATTT[A/G]AGTTATGTACACTGATAAATCGATATGCTTGCTTG	A	G
AX-95787011	1	745819	+	TTTTGTACATTAATAATATTAATCTTTTATAAATG[A/C]TTTCTAATCTATAATGATGGGTAAATCTTTGTATC	A	C
AX-95788073	1	749116	+	AAGGTAAATTCATATAAGAATTGAGATAATTAAAT[C/T]ACCATAAGAACATTACGATTAATTCACAAGAAAGT	T	C
AX-95814829	1	750317	+	ATATCAGTCCCTTCTGGTGCGAAAATAACTCTCTT[G/T]CTCTCTCACACACGCACACATTATTCACTTTCTCT	T	G
AX-95773803	1	751118	+	AACATTTTATTTTCCTTTGGTGTTTGTTTTTTCAG[C/T]TCAGCTAATTTATATAGGAAATGCTCAAAAAAAAA	T	C
AX-95769356	1	751543	+	ATATTGCTCGTCAACAATTATTTACTTTTCTTAAA[C/T]TAACAGTATTTACGTTATATTAAAATAAATTGTGA	T	C
AX-95767857	1	753128	+	AATTATTACAACAATTTGTGTAGCTTTTTCCAAAA[C/T]TCAAATGATGGCTTAAAATATCGAGCTGACGATTT	T	C
AX-95788993	1	753235	+	GGTCAATTTATATTTATCTTGTCAATCTAGGGTTG[C/T]ATTTTGATCAGATAAGTTTGACTTATCAGTTATCT	T	C
AX-95788661	1	753341	+	ATTGTTATCAATTTGATCATCGACTTAACAATTAG[G/T]ATTTCAAACAAAGAAATCATTAAAAAATATTTAGA	T	G
AX-95772446	1	753530	+	ATTTATTCCGTTAAGAAAAAATCTCAAACAATTAC[C/T]AGCTGAGAATTCGGTATAAGAGAAAAAATTAAATC	T	C
AX-95769722	1	753588	+	AAAAAATTAAATCATTATCATAACCACTAAATTAA[C/T]AATGCATTATCAACAAAGTAATAAACAAACTCAAT	T	C
AX-95797626	1	754796	+	GTGGATGAATTGGCTATGATGAATCCAGAGAATGG[C/T]GATTTCGATCCAGAAACGGAGTCGGAATCGGAAGA	T	C
AX-95784462	1	755652	+	TTAAGAGATAGTTCTACTCATCAGTTACTACTCTT[A/G]TTGTACTAGACCAAAGTTATTCATTTGTTAAACGC	A	G
AX-95781919	1	755792	+	CCTTTGGGATCGTCATTAGTCTCCATTTTTCATTT[A/G]AAGTCTTTAATTTTTCTTTCGAAGACTTGAGATGT	A	G
AX-95778048	1	755905	+	TGCTAATAGGTTTTGGAATATTTCTTCTTGTTTCA[A/C]TATGTTTGTGGTTTGACTTTACTTTGAGAGTCTTG	A	C
AX-95771519	1	755930	+	TCTTGTTTCACTATGTTTGTGGTTTGACTTTACTT[C/T]GAGAGTCTTGTATATATGCATTTCTTTTGGCTTAT	T	C
AX-95771807	1	756197	+	AACCAACACTATTCCTTGTTGTTTCACTATCATTT[A/G]TGGTCTGACTTTTCTTTGAGAGTCTCGTATATATG	A	G
AX-95786259	1	756638	+	TTAGAATATATATATAGGGAGAATCTCAACAATAC[G/T]CCAACGAGAAGTTAACAGGCTTGCTATAAACAAAA	T	G
AX-95807655	1	756859	+	ATACCTACTTCCAACTTCTCCATTGTCCTAAATTA[G/T]CAACTAACAAAAAAATATAATGTTAATGCAGAACT	T	G
AX-95790866	1	758254	+	GAACACCGAGCCATATTAGGTATATGTTTAACTAA[C/G]TGATAGTCTGTCTTTCGAGCAACTTAAATGTTTAT	C	G
AX-95807770	1	759927	+	TAGATAAAATAGTCACGCAATTTGACATGATACCC[A/G]AACGGTAACGGACTAACAGTGATGCATTTAGATCT	A	G
AX-95800279	1	760047	+	AGTAGCCACACATGTGCAAGGGTGTGTCGATTACA[C/G]ATCCAAGTAAATAAAACTGTCTTATCTCTAATAGT	C	G
AX-95790316	1	761040	+	CCCATAGCCCAACTAGAGCATGCAATTCAATATGG[A/G]TCATGAAAAGATGTAGACTAATACCATGAGAAGAT	A	G
AX-95779720	1	762659	+	CTAGAAGGATGAATGGAAAGGGAATTCAACTTTAA[C/T]GGATGATTACTTTAACCCTCTCTATAATACTTGAG	T	C
AX-95772557	1	762725	+	TTGAGACTCAATCCATCCTCTCACCAAACAAAGAG[C/T]AACAACTATAACATGTTGTTTAGAGGATACGTTCG	T	C
AX-95800024	1	762950	+	AATAATTGTTCTTGGAAGCTCTTGAAAAAAGAGAT[A/G]CCAATAAAGGACATATGCTTCAGTTGGGCAGATCT	A	G
AX-95798964	1	763092	+	CATGAGTGACCAAAAATTAGAAACCAAAATTTAGA[C/T]ATTGATCCATTGTATAATTGTTCCAAATTGCTAGT	T	C
AX-95789652	1	763109	+	TAGAAACCAAAATTTAGATATTGATCCATTGTATA[A/G]TTGTTCCAAATTGCTAGTATATGTTCTCAACTACT	A	G
AX-95789057	1	763778	+	TCTAACATTGGTTGCAAAACTAAGCACAAAAAAGC[A/G]AACTTTATTGAGGAAAGGCACAAATGGAGAAAACA	A	G
AX-95767746	1	764702	+	CCAGACGATTCGCCGATCGAACTATCACATACAAT[A/C]TCCCTATCCTCTACAAACTCATCGTCGTCCCGAAA	A	C
AX-107558595	1	766041	+	GTTTACACCTATTTATTGGAACAAATTAATAAAGT[A/G]CTCATATTAGATATCTCTTCTTACCATATTTTCAA	A	G
AX-95799361	1	768484	+	GTGCGGAGTGCCTATCCAATGTGAGCTCCAATGTC[G/T]TGCACTTCACTTGTCGATCTCTAGAATAACATATG	T	G
AX-95776560	1	770359	+	CAAAAACCAAATGGAATTACCAGAAAAGTTAAAGC[A/G]GTAGCATCAATTGCAGATAAAAAGGCCCTTTTTAT	A	G
AX-95773757	1	775229	+	ATTACGAATTTAATATGTTAATTCCTCTTGCTCCT[A/G]ACATATCAAATTTAGTTCACACAATTAAAAGAATA	A	G
AX-95775212	1	777256	+	TTAAAGGGATTTTATGTTTTGAATCATAATAAATG[G/T]GTATTTCTATGTTAAATTCTGGCTATTTCTTGTAA	T	G
AX-95799735	1	779422	+	TCTGGGCAATCGTAAGTAGCTAATGCTAGTATTAA[A/T]CATACTTACTGAACAAAGACTTCTTCAATTGTCAG	A	T
AX-95808040	1	779623	+	TCTAAAATAAGTCACCAATTATTTGACATGAACTA[C/T]GTAGTAATTCTAATTTCAAAGTTAAATGGTCCTTG	T	C
AX-95796775	1	780989	+	CCTCAGAAGAAAATTCGAATCGGTGTTCCTGCGAC[A/G]CAATGGATTTCAATATATAATGCCAGAAAGCCGAT	A	G
AX-95790854	1	784451	+	CGAAACCATCTGCCTAAAGAGTCAATTAAGGTCTT[C/G]GTACATTTTATATTTCTCAGATCCCACTTATGTGG	C	G
AX-95804432	1	788357	+	CTATCTTTTTCTCTTCTAAGTGGACGCAATGTAGT[A/G]ATTGAAGGGATCTTTGACTACTTAAGTTCTCTTTT	A	G
AX-95804427	1	788990	+	TTTCATTTCGATACATCCCAACAAGACATACCACC[A/G]ATAGTCTTTCCCTTTGATAATCGTTTGCTTTATGA	A	G
AX-95771231	1	790793	+	ATCTGTGAAATCATGGAAGTTAGCTTCTTGTTGCA[G/T]AAAACAGAATATTTTGTAGTTCAGCTACGTTGAGG	T	G
AX-95778187	1	791010	+	TCTCGCAGACTTTATCACCAGCATTTGCACTCTTC[A/T]CAGGAGTACCGAAGAGCAACGACCTTCTAGTTGAC	A	T
AX-95807218	1	791935	+	CTGGACTAAAGCACCTACAATGTTGCACAGGCACT[A/G]CACAAATCTAAATGCCAGAAACAATTGCATCACTT	A	G
AX-95778719	1	796042	+	CAGGTTCAAATTTCAGCAGAAACAATAGTACAACA[C/T]GATTGTCTTAAATATTTGTCTTATTTTAGTGGAAA	T	C
AX-95778380	1	797751	+	CGGGCTTAAACGTAAACATGAACCTAAGGTTCAGT[A/G]TTTGGTAACCTGCTGAGAACAGAGTGCTCTGGTTT	A	G
AX-95782355	1	798475	+	ATCTTCAAGTTACGAGTCTAGACTACAAGGATAAC[A/G]ATGCCAAAAATAGAACGCGAAGATACAGTACACAC	A	G
AX-95810924	1	799345	+	AAACAGTCGATTCATATATAAGATACGAGAGGTCA[G/T]ATATGCAAGTCTAGAGTTTTCTCATTCTCGGATCA	T	G
AX-95777585	1	806554	+	TACAAGGTTGGGTCAGAAACTACTCAGCTCTACCA[A/C]ACACATAACCTCAGCCTGCATTACGACTCTGCTCT	A	C
AX-95780471	1	806601	+	CAGCCTGCATTACGACTCTGCTCTCACCGGCTCAA[A/T]GTAAAAAGATAAAACTTCAAAAACATTTATAAACT	A	T
AX-95785671	1	806758	+	TACTTTCTTATACCGACCCCAAATCATAACACCTT[A/C]ATAATAAGTTCAACATCCAAAACATATCTTAGGAA	A	C
AX-95807645	1	807736	+	AAAATGATAAAAATGCTGAAAACTACATGAGAAAG[C/T]TTAACAACATTCAAAAATGGTGGAAGTCACATGGA	T	C
AX-95799621	1	807786	+	AAATGGTGGAAGTCACATGGAAAAGCACAAAAATA[A/G]CTGATGGACGATGAAAACCACACGGAAATGTTCAA	A	G
AX-95769238	1	808137	+	AAATAGCAAAAAATAAACTAATATGCTACGAGACA[G/T]TAAAAACCACATGGAAATTTCAAACGCATCCCAAA	T	G
AX-95790344	1	808229	+	AAAATGCTGAAAAAACTGCGAAAACTATATTCTTA[A/T]GCTTAATTTGCATTAAAAATGGAGAAACAAATCAC	A	T
AX-95785848	1	808882	+	TGTTTAAAACAAAACTTGACAAAAAAAACCTTTTA[C/T]GATTATTTTCATTCGCCTATTAAAATAGTTAAGTT	T	C
AX-95773794	1	809344	+	GGTCTAGTAAAGTACAAAGGAATAACTTTGATCTA[A/G]TACAACAAAAAATAGTAACTGATGAGCAGAACTAT	A	G
AX-95775988	1	809538	+	GAATCCTTGAATTCCCTGCTTTTCCTCTTTTTGTC[A/G]AACCCCTTACCTTTTCCACCAAATGTTGCCTTACC	A	G
AX-95768965	1	812974	+	AACACCAAAATTTGTGTATAAAGAAGCTTCATCTA[C/T]GAAATGAGACATTTTGGCATCGATAGACGCCAAAA	T	C
AX-95814439	1	813057	+	GAAGGTAAGAACAGCGTAAAAGGGATACCGCCATC[A/G]TAGCAGAAGGGGTCTTGATATGCAATAGTGCATGA	A	G
AX-95785815	1	813305	+	ATTGTAAATGCTTCCACAATTAGCAAGTTGTTGAA[A/G]CCACATCGACAGTTGATGGTTTTGCAGGTTTTTCT	A	G
AX-95770773	1	815858	+	AGTGCAAGGATTGGATATGACTAAGATGAGCAAAA[C/T]GAGATGGACTCGGTAAATTATCATACTTGTATGAT	T	C
AX-95801198	1	815998	+	GAAAGAAAGCTTCTGCAGTAAAACAACAAATTCAT[G/T]TAGCAGCCTTGAAGAGAAACTATGAACCTTGATTC	T	G
AX-95812639	1	816188	+	CTTGGAAGCACACCTTCTACCCTCAGTATTCCCAA[C/T]GTAGTCCCCGGCACCGGTGCCTCTGTTAAATGACT	T	C
AX-95807768	1	816419	+	ACACTCGTCAACTTAATCGCCCCACCCTCCCTTGC[C/T]CTTGTCCTAACCCAATGTTCAAGCCTAGTAGGTGA	T	C
AX-95801905	1	816968	+	ATGAAATACCCTGGTTGTTTTTGGTCAGAATCTTG[A/C]ATTTTAACACCACAACCAGGGCAAACAACATCAGA	A	C
AX-107558875	1	817836	+	ATGATAGACATTAATATATTTGATTTTTGAATTTT[C/T]GTATTTTGAAACAGTATCATTCAATCTGAATAAAA	T	C
AX-95817393	1	818373	+	GGGGGCAAGAAGAATGTAACTATCTAATCAACATC[A/G]CAATTCCGACCTTTATCGGTCAATCTACCTTTTAG	A	G
AX-95790776	1	818939	+	TCAACATCACAATTCCAACCTTAATGGTCGATCTA[C/T]CCTAATAGTGATGTCCCAAGACAAATAAGAGAGAC	T	C
AX-95785263	1	819010	+	AAGAAAAATGCAACTATCTGATCAATATCACAATA[A/C]GAGAGACGAGAAGAATGTAACTATCTAATCAACAT	A	C
AX-95809363	1	819084	+	AATTCCGACCTTCATTGGTCGGTATGCCATAATAG[A/C]CTCCCCACCCCACCCCCACACGCACAAGACAAACA	A	C
AX-95814194	1	819194	+	AATTCCGACCTTAAAAAATGACTATTGAACACATA[A/C]AGAAACAATTTTGAGGGACTTAACTAAAGAAACAA	A	C
AX-95805074	1	819460	+	TTAGCGATAACTAACTATACTTTCAGGGCATCCCC[A/G]CGATGAAGGAAGATGCATATATCTAGTTTACAATG	A	G
AX-95806822	1	819746	+	TCATCACCCATAAAACGAAGGAATGCCATGTATAC[C/T]GGTGCCAATCCAAGATTGAAAGCCTCAAAGTGCAG	T	C
AX-95807951	1	819824	+	TGGTGACCGAAACAGTTAAAAACCTATTCCAGGAA[A/T]CAGCAAACAAACTATTACCAACAGCACATCATTGC	A	T
AX-95796537	1	822518	+	ACATTCTATATAGTTTGGACTACTAAAATTTGGTG[C/T]TCAATAATCGTTTGGAAAAATATCAGCATTATTAT	T	C
AX-95777227	1	823435	+	CACATGTCTAGAACTGGTCTTTCAATAACTAGGTC[A/T]TGCGTCAAATAATTGCTAGAAGAAGATACTTGTGT	A	T
AX-107527681	1	824551	+	GTCAATTTGAAGTCAAAGACACATAGATTGAGAAC[A/G]AATAGCACAACCACATCCACATGGAAAAATATGAT	A	G
AX-95796945	1	824926	+	CAACTCTTTTATAGGCAGAGAACTTTGATTTAGCC[A/G]CGTTAATAATCATGACACTCTTACAAAGAAAGTGA	A	G
AX-95787469	1	825209	+	AAATTCTACCAGCCAAAGCCATCAAAAGCTTAAGT[C/G]CTCGTGCAGGATACCTTGGTTAACCAAACTAACTC	C	G
AX-95775457	1	826524	+	AAAAGAGCAAAACCAACCAAGATAAGATTTTGTAC[C/G]TAAAAGCCAGATTAACTCATCCCATTCTCAACAAA	C	G
AX-95776900	1	829966	+	ATTACATTTATTTTTATTGAAATACGAATCTTGAC[A/G]TAACTGATAAATTAAAAACCTAAACTTTCACCTGT	A	G
AX-95795006	1	832112	+	CAATCGATTGAAGACTAGTGCTCGAAAAAGTTATG[A/G]CGTTGCTGGATGGAATCAGAAGATAAAAACTTATT	A	G
AX-95806556	1	832177	+	CTTATTGTTCGTTTGAAGGAAATGGCACTATGCCT[A/C]TCCCTAAAATGTTTAATAGATTGTACGACCAGGGC	A	C
AX-95772988	1	835240	+	AAGTAAGAAACCTGATTTTCGAGCCGTATGTTCAG[A/T]GCATCAATGGTCGATATAAATCCCTGAGCTGCTGC	A	T
AX-95781408	1	835545	+	AATAAGAGTGGAATTATGAGAACCTTCAATTGTAG[A/G]GACCCCAAGTTACCTCAAAGTATGCAATTTACTCA	A	G
AX-95792696	1	838137	+	TAGATGTTGTGTACAAGTAGATTATTGAGTCTCTC[A/G]CTCACCTCTCTCCCATATGTTATCTGTATTTCAAA	A	G
AX-95806600	1	843273	+	GTAATTCCAAGTACCTGTCATCTTTATGTCTTCCT[C/T]TGACAAAATTCAGAAAGGAACAGAAAGATGTTGGC	T	C
AX-95798449	1	844639	+	TATGACGGTCCTTTTGCTTAATTATCCCTCTTATA[A/T]ACGTTAGTAAAGGCTAGGTTTTTAAGGAACCCTTT	A	T
AX-95805205	1	844828	+	TACTTGATATAGAAAATGCAAAAATAATAAGTATG[C/T]CCTCTCCTTAAGTTCTTTCTTTTAAAAAGTGAAAG	T	C
AX-95813719	1	845469	+	ATAAAAAGGCATCCTTGAAGGTTTTTTAAACTTAC[C/T]AGACCAGACTTGTTATGAAAAAGATTAAGCATCCT	T	C
AX-95813189	1	845649	+	TAACTTTCAGTAGACAAAAATATCTATGTACATAA[C/T]ATTAACTTTCTTTCTTGCAAACTATCTTACAGTGA	T	C
AX-95812048	1	845689	+	ACTTTCTTTCTTGCAAACTATCTTACAGTGAGGTG[C/T]ATCCTTTACGATATATACCACCGCTGTGCCAAAAG	T	C
AX-95783748	1	847129	+	AGGCAATCCATGCCACACACGTCCGAAGATTCTGC[C/T]GTTGAACTGCAGGTACAAGATATGCCATCATCTTC	T	C
AX-95787193	1	849400	+	AGAACCACACTAAAAAAAAATCTTCGACTCTCCAA[A/G]TAGTAACTTCGACATATAAGGGGTTGTAATTTGTA	A	G
AX-95815686	1	849462	+	TAATTTGTACCAAATATAAAAAATGTGAGTTCAAC[A/G]CATCAGAACAAAATGGAAACAAGATAAAAGCATCA	A	G
AX-95778268	1	850240	+	CTCGGATCACTCAACAAAATTGGCTTCCCACACTC[A/C]GAAAAATCGATAAAACACCACAAAACTTGGCGAAT	A	C
AX-95815464	1	853402	+	TCCCAAAACTCCATAAATTCACAATCTTTACTGCC[A/G]TTCTCATAACCCCAGATCAAAATCTTGATAAAATT	A	G
AX-107526004	1	853700	+	GACCAAACAGATGATTTATTATTAACCTTACAGCT[A/G]CTACTACTACTGCTTGGTCCTGGTCCTGGCTCTGT	A	G
AX-95772857	1	857908	+	CGTCCTGTTTAGTCAGTGACACAGCTTTGCTAGTC[C/T]CTCCTTCTCCCGGAAATCCTTCTATGTAACTTCAC	T	C
AX-95804158	1	858294	+	GTGAAGTGTTACGGGCTTATCTATTGAAATGGATA[A/G]TCTACTGCTTTCATTATCTGTCTAATGAGCCAGTT	A	G
AX-95800272	1	858377	+	ACTGATATATGTTCTCATATACTGCTTATCAATGA[A/C]GTTCCAAAGTTTGAGGTTTTCAATTTTCAAATACA	A	C
AX-107553848	1	858879	+	TGTATACGAGCATCTGAGCTAGTAGATCAGTCAAA[C/T]GGTGCTCCATTGTTTACCATAACTGAGACTCGTAG	T	C
AX-95807497	1	862190	+	ATTTACAGGGAGTATATCTTCAAAATAGACAAATA[G/T]AGGTTAAATACACTACGATTCTCTTTCTTTAGACA	T	G
AX-95814307	1	863647	+	GGTTGTTTCAAATAGTAATTACACATAATCACTAT[C/T]AATTTAGAACATTTTTCATGTCTCAAGCTCATTCT	T	C
AX-95801854	1	867934	+	AACATAACTAGCAATTCTTTTTACTCATCAGATGA[C/T]CTTCTCGACCCATTGAACCTCCACGCTGGTCATAA	T	C
AX-95794721	1	868114	+	TCTTTTTTTTTTTTGTGCCTATTGCGGTCCTTAAA[C/T]TGACAATAGGTTGAAATTAGACGTTATGAATCTGC	T	C
AX-95786084	1	869985	+	GGTCTCTTTTTGATCGTTAATTGGTTTCGATTTTG[C/T]ATGTTTTTTTTTCTCTAACTGTTAACTGTACATCA	T	C
AX-95792830	1	872287	+	AGACTCAACGATCTCTTATTAATGGTTAATTTCAA[C/T]CGTTCTTTACTTCTAAAAAAATAAAATATTTTCTC	T	C
AX-95774978	1	875066	+	GTAATATATGTTGATTGGCAGTGGTAGAGTCAGAA[C/G]TAAACATGAATAAGCTAATAAGATTCAACATAGAT	C	G
AX-95793403	1	876116	+	TGACTTTTCTTTTATAGTTGGTGATCTGATATGTC[G/T]AATTTTTTGTGATTCTAGGTGCTCTTATCCGTGCT	T	G
AX-105351032	1	876224	+	GTGGTTGGAGGAATAACTCCAACCCCTCTTGGAGA[A/G]GGGAAGTCTACTACCACAGTTGGTCTTTGCCAGGC	A	G
AX-95784777	1	876299	+	GGAGCTTTCCTTGATAAAAAGGTAACTTTGAATTA[C/T]CGATAGGATGTCCGTCTCACCTACTTAGAGAAAAT	T	C
AX-95783353	1	876477	+	ATTATTACTTGGTTTTGATGGACATCAGAGAGAAG[C/T]TGAAAAATACGTTGAGAAGTTGGATAGATAAGGAA	T	C
AX-107542650	1	876608	+	GTCTTCATTGTCTTGTATTTTGATGGAATCTTGTT[C/T]ACTAATCCAATTAAGATGTGCTTTTTGTCTATATT	T	C
AX-107541559	1	876743	+	GGATATAGTTGGTTGTTCCTTTTTGCTTAATTGCT[C/T]GCTCATATCTTCCTCTTTTTGTCCCAAGTTTCTTA	T	C
AX-95789557	1	876779	+	GCTCATATCTTCCTCTTTTTGTCCCAAGTTTCTTA[A/G]AGACTGTAAAACCCTATCTAGATATCAAGTTTATC	A	G
AX-95803460	1	877040	+	CAAGGACCAACATTCGGAATCAAGGGTGGTGCTGC[A/G]GGAGGTGGTTACAGTCAAGTTATACCAATGGATGA	A	G
AX-107559709	1	880150	+	TCCGACACACACGCCGCAACATTTTGGAGAAGTCC[A/G]AGCATTATAGGTTGAAAGCATAGTTACATACATTT	A	G
AX-107538362	1	880174	+	TGGAGAAGTCCAAGCATTATAGGTTGAAAGCATAG[C/T]TACATACATTTGGTCAAATATTATTAACAAGGACT	T	C
AX-95814481	1	880776	+	TTAAGACTATTCGAGGTTCGTTTAAAAGGGCCTTG[A/C]CTCTCTTTACCATCGTTTTCGCGAATCGTACACAA	A	C
AX-95811527	1	880849	+	CTTGTTGTCTCTACTACATTTTTCTTAGATAAGTG[A/C]TGTATAATTAGTGTAGTATATGTTGTGAATCTTGC	A	C
AX-95775828	1	881246	+	AACGAATAATATCCACTTTAGAACAACTTAAAACA[C/T]GCAACGACTAATGTTTAAGCACGTATTACTGAAGT	T	C
AX-95792453	1	881353	+	ATTGTTTAAAGTTTTAACTTTTTTTTTGTTATTAC[G/T]CGTGTTTACACGAAATCAATGTAAGTTTGTGTATT	T	G
AX-95788351	1	881922	+	ATAAATTTTATCGATACTTCAAGACTTCCGTTCAA[C/T]ATCAATATGCGTGACGTTTTTTTCTTTGTATTATA	T	C
AX-95789855	1	882948	+	CTTAATCATATTGTTTATTCAAGCTTAATTTGACT[A/G]CGTTCAATTATAGTAATCACTAATCACGCATTAAT	A	G
AX-95793334	1	883348	+	TAATATAAGAGATTTTAAAGTTCAAACTCTGTAAA[C/T]TAAGTCTCCTTTTATACGAAGAATTTTAATATCCA	T	C
AX-95768309	1	883411	+	AATATCCAGATCATATATATTAGTCAAGTTCTAAA[G/T]TATCAGATACCTAAATGTATGGACTTCACCCTCTA	T	G
AX-95777606	1	884323	+	TGTATCAAATATTCTATCTAAGGAACATCGATCGA[C/T]AATTATTTTGATCGAACTCAATAATTTTTGGTTCG	T	C
AX-95810482	1	886953	+	ACCCTATGATCTTTTTTTATACATTGATTACGAGT[A/G]ATCTGATCGTATAAATATTTTTTTTTTTGATTGTG	A	G
AX-95800426	1	893596	+	TTTACCATAGATCAAATTAAGTAATATTTATATTT[G/T]ATGGGACATATGATTGACTCTAAAACTACTAAAAA	T	G
AX-95771031	1	893733	+	CATATTTCCAATGGCATTTCGATGAGAACGTCTCT[A/C]GAAAATTCACGTTTTTAATAATGTTTTTTTTTTTC	A	C
AX-95778267	1	894104	+	AACGTTGAGTGATATGTCCAAAATCGAAACCAAAA[C/T]AACGTTGAAAAATGTATTTAAAATTGGAATGTGAT	T	C
AX-95792989	1	898964	+	ATTACCATAACCATGCAATATTAAAACCTTTATTT[A/G]CTCCACTTTCCAAAGTGATTAGCATTAAGTAAATG	A	G
AX-95768594	1	900264	+	TAATAAAAATGTAGGGTTGTGATGCATCGTTGTTG[C/T]TGGATGGAAATAGTAGTACAAGTGAAAAATTTGCT	T	C
AX-95769732	1	900412	+	AATTGTTTCTTGTGCAGACATTTTAGCTATAGCGG[C/T]AAGAGATTCAGTGTTATTGGTAAGACTTTTTACGT	T	C
AX-95818244	1	900453	+	ATTCAGTGTTATTGGTAAGACTTTTTACGTTATCA[A/C]TGCAATTTAACCTGTTATATATTTTTTTAAAAAAT	A	C
AX-95768237	1	905987	+	AGAAGACTCTTGTAGGTACGTTCATTCTTTCTTTC[A/G]CTACTAATGAACTGTTGCACAAAAATAACGATGAA	A	G
AX-95808857	1	906718	+	AGGCGTCACAGCTCTGATCTTATGGTTAAGCCTAC[A/G]TACCACGAAGCCTAAATGTTCTATCGGAGATGTTT	A	G
AX-95811560	1	906873	+	AGAATGAAATGAAGGACAAATCTGTTCGTTACGAC[A/G]ACGTTACCCTTAGTTTTTACTATGGTAAAAATACA	A	G
AX-107558512	1	908845	+	TAATAATATATCTATAATGATTTTTGATAAATATA[C/T]GATAGTAGCTGAAGGTGATTATGGTAATAACATCG	T	C
AX-95803903	1	908931	+	ACTAACTAATGATAATAATAATAGTTAAAAGTGAT[G/T]ATTATTAATAATGACTATTAGCGATAACGATTGAT	T	G
AX-95796358	1	908968	+	TTATTAATAATGACTATTAGCGATAACGATTGATT[A/G]TAATGACAATAGTATTGATAGTTTGTGATTGAAGA	A	G
AX-95788757	1	909336	+	TAAAAATAAAAAAATTACGTAAATATTGTAGAATA[A/G]CAAATCAAACTCCTTTTAGCCAAAAATAATTCAAT	A	G
AX-95813689	1	909670	+	TGTTGGATTTAGGCCTCAAATTGCGATAAATTCGA[C/T]TCGAAAATGGCGTTGCAAGCAATTTCTTGGTCAAA	T	C
AX-95808181	1	912700	+	ATGTATGAATCTATAAACTTCAAATCCTGAATCCG[A/G]CTCTAGTCTGAGTTGAACCCTAACGATAAGTTCTA	A	G
AX-95770413	1	912854	+	TTCTCGTATCATATATTAACTTGAGGTCGTTATCT[A/G]CTTTACAGGTTGAAACAGATAGTTGGTTAGAGAAT	A	G
AX-95807715	1	913079	+	GTTGAAGTTCCTCGTTGGCATATTGTTCGGTATTA[G/T]GTTCTCCATGACTGGCAAATATGAGTAAGAACTTA	T	G
AX-95796395	1	913198	+	CTCAGTAATTACCTAACGAGAGAAAGAGAGTCGAT[A/G]CAAAAGCAGTTTTCTACACTAGGAAATGTGAAATG	A	G
AX-95787627	1	913258	+	AATGTGAAATGTTAAGACATAGTGAACTCTGTTAA[C/G]TACGTTTTACATAGACTAGACGAGAAGTTAAGCTT	C	G
AX-95773052	1	913268	+	GTTAAGACATAGTGAACTCTGTTAAGTACGTTTTA[C/T]ATAGACTAGACGAGAAGTTAAGCTTAACGAGATAC	T	C
AX-95798494	1	913361	+	CTCGATCACCTATGAGGCCTTTTATTTGGTATGCT[C/T]GTTAAGTTTAACTTCTCGTCTTCTACTACAGAAAA	T	C
AX-95785431	1	913386	+	TTGGTATGCTCGTTAAGTTTAACTTCTCGTCTTCT[A/G]CTACAGAAAATCTGGAAGTAACGTGTACGATGTCA	A	G
AX-107558725	1	915853	+	TGTGGTGTTAAAACTAAAGACTGGTAAAATATATC[A/G]AAATGTCATTTAAAGTTCCGTAGATCATGGTTTGG	A	G
AX-95767587	1	916925	+	TTTCCATTTTCTGTTGGCTTATCATTTTGATTCAC[A/G]TTTAATTAATGTATTTTCATTCCCATATCTTGTGA	A	G
AX-95780855	1	917400	+	AATGGTAAGTCTGAAGTGAATCCGCTAACAACTGA[C/G]CAGACTGAACTTCTGAGAAGGAAACTTGATATTCT	C	G
AX-95797984	1	936700	+	CTCAATTCAAAACGAAGAAATTATAAAGAACAATT[A/C]AAGGAATTAAATGCCTTGAGCACATATATGTATAT	A	C
AX-95811218	1	937082	+	GAGTCATCAATTGAATTTAAATTACTGACAGGGAC[A/T]TGACATAGGTGGCAATGCCCAATTTAAAACATCTA	A	T
AX-95813753	1	938074	+	CAGCCTGCAACGACAAGAATGATGCCAGTGAGAAT[A/G]GAAAATGGACAGGCAGAGAGAGCCATGAAAAATGT	A	G
AX-95791191	1	938127	+	GAGAGCCATGAAAAATGTCATAAAATATAGCACTA[C/G]ATTTTAAATGTTAAAGACAACAAAACAGAATTAGC	C	G
AX-95791012	1	940005	+	GATATGCACAACGTGCATGCCAGTGGAGTATTCAG[G/T]AGCGAATCGGTTACCTGCAAAGATGTCTTCACTGA	T	G
AX-95789112	1	941751	+	GAACTCCCCACCTTCCACCAGGTAGGTGGAAAGTT[C/T]GATCTCATAGTAATCCCCTTCAATATTTCCCTCCC	T	C
AX-95809950	1	941957	+	TATTAGCAATAATTTTAGGTTTCAAACCTTTACTT[A/G]CCACTTTGATAAGCCTAACATATGAACTGGGAAGG	A	G
AX-95769302	1	942563	+	CAAGTTACGTGCACCAGAAGTTAGCTAAAATACTG[C/T]CAAAAGTTTCCATGATACAGATACCACTCATGTAT	T	C
AX-95801121	1	944621	+	GTGGTGTCTATGGGAGGCTTCCATTCAATTCTTTG[C/T]GAATGTAGAACTTAACCCTTGAGATTTCATTTAGC	T	C
AX-95811175	1	944725	+	TAGAGACCACAAGCACCGAGACAACATATTTTGCT[A/T]GTACACTTCCAACAAACTCCAACTATTGTTACCGT	A	T
AX-95816211	1	944732	+	CACAAGCACCGAGACAACATATTTTGCTAGTACAC[A/T]TCCAACAAACTCCAACTATTGTTACCGTTTGGAAT	A	T
AX-95801235	1	946918	+	TATAAACATATTTTCAAGATTTCTCTGGTCCTAAT[C/T]ATGTCATAGTCATTCATCTCACAAGTAAGATCACT	T	C
AX-95799252	1	947725	+	TACAGTGGATGGAATCCTCCTAAAAGAGGTTAGAG[C/T]GGAAGTTCCCACCCCTTAAGGTGCCAAATAAATGA	T	C
AX-95781691	1	948396	+	CAAGAAACAGTCATAACTGCAGCAAAATGTGGTAT[A/T]CAAACAAAGGGAATGCCTACAATGAAATCATCCTG	A	T
AX-95811094	1	948413	+	TGCAGCAAAATGTGGTATACAAACAAAGGGAATGC[A/C]TACAATGAAATCATCCTGAAGACACTTAAAAGAAT	A	C
AX-95791082	1	950648	+	GCATCTCTTGGCCACTTTAACTTTGAGAACAACCG[A/G]CCTTCATTCCTTGCTTTTGACAAAGTGTTCCATGT	A	G
AX-95788390	1	950872	+	AGTTTCAAGCTCTGGTGTATGCTCCTTTTTCTACG[G/T]AAGAGTATTTTAACAGATCATAAACAAAATGGCAG	T	G
AX-95800132	1	951133	+	ATGACAAGACGTACCATGAACATGTGGATATGAGA[A/G]CGTTCAAATTCATTAATTTCATCTTAAATACAATG	A	G
AX-95806824	1	951389	+	AAGCAGATCACTGATTTTCAAACTTTGTGCCGGCA[A/T]AAGTTCAATACTATCTAGTCTCCAGTGTTAATGAT	A	T
AX-95798014	1	952385	+	AAGAAACAAAATACAAACTTCTGAATAGACTAGCA[C/T]GGAAGATGGTTAACTAGAAAAGCTCCAAGGTTTTT	T	C
AX-95785946	1	958552	+	ATCGGGATTCCGCTGCTTGGTGCAGAAATACCTAT[A/T]CTATTGCCTAAGAAAAATATTCAGTTATAAGTACA	A	T
AX-95767694	1	958607	+	TTCAGTTATAAGTACACCAAATGTTATAACACCAA[C/T]AACGAGAAAGCATGAGAGGTGTCTGATCTGCATTT	T	C
AX-95792442	1	959907	+	AACTTGTCCACCTCCCAATCTTGGAAATCCCTCCT[A/G]AACCTCAAATTTCAAAATGTATCTTCCCCTTGTGT	A	G
AX-95808358	1	960128	+	AAACAACATGGAGAATAATAACTAGAGCTAAATGG[C/T]TATAACGCTTCTCCTGTTCGTTGTTATATAGAAGA	T	C
AX-95792882	1	960288	+	ATGAAATACAAATACCCTATAAAAACATAATAACT[A/G]GAGCACAACATTTTAACAGGGTAGTAGTCTTGGAT	A	G
AX-95781200	1	961321	+	GCAAGTGAAAAAGCACACCTTCCTCGGTAGCATTG[A/G]TATCCAAATAACATTCCGAGGAAAAACATTCTCCT	A	G
AX-95777960	1	962011	+	CCAAAAAAAAAAGTCTTGGGATCTTTTCCAACTTC[C/T]CAGAGTCTGAAGTTAGAGCATGAAACAAAGACATG	T	C
AX-95809882	1	966079	+	GCATCCCAAAAGGAATGGATATTGCATTTCATTAT[C/T]TCAGCCCATTCACACCCCCAATGCCAGCAATTCCA	T	C
AX-95797704	1	966546	+	AAAAAGGGTAGGGATAATAAAACTTCACACAGTCA[C/T]GAATACTGAGAGGCCATAATATGTATACTGACAAT	T	C
AX-95812257	1	967175	+	GGAGATCATAAAATCAAAAGGATGTACTCTCTCTG[G/T]AATTTATAAGTACGTGAGTAAATAATTTCGCAACA	T	G
AX-95808650	1	976245	+	GTTACTTTTTTCCAGGTCATATTGTTAGGGCGTGA[A/T]GTTATCTAACAGACGATTGGGATGACTATCATTTA	A	T
AX-95795093	1	976273	+	GGCGTGATGTTATCTAACAGACGATTGGGATGACT[A/G]TCATTTATTAACTGAAACAGAAAATGTAAGGAAGC	A	G
AX-95799017	1	976338	+	GGAAGCAGATGCACCCCCGATGTCTAGTCATCTAA[C/T]GTTTCTTGCTAACATAACAGAAGTAGCTCCATAGA	T	C
AX-95812537	1	976372	+	ACGTTTCTTGCTAACATAACAGAAGTAGCTCCATA[A/G]ATTGAGTGATTTTTCCTTTGATTGGTAATGATAAG	A	G
AX-95794600	1	977300	+	CCTGCACTTCTCTGAACCGGAATAGTCACACTTCA[C/T]CCACTCCCAGTATCCAACAACGTCTCCATTTTTGT	T	C
AX-95798615	1	977767	+	CGATAGGGGGGAAGGAGAAACAGAAATCATTTTAG[C/T]TTGATCAGACAGGAGAAAAGAGATCCTTGTGCTTC	T	C
AX-95789133	1	977941	+	AGAAGCAACAAATAGTATTTATGGGAAACAGAAAT[A/T]TCATTTCAGAGCAAGAAGACAAGCACCAAGCAGAC	A	T
AX-95808828	1	978670	+	ATACTGGCACTGAGAAGGACCAAATACTTCATATA[C/T]AGAACACAAGAAATATTTGAATACTTCATGAAAAT	T	C
AX-95789181	1	980600	+	AACAGTTCAAGCGGTCATATTTCGATGCCATTACA[G/T]AAGAGCGAATCTCGATCATGTTTCCCCCCTAAACT	T	G
AX-95810140	1	980616	+	ATATTTCGATGCCATTACATAAGAGCGAATCTCGA[G/T]CATGTTTCCCCCCTAAACTTACGTTATATAATACA	T	G
AX-95770881	1	981435	+	ACAAAACTAAGGAATTTTTAAATTAAAAAATGATC[C/T]GAAATTGCCAAGAGAAACCCATCATGAACCCAAGA	T	C
AX-95772350	1	981640	+	AACTCTTATTATTCTGTACAACTTTCACAACATAG[A/G]CTCATTTAACAAACTTGAAATAAAAATTTTGATAC	A	G
AX-95781531	1	982001	+	TACATTATTGAAGTGAGTTGATAACTAAAATCTCC[A/T]AGTTCAAATCCAAACGAAGACAAAAAACACTAGGT	A	T
AX-95767669	1	984254	+	ATCCCTTGCACTACTTGTACATGGGGATGTACTTG[C/T]CTCCATAATAGTACAGATAGCTGGATTTGTGCAGT	T	C
AX-95771979	1	984637	+	TGGCAAGAAAGCGAGAACACATATAACCATGTCTT[C/T]AGGAGTCATCTTGAGCAGTGTCATCAGAATCACCA	T	C
AX-105353642	1	986514	+	GTAGTGAAATAACATGATAACATTCTGAAATAATC[A/G]AAACGATGTCCAAGCCTGTATAAATCCCGACTCAG	A	G
AX-95768606	1	995997	+	ATTGATTAAAAAAAATTATCAGATTTCTGAACACA[C/T]GAATAAGAGCTCTTCAATGCACAAACAATTCAGAA	T	C
AX-95780473	1	996995	+	AATTGCATCAACCATAACAAATAATTTAATAAAGA[A/C]GAGAATAATTTCACAAACCTTGCCCAAGCTTCAAA	A	C
AX-95804688	1	997880	+	CAGGGAACATGCGAAGTTAAAAATGTCTTCAGCTA[C/T]AACTATGCCTATTGAGTATTGAACTTATAAAAGGT	T	C
AX-95774329	1	997890	+	GCGAAGTTAAAAATGTCTTCAGCTATAACTATGCC[G/T]ATTGAGTATTGAACTTATAAAAGGTCCTCTTATTG	T	G
AX-95768682	1	998284	+	CAACGTTTACCCTCTCCTTCAAAACTTAATTCAAA[G/T]TAAGAAACTCAAAGACAATAGATAATCAACCAGTA	T	G
AX-95781447	1	998484	+	CCACTGACCTAAAGTTTTACTCATAAAGTCAGAGA[C/T]AAACAAAATATAGGATAAGTGAACCAGAATAAAGG	T	C
AX-95794145	1	999016	+	CTGAGTATCCCACAGATGATTGCAGCATATTCTCC[A/G]CTGAGAAGCGTATTTAATTCTCTCAATAGGTAGAG	A	G
AX-95788612	1	999124	+	TTTACAATTAATATTTATACTCACTTTTTCTACAG[C/T]AGCTGAGTATCCCACAGATGACTGCAGCATATTCT	T	C
AX-95774204	1	1002997	+	GGGAAGTAAAACCAAAACCGATGCCTCCTAGTCTA[A/C]TTTGATGTTTGGTTAGTCCAAATACTCCTAGTCTA	A	C
AX-95782809	1	1003112	+	CTTGGTTAGTCCAACACTCACAAGGTAGGGTTGAC[A/G]CTGTCTCCTGCACGACCAAATCTACCAATTAAAGG	A	G
AX-95802145	1	1003401	+	ATATAATTAATAAACTAAAAAGTATGTTCCCTCTA[A/C]GCTTAAGCTTTAGCTTTTAGATGAGATGGCCACAA	A	C
AX-95784017	1	1006849	+	GTTTTACAAATTATTATATTTTTCATTAACATTTA[G/T]TTCCTACTAATTGTATTGGTTGAAATGTCTTAATC	T	G
AX-95777128	1	1006886	+	TCCTACTAATTGTATTGGTTGAAATGTCTTAATCA[A/C]TACTAGAATCTTCATTCAAACTTTAATCACATGAT	A	C
AX-107559436	1	1007201	+	GTATTCGCTATCTGCTTAAAAGTCAACTAATGCAG[A/T]TTAATGTCTGGAAGTGCATTTTGAGTTGAGATGAC	A	T
AX-95813333	1	1008779	+	TATGTAAACTTCGGAAGACGCATAAATGTCTTAGT[A/G]AAGAGTCATGAGCACAAGAAAAGATCGAAATAGAT	A	G
AX-95792296	1	1008810	+	TAGTGAAGAGTCATGAGCACAAGAAAAGATCGAAA[C/T]AGATTAAAGTAGTCTTGACACATTAGCTTACTGAG	T	C
AX-95793026	1	1008918	+	ATTATGGTAGAATGATGTTAGCAAATAGTTGAACG[C/T]TGTTTAATATTCTTAACAAAGTATTGCTATTATTA	T	C
AX-95813578	1	1008925	+	TAGAATGATGTTAGCAAATAGTTGAACGTTGTTTA[A/G]TATTCTTAACAAAGTATTGCTATTATTACCTCCCT	A	G
AX-95774154	1	1008966	+	TTAACAAAGTATTGCTATTATTACCTCCCTATTGT[A/G]TTGTTATGTGTTGTTTTAGTTGCTTCTCAATTATC	A	G
AX-95817513	1	1009723	+	AAAATTATTACTTATTTTTCATATTGAATTGTTAT[C/G]TTTGATGGGTTTTATAAGGTTTTAAGAAGCTAAAG	C	G
AX-95792842	1	1010134	+	CATATATAAACTTGTGATTCAAATTAAATACTAAT[A/G]TACTAAGAGGAGTATCACAAAAATTCAAAAAATTG	A	G
AX-95777547	1	1010479	+	CTTTTATTTGTATCAAAGAAAATTAGAGATTCTTT[A/G]TGAGTTTTATGTGTTTTGTTTGATTTATGGAATCT	A	G
AX-95807762	1	1011941	+	CGACTTTCATCTATCAATATCAAAGTAATTCATTG[A/G]TTCTTGGTGAGTTTTATGTGTTTTCTTGTTTGAAA	A	G
AX-95774715	1	1013077	+	AGGACCTCCTCGCGAAGGAAGGATTTAATAAGAGG[A/G]TATCAAAAACGATGCCTAGAGCTTCATCTGATATT	A	G
AX-95797373	1	1014177	+	CCGTTACTTCCTTCTATTCAAATTCCTTCTATATC[G/T]GTTTCGCGCCAAGGTTCCTTTAGCAACTTAAGTAG	T	G
AX-95773026	1	1016823	+	GGGCCGAGGCCCCCTAATGGATGTTCGAATTTTTC[A/G]GCTTAATATCTTGCACCTCGCGTTCATGATACTTG	A	G
AX-95809158	1	1016872	+	CACCTCGCGTTCATGATACTTGTACTCAACTATTC[C/G]CTAGAGACATAATTGAATAAGCAGGTCAATTCAGC	C	G
AX-95811589	1	1017318	+	ATATCAAGTAAACTGAAATGAAATAATAGAATAAT[A/G]GATTAATGATTTTGATACATATGCCAAAATATATT	A	G
AX-95812137	1	1028069	+	TATTTCTTTATTAAAATTTAATTTGACAGGCTATC[A/G]TAAGTTATTGGTAAGATCCATAATAATATAAAAAT	A	G
AX-95774403	1	1028332	+	TTGTTGGTTGTAAAAAAGAATTTATGAAAATTCTC[C/T]AAGAGAAACCTTTAATTGATTGGTGCCAAACTAGG	T	C
AX-95801775	1	1028523	+	AGATAAAAAAAAAGAAGTCAGATAATTAAACCACT[C/T]TGACTGACATATAAATCGATCTAATCAGTAATCAA	T	C
AX-95791918	1	1028854	+	AAATAAACAGGTAAAAACTGATCAACAAAGATTGT[C/G]ATAAAGTAGTAAGTATTCCTTCATTTTTAACAGTA	C	G
AX-95789601	1	1036381	+	ATAATATTAGAGTTGACTTAGAATAGGATAGAACA[A/G]ATGAAAAGAAATCGTCTAGTGTTTTTATATATGTA	A	G
AX-95773810	1	1036577	+	AGCTATATGCTATGATCATTAGACCCTCATATATT[A/C]ATTGATTCATTATACAAGGAAAATTAGTTTTAATA	A	C
AX-95815577	1	1037597	+	ATTATATATATCACAAGTTCGAGCCATGGAAACAA[C/T]TACTAATGCTTACATTAGAGCAAACTATCTACGTC	T	C
AX-95785242	1	1040545	+	TATGAGTTGAAGTTTGCATGTGACTAAAGAAAAAA[C/T]CAAATCTTGATGAGGTGAAAATGACAAAGTGGCAA	T	C
AX-95779360	1	1040734	+	CTTATTTAAAAGAAATGATTGAAAATTTTAGTGGT[A/C]TTATTTTATCATTTATTTACAACATTTGTCTACTT	A	C
AX-95778211	1	1042540	+	AGTCATCATGGCATGTCATCCGCAAGTGTATAACA[C/T]AGATTTTGTAATTTCAACTGATTAACGACAATGTG	T	C
AX-95770355	1	1042679	+	TAAAAATTTATATCAACTTTAAGGAAGAGACTATC[A/G]ATGAATTCCGCCAATATATAAATTTCGAACACCAC	A	G
AX-95780454	1	1042870	+	ACCTATTTGGTTCACATTTCAAAAAGTTGACTTTA[A/G]TTTGGATTTGATGAACAATATTAATTGCCTAGTAA	A	G
AX-95809951	1	1045267	+	GCTTCGTAACTTAGCTACCTGAACTTTCTTTATCA[G/T]TAAAATAAACTCAAAACTAATAATTAAGAATAGAA	T	G
AX-95797535	1	1051826	+	AAACGAAATTTCGAAATTAAGTGAAGAAACTTCAA[A/C]TCCTCCTATCGTGTTTAATTTCTTTAAATTCATGA	A	C
AX-95776516	1	1052484	+	TAGTCTAAACAATATATACATAACATCTTTCAATG[C/T]GACAAATAAAAACACAAAATATAAAGAATTTAAGT	T	C
AX-95800172	1	1056623	+	GAAGACGATTTAACTCTCGAAATAGAATTTTAATA[C/T]AAGAATTCAGATGAATCAAAACAATATAACTATTA	T	C
AX-95776820	1	1057510	+	ATTGAAATTCACGCAAATTGGTTGAACTTCAGTTA[C/G]ATGTACCTAAATTTCAACCATATGAAACTTCAACC	C	G
AX-107558429	1	1057568	+	TGAAACTTCAACCACACTTCGGTTATGAGTTATGA[C/T]ATAAATAGTAGTCATGAAATTAGGTATATATACAT	T	C
AX-95778212	1	1061549	+	TTATCGATGATCCTTTTTCATGAAATCGTTCAACC[A/G]TTAGGTGACTAAACCTCTTTTGGAGACATCAAGGA	A	G
AX-95768619	1	1061924	+	CCTATGAGGAATCATCGGTTGAAATGTGTCATATA[C/T]AGATATGGAGGGGGAATGAGTTCTGCCAAAGCAGC	T	C
AX-107559236	1	1064266	+	TAGTTGTTTTGTTTGAAACCCCCTAGCAGCCCGTT[G/T]GAGGCAGAGATGATCTGTGTTATAACTCGAGGGGG	T	G
AX-95786258	1	1064495	+	TAATCTGTGTTATAACTCGAGGTGTGAAACAAGTA[C/T]TTCTAGCTTATTTGTTCGAAAACCCCTAGTAGCCT	T	C
AX-95773059	1	1064530	+	CTTCTAGCTTATTTGTTCGAAAACCCCTAGTAGCC[C/T]GTTGGAGGCCGAGATGATCTGTGTTATAACTCGAG	T	C
AX-95774226	1	1068880	+	ACTCTGAGCTTACACGCAGTGATAGATTGAAGAGT[A/G]TCTTTTGGATAGTAAACGATAGCATTGTTGAACAT	A	G
AX-95806631	1	1069167	+	CAAGTCAGATTAATTAATATGTGGCTATAATTAAA[C/G]GCTCAATCATTTTTAAGTTTTTTAATAAAAAATAT	C	G
AX-107553864	1	1069491	+	ATTCGTGAGATCTCAGAACTCCTATAAAATCTTGA[C/T]AGATATTATCCATTTTTGTCAATAGATGTATCATC	T	C
AX-95807741	1	1070896	+	TCTCACAATAATGGCTTTGAGCTCAAGCGCGGCGG[A/G]GTATTGAAGAGTGTCTTTTGGATAAAATACCATAG	A	G
AX-95800066	1	1072890	+	TTTTAAAAAATAAAATAAATAGATCTTACTCAGCT[A/G]AAGCATCACATAGTTTGAACTCCTCGCTCAGAATA	A	G
AX-95772438	1	1077265	+	TGTCGTTAGTTTATTCCCTCTTACACCTTCTAAAT[A/G]AGTTGCATGACTCATCTAAGTGCTCGTTGCATTGC	A	G
AX-95799082	1	1080007	+	TAATATATAAAAAAAAGGAGGAATCCATTCTTGAT[A/G]TATAGTCAAGTTATAGCTTGTGATTAATCTGACAA	A	G
AX-95815183	1	1083181	+	CAGTCTGCTCTGCAACTTCCACTGCCCATGCTGAA[C/G]AAATAGACCCATATAGTAATGCATGTGAGAAAAGT	C	G
AX-95808398	1	1085725	+	CAAAGAAACTGTCACATAAACTATCAGAACATAAA[C/G]TGATGAATCCTTTCCACAAGTAAGAGCATTAGAAG	C	G
AX-95798850	1	1086162	+	TATATACGATCCACATCAGCCCCCATTTAACCCAT[C/G]TGAGACTCAAGTCCTATACCTTACAATAATATCAT	C	G
AX-107545838	1	1087486	+	TCAACCACGACAACCATCGTCTATATCCGCCACCA[A/C]ACCAATTATCAATGGCATTGCAACTATCATAGGTG	A	C
AX-95805059	1	1087780	+	AACTGCTAACATTAACCAACTCCATCATTATAAAC[C/T]ACAACTATCATCAACCATCTTTGTTATCACAATCA	T	C
AX-95797989	1	1087798	+	ACTCCATCATTATAAACCACAACTATCATCAACCA[C/T]CTTTGTTATCACAATCATTACGGATAATTACCATC	T	C
AX-95804364	1	1087927	+	GCTGCCACCTCCATCATCACCCTCAGTCACTACCA[C/T]TACTATGGTCAATCTTTACTACAAATCATTTCACG	T	C
AX-95788758	1	1088906	+	AACTTTTCAAAAAATGTCATCAACATGCTCATATT[A/G]CTAATTTCAAATTCGAATGAAAGAAAGGACTATGA	A	G
AX-95812140	1	1089801	+	TGATGTACAACAGAACTGGTTGCATATCAAAGCAC[C/G]TTAAAAATTTACCTGATCGTTTTCGTTGGTGATGT	C	G
AX-95779472	1	1090503	+	TTCTCGTAATTTTCTGTTTTCCCGTATGAATCTAA[C/G]AGTATGTTGAATGTCTTGATACTAGGTTCAATTCC	C	G
AX-95796866	1	1090709	+	TTCCATCTCTTTGAACCTTTAGCAATTAAAGGAAA[G/T]AATCAATTGCCCTATCATAGAAAACTAATTCCAGG	T	G
AX-95778013	1	1090766	+	AAACTAATTCCAGGCACCTGCCTCGAGAAAATGAT[A/C]ATCAAAGTATACAAAAACATTTTCTCAACAAAGAT	A	C
AX-107536154	1	1092516	+	TACACCCTGATTATCAATTCCCAGAACAATGATTT[A/C]CAATACTAAGAACCAAAAACAGAAAAAAATCTCAA	A	C
AX-95806412	1	1095475	+	TTATATGGATCCAAACACTATTATGCTTCTGGTAT[C/T]AGTACGATCACCATCAATCTCTTTAGAATGTTTTA	T	C
AX-95801663	1	1095874	+	GAATTCATGTTTTCCTTCATTCAATAACATATTAT[C/T]GTAATGTGTATAGAGTCTCAAACTTGAGAAAAATC	T	C
AX-105350282	1	1097091	+	AAACATTCAGAAAGCAATGGGAGGTGGAATCGACG[C/T]GAGTTTTGACTGTGCTGGCTTTAACAAAACTATGT	T	C
AX-95805784	1	1100934	+	GCAATCAATTCTGGGGATAAGTTGGTGTTCGGAGA[G/T]AATGGCGTGTTGTATGTGTTGAAGCGAAACAATGA	T	G
AX-95776250	1	1100952	+	AAGTTGGTGTTCGGAGATAATGGCGTGTTGTATGT[A/G]TTGAAGCGAAACAATGAAACACAAATTCTTACTCC	A	G
AX-95782207	1	1102296	+	AACCAGAGTCGAACAGATACTAATATTAGAGGAAC[A/G]AGAGGTTATGTTGCTCCGGAGTGGTTCAGACATAG	A	G
AX-95808620	1	1103579	+	CTTTTTGAAAAAATAAAGTGACATTAAGTAAACTT[G/T]ATTTGATTGTTCTAGATGTAGCTTGAAAATCCAAA	T	G
AX-95792915	1	1104979	+	CAAGACGAGGCATCGATATCTGATCCTTTGATAGG[C/T]ATAGTTGCTTATGGTACTATGAAAGATACCGGTAA	T	C
AX-95814448	1	1105786	+	GAAGAGAAATGTAAGAATGCTTGTTTGAATGATTG[C/T]ATGTGTGCTGTTTCGATTATTCGTGAGAATAGTTG	T	C
AX-107527632	1	1108705	+	TGAATTAAATTCAAAATCTAATTTGACAAAAGAAT[C/T]ACTTAATTTTATATATCTAATTATCACGATCATTA	T	C
AX-107526808	1	1108785	+	TTTTTATTACTCGAATATTATTTGACCTTGTATAT[A/G]AATATCATAGAAAGTCTATAAGAGGGAAAGAAAAG	A	G
AX-95777235	1	1109601	+	GATCAATAAACTATCAAATATCAAAATCCAAAAAA[C/T]AAAAAGATTTGAAGAAAAAACATGTCAAATACAGG	T	C
AX-95774338	1	1110459	+	TATCTTTTTAGTTAATTTTCTCAAGAGTCGTATAA[A/C]GAAATATGACAAATAAATTGGATTAATTTGGAGGA	A	C
AX-95803088	1	1110803	+	TATAATAATACAAAATATGTTGCTTCCTTGTATGT[A/T]GCTTCACTAATCTAATAGTTTTACCTTTACATTAA	A	T
AX-95781859	1	1110877	+	ATCCATTCTTCTACCTTTGTGGAAAAAAATATTAA[C/T]ATACTTTTTAACATTACGATCAAAATAAAATATAT	T	C
AX-107556629	1	1112911	+	TGGACAACGATGTATTTTTGTGGAGAAAAAATCTA[A/G]GTGAATTGGTAAAGGTGAAATGAAGATGAAGAGTT	A	G
AX-95771746	1	1114735	+	AATAAACAAAATTAATAGAATTATATACTAGAACT[A/G]AATCACTATGCGAATCGGAACTAATGATTGATTTA	A	G
AX-95808882	1	1114852	+	AATGTGCATTTATGAAATTTATTTAGTTAGTAGGA[A/G]TAGTATTATATGTTGTTTGAGTTCTTCAAAATGCT	A	G
AX-95803098	1	1115345	+	AATTTTCACTTGAATTATTTGAGCGATAAACTCTA[C/T]AAAAGTTTTTTTTTCAGCTATATTTTTGAACTTTT	T	C
AX-95793868	1	1115896	+	ATATATGTGGTGGTTTAATTTATCATTGATATGGT[A/T]TAAAATTTCTCTGTTTTAATTTAAGATTTTGAATT	A	T
AX-95795210	1	1116398	+	ACTAGATGTGGATGGTGACACATATTATGAGGCTG[A/T]TTTTGAAATTCCTGAAGACTTTGGGGAGGTTGGTG	A	T
AX-95803499	1	1116748	+	ACTCGCCTTTATGTGATTCCAAACATTTATCGTAT[A/G]CCGTTCAGATAGTCAAATTGTGGAACAATCGAAAT	A	G
AX-95780975	1	1118030	+	CTATTTAGCCTAGAGTTTTTGGAATGAGAAATTGA[A/C]ATAAATAATTATCCACCAAATAATTCATTTTAGAT	A	C
AX-95807709	1	1120032	+	TTATTACTAATTATAAAATTTTATCTGTCGCTAAC[C/T]CGTTACGAAATACAGGAATGGCCATTGAGGAGCAA	T	C
AX-95786389	1	1120068	+	CGTTACGAAATACAGGAATGGCCATTGAGGAGCAA[G/T]CTAGACCCTAAGGTGTATGGACCTCCAGAATCAGA	T	G
AX-107557520	1	1120615	+	CGAAAATGAACTTTATTGAGTTATAATATACATAT[A/G]TATTTATATATACAGGCCGTTCAACAAAAGAAGTT	A	G
AX-107553859	1	1121690	+	TACACAATGGAGATAAATGCCTTAGCTAGAGAAGC[A/C]CTTATTAATGCTAATGGTATCATTGAGAGTTCATT	A	C
AX-95814945	1	1121947	+	GATTCACAAAAGGGTAGATCTCGAGACACGTGGGG[C/T]GTTTTAGGGTTAGAAAATCCTATATTGAAAGTAAA	T	C
AX-95774827	1	1127155	+	TTCAATAATTTAGATGAGGTATATATAGCACAAAT[C/T]ACGCAAATAAACATTTACTACTAGCTACCTCACAT	T	C
AX-95811692	1	1127741	+	TTTCATCCGAGACTTATATGGGAAGAGTTCTTCCA[A/G]TGTCATCTATGCTAGGATTCTAAATATCGACAGTC	A	G
AX-95779080	1	1127783	+	CTATGCTAGGATTCTAAATATCGACAGTCAAAAAA[C/T]GCTATTATGATATTTGTTGTTAATGGGAATATTGC	T	C
AX-107550927	1	1132720	+	GAGACAATTCAAGAAGTTAAAGAGAGTGAAGATAG[C/T]GTAGTGTGTTGCCTATTGGGCGGGAGATTTAGTTG	T	C
AX-95801872	1	1133123	+	TGGGAGGACATGATTTAAATAGTGACCTCAAGAAG[G/T]GTCATTTGTGCAAATAAAAAAATATCAAACTATAA	T	G
AX-95796937	1	1133419	+	AGCAACGGATCAGCGACAGATAAAATTATGTTAGA[C/T]GAAGCAATAAACTATATTCTTGCTCAAAATGTTTC	T	C
AX-107552891	1	1133696	+	CTGCAATAAATATAAATAAAATATTTATTTTTTTA[C/T]AAAAAAAAATAAAAGAAAAATCAAACATACCAACA	T	C
AX-95787272	1	1136309	+	TCCATTGTCAAAATCAATATTCTGAACGAAGAAAC[C/T]CTATATAAAATAAATTATTATTTAAAAGCTTCAAT	T	C
AX-95817365	1	1139374	+	TTCTTTTTTTTAACTCTAAGATTTTTATTATTTAA[A/T]GTATTTATGGGAATAGAGGCTAAGCATAATGGTTT	A	T
AX-107554795	1	1140032	+	AAAAGTTATAACTTCAATGAAAAATATTCGAAGTT[A/G]ATCTTGATCACAAATTATACCATATATTTTAGACT	A	G
AX-95777076	1	1141730	+	TATGTTTCAATAAAATGAGAATAGATTTTCAAATA[C/T]ATGGGAAATTGAGTAGTTTTCATATTTTTCTAACT	T	C
AX-95808870	1	1141985	+	TTTAATTGCACGCTCATCTTCTGCTAAAGTCTATC[A/G]TATATGCGTCTATTTTTTTTTTCTTAACAACAAAG	A	G
AX-95809467	1	1143788	+	GAAAATTAATGTTTTGTCTATGTTCTTAAAGGTCA[A/C]GAATAAGTTTGGTAGATTATTGGGTTGGTGAGGCT	A	C
AX-95779327	1	1143804	+	TCTATGTTCTTAAAGGTCAAGAATAAGTTTGGTAG[A/C]TTATTGGGTTGGTGAGGCTATAATATGATATTGAA	A	C
AX-95792796	1	1143829	+	AGTTTGGTAGATTATTGGGTTGGTGAGGCTATAAT[A/T]TGATATTGAATTTTTGACATTTCCAAAATTAAATA	A	T
AX-107555719	1	1151614	+	AAGTATTTTTCTTTGCGTGCTTTGGGGATTTTTCG[A/T]ACTTCAAAATGTCTCAATTTTTCCTGCGAGATGAA	A	T
AX-107559586	1	1156278	+	AATTCACTATTTTTTTCCGGTAGAATGAATTGGTT[A/C]CATTTTTAAGTTCCTAACGGACGTTCATGAAAATA	A	C
AX-107559562	1	1162026	+	GACGTCCATGAAAAAAAATTTAGTCATTTTTTTCA[C/G]GATTTGTGAATAAAAAAATCAATGGGCTTTAGCAA	C	G
AX-107551918	1	1175810	+	TAGATTAACATCTGCTCAACACAAGGTTGTAACAA[A/C]AGGAGACAAAGATAGAATCTCTATTCAATTATTTT	A	C
AX-105350980	1	1183451	+	TCCCTTCAATTTAATACATTATCAAAACCAGGTCA[C/T]TTCATAGAGGCCCCAAAAGAACTAGTGGATGAAAA	T	C
AX-107541042	1	1197830	+	CATCACGAACCTCTCGACCTGCTTCTTGTCATTCA[A/G]AGCCTCGAAATCACTTTGCACTAGAGCATCCAACT	A	G
AX-107542478	1	1198625	+	GGTGTCTATCCTCCCGTTCGATAACGGAAGCTTCT[A/T]TTTCCAGCAACTATTGCTTCTGTAAATGGCAACAA	A	T
AX-107533130	1	1200573	+	GCTCCAATTGTCTTGATGGAACATTGATTATATCT[A/T]TAACTATCAATTCAGTTGGAAAATTGAATATAACT	A	T
AX-107537479	1	1201092	+	CTAAAATATCACTAGTCAAAATGATGAACCTACAA[A/C]ATGTGCTTACATGTGCTTACAGTGTTTGGTACGAC	A	C
AX-107543528	1	1201858	+	TCCGATGTGTAGAAAAGAAACTTCAATGGAGCAAA[G/T]ATTATGAATCCCATGAGAAAATATGGAAGAAATGT	T	G
AX-107544613	1	1205439	+	GAACTCTGAAGTAGCCTACCTTAACATATGGGAAG[G/T]CTGGTATAGGATTATTACTAGCGAAATGCTTGTGC	T	G
AX-107545345	1	1205671	+	AATAGTTCAAATCTTAAAATGAAAATATATTAGTT[A/G]TACACACCGACAATGTAAAAGATTCAAAGTAGTTT	A	G
AX-107538518	1	1205796	+	ATGAAAATTCCGCAGTCTTTTCAGGAGTACCTTGG[C/T]TGTTAACATGAGGGAAATATTTGAGCTTTCGTTGC	T	C
AX-107536361	1	1206678	+	TCCCAAGTCGTAAATATTTCCTGGACTCGTAACAC[A/G]TATGTTTAAGAGTTTAACTTATATACACTGATAGT	A	G
AX-107534146	1	1217136	+	ATAACAGAAGTTTGTGATCTCAAGTTCATTTTCTA[C/T]ATACTTAAACCAAATATTTACTCAACTTTAAAGTC	T	C
AX-107535195	1	1235623	+	TTGATCATCAAAATTCAACATTTACATCTTCTTGA[A/G]TTCCCTTTGTTTTCATTAGACCATAATGGAAGTTG	A	G
AX-107532111	1	1247591	+	GTGGGCTAAAATGGGACTACCTAAGGGTCAGAAAC[C/T]GCCATACAGAAAGCCTCATGATTTGAAGAAGATGT	T	C
AX-105347290	1	1253219	+	CCCTGAAAATTGAAAAGGGCATTAAGAGATGTTCT[C/T]GAAAAGATCGATAGCTAGTGGATATATCGAATAAC	T	C
AX-95799255	1	1253453	+	ACGAAAATGCCCTTCTGTATAGCATGGAAGGCTCC[A/G]ATGGCAATAGGATTTTTCGAGAACTCAAACTCTGC	A	G
AX-95780723	1	1254664	+	GGAAAAACAGATACTACTCCGGGATGTTGAGCTAT[C/T]GACTGAGCTTCATCGTCTGATAAACGTGCTGCGAA	T	C
AX-95805770	1	1256137	+	GATTGTGGTCACAATAGATAGTGACTAGTGGTCAA[C/T]GGTAGTAATTGATATGGTGGTGATCGATAATTATA	T	C
AX-95781635	1	1258029	+	TCGTGAAAGATTCGGGAAATGCTCACTTGATCTTT[A/G]ATATTCACATTAAAATCACGACTAATTAGAGTCCA	A	G
AX-107530100	1	1258472	+	TTTCTTTAACTTCACAAGCTTTACCTCTTAATCTT[C/T]TCCCCTTTTCACTTTCACTACCCATAACTAACTCA	T	C
AX-95784377	1	1264075	+	GCCACGTTAATTTCTTGAGAAACAAATTTAATCTC[C/T]GATTCACCTTTTTCTCCGAGATCACTCTTCGCTTT	T	C
AX-107531066	1	1266163	+	TTAATGAATATTATAAATGAACTTTTTTAAAAAAA[A/T]TTGACGACAGATTTGAGTCTTTTAACCTCTATAAA	A	T
AX-107539762	1	1267174	+	CAGTCACCCTTACGACTTACGAGTTTATTTGATCA[C/T]AATATATATGGCAACTAGTTTATAGAACTCACTCA	T	C
AX-107560086	1	1267583	+	TCAGGCCATGGTCTTGTCCAATTAAGCGTTGCGAT[A/G]ATGCAACTCATTTTCTGATCACAGAACTTACTGAA	A	G
AX-107537247	1	1275113	+	CCCTAATTTTATGATAGAATTTGTCAATCTAAATC[A/C]TAAAAGCAAACTTTGAGTCTTGGATTCTAGACTTT	A	C
AX-95802275	1	1277305	+	ATTAATATATATATGATATTGCTATCTCATCCCAC[A/G]TACCAAACGAGTCAAAGAGTTAAAAAGAGGTGAAT	A	G
AX-107559934	1	1283661	+	TATTCAAGTTTATGTGACGCTTTTTCTTTATTAGT[A/C]AATTCTAAAAAAATGACATATTTCTATTTTGGATC	A	C
AX-107549961	1	1286451	+	AATTTTCGTGGATTGGGACAGCTGCGTGGGTTTTG[C/T]AGATACCCTGGTATAGCAGCTTTAGAGCAATTCTC	T	C
AX-107539401	1	1290732	+	TTCTAATTATTAGTGTGTTGGATTCATTTTCTACG[G/T]ATGTAATATCTCTGTTAAGAACTCTCCTGTTCAGA	T	G
AX-107547941	1	1296236	+	ATGACCTTTATTCTGATTTTTATAAGTTATATCTT[C/T]GTCATTTCTTACAACCAGGCAAATTTTTAGCAATC	T	C
AX-107553483	1	1297618	+	TATCCTGGAATTTCTTCAGTGGTGGTATGCAATGG[G/T]TCTACAGTTCTGATCTAGTTTCATGAATTTATGTC	T	G
AX-107538328	1	1300456	+	AGCATGGTTAACTCAAACATCTGACAAGAATCATG[A/G]TGAAGATGATAAATCTCCTCCTGATGTCACCGATA	A	G
AX-107540483	1	1303685	+	GTAGATTGAAGAAGATTTGTTGTTGATATATTGTT[C/T]TGAAAAATAGTTGAGCTCTTTCTATGACTTAGTTG	T	C
AX-107550984	1	1305750	+	TCTGAAGAGTCTGAACAACATAAAAGACCCGCCTA[A/C]TGAATTCCGGAGTGTAATTCAATCACCTGCTCTTT	A	C
AX-95777996	1	1326099	+	CACCCATTTTCCCCGCGGAATGAACTTGGTACATT[G/T]CTAACGTCTTATTGGATGTCCATGAAAAATTTTGA	T	G
AX-95794833	1	1326652	+	TTATCACTTTACTATAATCTTCTATGATTTTGATA[C/G]ATATCTAATTTTGAACTAAAACTATTGAAAATTAT	C	G
AX-95792570	1	1328860	+	TCCCTAGGCTTAACGTTGCACGATTCTGCAAAGAT[A/G]TTAGAAGAAGTTCAAAGAAAGGGGACAGAGGGACG	A	G
AX-95781151	1	1329145	+	TTATCAGTATCTGCCTGCAATTGCACAAAGAAGTT[C/T]GTTTGAGAGTGCATCAAACCCCGACCATCTCATCA	T	C
AX-107541560	1	1329550	+	TGCATTAAACTAGTTATTTCTGAATCCTTCAGATC[C/T]GCACCTACTCGTTCCAAACCTTTCTTTAGTTCCTC	T	C
AX-95802703	1	1330491	+	AAATGATCACTCCAGCACTCCATATATCACATTCT[A/G]AACCATAATGCTTACGCAACACTTCCGGAGCAACA	A	G
AX-95800780	1	1332494	+	CTCGTCGAGAGGTAGTGTTAACGTCTACGACTCTG[C/T]ATACATACACTCTACCCTCTTCAGACTCCAGACCC	T	C
AX-95776770	1	1334151	+	GAAGCATAAGTTTTATGGATAAAAATTTACTGAAG[C/T]TGTAATAGAAGGTAGGTTTGAACATATGGTTTTAA	T	C
AX-95801937	1	1334647	+	TAAGAAAATATCCATTTTATAACTCTCTATTTTAA[C/G]TCGCCCAAATTTTAATCCATCTATTTAACACCATA	C	G
AX-107546908	1	1337304	+	GGGTATGTTGTTGTTGTTGTTGTTTTGAAGGCTAC[A/G]GGAACTGATGCTATAAAATCAAGTCAGAAGAGACT	A	G
AX-107535101	1	1337626	+	AAATTTGGATTTTCAAGTGAATAAAAAGGCATTTC[A/G]AAACAACCAAGACAACAACACAACAGTAGTCGGTA	A	G
AX-105352168	1	1337767	+	CCTCCATTTCTCGAAAAACAGGTAAAATTTGACGA[A/T]TTCATAAGCAGGAACAAAATTCTCCATCTTACTGT	A	T
AX-107544789	1	1337854	+	GTCTCTAGGAGAGGTACTTGGTCCCAGGTTGAAAC[A/G]CCCAATGGCTTGTATTATACCCGCAGCACATCTCT	A	G
AX-107554618	1	1338693	+	CTGACTGAAGTGTGTAAAGAAGTTTATATATGAGA[A/C]ATCAATTACGATAACAATATTCAACATACAAACTG	A	C
AX-107545860	1	1339270	+	GGCTTCTCTTTTCTCAACTCCTTATAAAGTGTTGG[C/T]GATCTCCCAGTTGAGAACACTAACAAGGAGTTTTC	T	C
AX-107551970	1	1339422	+	TCTCATGCAAGTTACAGCAACATAATGAAGAAAAG[A/G]TTCAAAAAAGCCACCAGGAGCATGTCGGATTCTCC	A	G
AX-107542641	1	1344553	+	GTAGCTAAACGTGTTATGATATTTGTCTTAACGAA[C/T]TCCTCGGTTTTCGCTATGGTTGAAACCATGAGGGG	T	C
AX-107548954	1	1354266	+	TTTTGCCACTAAATTTCATCGAGAGTCTATAAAAC[C/T]TTTAAAGACATTCATATCAGAGTGTTGATTATATT	T	C
AX-107536171	1	1355135	+	GTAATTTATCTTGATAATCCATATTAATTATTTTT[A/T]TATTACATACTCCATCAATATTATTAAAAATAGGA	A	T
AX-107555178	1	1355489	+	ATACGTTTTTTCATCTCAATTTAATGATTATTATA[C/G]ATCGAAAAGTTTACGAATTTTAAATTTACGAAGTT	C	G
AX-107534018	1	1356133	+	TATTATAAATATCGAATATTAATTTTGAAATGAAA[C/T]CATCGAAATAATAATGAAATACAACCATTGCCATA	T	C
AX-107543717	1	1358400	+	TTTTATATATCACCAAGAAAAAAAATGATTTTTTT[A/T]AAAAATTAATCATTCAAATATCTTTAACATTTAGT	A	T
AX-107545290	1	1364523	+	TCTATTTTTGGTCATATTTGACACTTACAAACACT[A/G]TATAGGATTACGAAGGATTCTAATCTTAAAAGATG	A	G
AX-107546570	1	1365945	+	GAATCTAGTTTGGTCATTGATTCTTGAAAATTGGG[A/T]TTTTTTTTTGATTTTACAATACAAAATTCATGCTG	A	T
AX-95778653	1	1369955	+	TTACATACTGAACCACCTTCGTGCATTAAAACAGT[G/T]TGTTCAAAGCTTTATTAACTCACACACTCTCATTG	T	G
AX-107527437	1	1373538	+	TGTAATTGTTGTGTTTATGGATTTTTTAAAAAAAA[A/T]TTTTATTGCACATTATTATGGTTTTTCTTGTGGTG	A	T
AX-107530142	1	1373715	+	GTTAAAGTTTGCATCTTTTTGAAGAATTTTCATGT[C/T]GTGAATGTAAATATATGGAATTTCTTTGTATTTGT	T	C
AX-107538406	1	1379969	+	TTGAAGGGAAAAAAATATTTCTATTTGAAATTTCA[A/G]TGAGCATAAAATTTTATGACTATTCAATTCAACCC	A	G
AX-107533116	1	1381945	+	CTGATCCTTTTCGATTCTTCTTTATATAAGTGATT[C/T]TTTTTTTACTATTCCGTCGATTCGATTCTCATTCT	T	C
AX-107542846	1	1383280	+	GGTATAAATGTATATTTTTTTCCAAAAATTATAAT[A/T]AAAAAAAAAAAAAACTTGAACACCGCCGACAGAAT	A	T
AX-107529225	1	1386974	+	AACGTCCCTACTCCTAAACTAGCCAAAATTTCGGG[A/C]TTATATTTCGGCATTTCACTCATGTTGCAGGATGG	A	C
AX-107539489	1	1387158	+	TAATATAAATATCGAACACCAAACACCGACGAAAA[A/C]TCGTAAAAAACACAAGAAAATTGGAGAAAGACAAC	A	C
AX-107559386	1	1387384	+	AAAAAAAAATAAAAAATAAAAAAATAAAGAAATAA[A/T]AAATATTCCTAAACCCCACATTTTGTTTGAAGGGA	A	T
AX-107547336	1	1387732	+	TTGTTATTTCTTACTAGTGGATGAAATCAAATACT[C/T]GATAAAACTCAACTTAGGTCCCCCAAAAAGAAGGA	T	C
AX-95802900	1	1388014	+	ATTTTAATTATGTTAGTTAATGATTTTTCTAGTGG[C/T]GGAAAGAACTAACAACTTAGCAAAACTTAATGTAG	T	C
AX-107536266	1	1390419	+	TGTTTTCGATACTTCTCTCCTACCAAATTCAAGTG[A/G]AAAAAAAAATGGTACAAAGAGTGATAGAACACTAA	A	G
AX-107548505	1	1391197	+	CTCTATGCCCCGGAGAGACTGAACGCCTCTCCGGG[A/G]ACAATCTAAATATCATTCACCCGAATGATATAATC	A	G
AX-107544047	1	1393342	+	GCCATAAATTGTTAGGTATAAATATGCTCAGCACG[G/T]TTTTATAGAAAGTGACAAAAAATTATTTTAAGTAA	T	G
AX-107541761	1	1393587	+	TCAAGTTGAATCATTCATAGTAAAGGGTTAACCAC[A/C]AAATGTCTGGCGGTTATCCCTTTATTTTTAATCAG	A	C
AX-107534126	1	1394749	+	AAATGCTTGAGTCGAAGTAAAAATTCAGAAAAAGG[C/G]AATTTTCTCCTTTTTTTTTTTTTTTCTTTTTTGGT	C	G
AX-107540661	1	1400262	+	AATTAAGAATTGCTCAGTAATGAAATCAGAATCTT[C/T]TTTTTTTTTAAATTCTGCTCATTGTGGTCAAGAAT	T	C
AX-107549760	1	1400610	+	TCACTAGAGGGCATCCTGTTGGGAGCAGTGGGATG[G/T]ATCCTTTTCATGGACAATGTCTTCGTCATCACTAT	T	G
AX-107532115	1	1405053	+	ATAGTATATAAGTCATCAATAATTAACAACAAGAT[C/T]TGATTATTATATTTCATTAATGGATATTTTTTTGT	T	C
AX-107531093	1	1405384	+	TATTTCACCACAACTCATATTAATATTTAACTAGT[A/C]ATTATTTTTATTTTATTGGAGAGGGTCTTACAAAT	A	C
AX-107537336	1	1405758	+	CATAATATAAAAGATTAGTTAATTGTATCTGAAAA[A/G]TCTCAATAGGAATTTTTTTTTTCCTTTTTCTAATG	A	G
AX-107535177	1	1408810	+	TTTTGTTAATATTTTATATCCTTTGGGGGCTTCAA[C/T]TATTTTACACTTACATTATTTTTCAACACATTTAT	T	C
AX-107550293	1	1416833	+	TAAGGATGAATAAATACTTATCACTCTAACACATT[C/T]TTTATTGATAATTTTGGGCGCAAGTGGTCAACTTA	T	C
AX-107551234	1	1420668	+	AGATGTAAAAAGGAGGAGAAAGTTTCTAACTTGAT[A/T]TTTTTTTTTTGTTCATAATTCTATGATGATCCATC	A	T
AX-107552670	1	1426066	+	AGCTACGGGTTCAGCGCACACAATAGCTTCCATTC[A/T]AATGATGTACAAGTATTAATCATTCTACTAAACAT	A	T
AX-95772933	1	1427370	+	ATTGGGGTGATCGACAGGTCTACGTCGAGGTAATG[A/G]TTGAGTCTTGAATTAAGTTTGAGTTGAGGTCAGGG	A	G
AX-107553246	1	1439316	+	TTTCAAATATTGGGCACTCACCTACCATCACAAAT[A/T]TGAAATGTTAGGTACTTTTTATAAAATAAAATATT	A	T
AX-107554388	1	1440217	+	ATTTTTAATTATGTAATGATACATTAGGAAAAAAA[A/T]ATATATATATATATATATATATATATATTTATAAA	A	T
AX-107555432	1	1445538	+	TGTTGCTGGTAAGTATAGACCATTTAGTTTGAAAT[A/C]TTTGATTAGTAGTTGGACTACGGCTACCCCTGGAG	A	C
AX-107556104	1	1445762	+	CAGAGTGCATCTCTGAAAAGAAAGATCTCAAGAAA[G/T]CCGCTAATCAAAAGAAAGTCACTAATCAAAAGAAA	T	G
AX-107528309	1	1446869	+	AACTTGACAGCGGATTTGCCTTTAGTTTTGCCATC[A/G]AAAGATTGCACCGTGGAGCTCTCTACTGAAGTTGT	A	G
AX-107556727	1	1455674	+	TTGCAGTAGTTAAAGCAAAAGAAATATACAGAAGC[A/T]TGCTGAGAAAGAATAACGGATATGGTGAATTTAAA	A	T
AX-107558039	1	1463684	+	ATTTTATTATAGATAATAATTTTAAATCATATAGT[C/T]CAAAATTTATTATTTAATTATTACTGTTTAAGTTA	T	C
AX-95783842	1	1465078	+	GTTCACACGCCGTTTTATATGCAAAATCACAATCA[A/C]ACACTTTCACCGACCCATTAACCACCCACCCCACA	A	C
AX-107552816	1	1467753	+	TTGTAGATAGTAAATTTTGTTTGCTTGGATTCTCT[A/T]GTGCCTCCCTTTAAATATGATAGTAAATTTATGTC	A	T
AX-95801030	1	1470863	+	TACCACAGCGGAGCCAAAACTTAGCGATGGTCCTC[A/G]TACAAATGCAACGCCTGGTTCTCTAGAGAGTGAAG	A	G
AX-95815260	1	1473141	+	AAGAGGTTTTAATAATGCAACATACAATACCTCCT[C/T]GAGGCAGTATCACATAGGGACAAAGAAACACAGTT	T	C
AX-107550108	1	1478511	+	TACAAAAATGGAAGAGATAATGAAGAAAACAATTA[A/G]AAAAAAAAACACAAGTCTTATTAGTACTAGTATTT	A	G
AX-95800153	1	1479030	+	TGAATTATTCTATCCACTATTTATATTAGAATATC[A/G]ATATTTCATTTTTTAAAAGAGCGATAAAAACTCTT	A	G
AX-107540438	1	1479227	+	GGAGTACCATTTTGACATAATAAAAATAAATTAAG[A/G]TATTTAGATGCATATATTTAAAATTAATATGATTA	A	G
AX-107553744	1	1479913	+	TCTTTTATTTTCGATATAATTTTATTAAAATGTGA[A/C]TTATAATTAATGTTCTTAAATATTAAGGCTAATTA	A	C
AX-107559523	1	1481998	+	GATTTTAATTTTTAGAATTGGATAAACTGATAACC[C/G]ATTAAAACGGTAGTACTTTACTATTTTATCTTTTA	C	G
AX-107551068	1	1483632	+	AATACTAAATTTGTAGCTAAAATTAATGCAAAAAA[A/T]ATATATATATATATATATTCGGAATATAGAAAATA	A	T
AX-107546893	1	1485875	+	AAATTATATCAATGATGAAAACACACACACACACA[C/T]ATATATATAAAGCAAAAAAGTAATGTATTTGAAGA	T	C
AX-95768492	1	1485958	+	ATATATACAGTGTTTTTCTTTTTCAAAAAGTTATA[A/G]TTCTCGATATTCAATACTTATTTTGACATTTAAAT	A	G
AX-95788079	1	1488779	+	TTTCCTTCCAAAAAACTATATTGTAAAAATAATAT[A/G]ACAAAAATGAATATTCGAGTATCACCATTGTAATA	A	G
AX-95789886	1	1488798	+	ATTGTAAAAATAATATAACAAAAATGAATATTCGA[G/T]TATCACCATTGTAATACTATTCTAAATTTAATCAT	T	G
AX-95781934	1	1489507	+	TTGCCAAAGCCCGACTTCAAATTCGCATAAGTTCG[A/C]ACTTTAGATACATATCTTTTTAAAGTTAAATTATA	A	C
AX-107539327	1	1490990	+	GAAGCCATAAGCATGTTTAGAGACTTGAACGGTTT[A/G]GGTTGGATTCTAGATAGATTTGCTTGTAGTAGTGT	A	G
AX-107554647	1	1491844	+	TGTCGCGTGTTGGAATTCTATGATATCCACTTATG[C/T]ACAGCACGGAGAAGCAAAGGAAGCTCTTAATATGT	T	C
AX-107541529	1	1496145	+	AGGAAATAAATAGAAAAGTGAATTTATGAAAGTTA[A/G]AAGAAGAAATAGGGAATAAATAATTGCCTTTCAAA	A	G
AX-107555307	1	1496613	+	TGTGTAATGGATCGTGCATAATATGAATTCAGATC[G/T]ATCAAGTATTGTGGTAGAATGAATAAATCTGTATA	T	G
AX-95803748	1	1499345	+	GTATTTTTATTATTGTCTTAGATTCACAATTAAAT[A/C]TATGGATCCTTAGGCATGATCTATCACGTAGCAGT	A	C
AX-95813240	1	1499363	+	TAGATTCACAATTAAATATATGGATCCTTAGGCAT[A/G]ATCTATCACGTAGCAGTGAGAGATAGTCAGTCGAA	A	G
AX-95769504	1	1499424	+	GTCAGTCGAATATCCTTTATTAAAAAATTAAAACG[C/T]GTCGTATTATAATACCATGAATAATCAAATATAAT	T	C
AX-95811888	1	1499483	+	ATCAAATATAATATAAATTTCTACATTAAGGGACC[A/G]ATCATTTAATTAATTAAAAATTAAATATATTTTGT	A	G
AX-95777620	1	1500704	+	AAAGTAGAATCGATCATATGTACTTCCTACGAAAA[C/T]ATATTTTCAATTCAAAATCACTTAATTTTCGAGAT	T	C
AX-107556333	1	1517382	+	ATCTCGATCTTGTCCGAGATAGAGAAATACTTACC[A/C]CCCTACCACAATCGTGCCCTTTAAATTTGTACTCC	A	C
AX-95796818	1	1519485	+	AGTTGTAGAAGTGACAGATTATCCGTCTTTTATAC[G/T]AATATTTCGATGATTGATGAACTATATCTTATGAC	T	G
AX-107557108	1	1520910	+	ACATGTTCCAGATGAAGCTCTCGATTCAACGCGTT[G/T]ATCGCTCGGGGATGAGAGACTCCAGTGCAATGAGT	T	G
AX-107544764	1	1525498	+	TTGTTGCTAGACGGGGGATTCTTATAGCATAATTC[A/G]CTAAAAATTGTCATACACTAGAAACAAAAGATTAT	A	G
AX-107545828	1	1529698	+	CTTAACTAGCTTTTTTGAGTATAACCAGTAGCAGT[C/G]GAGGGAGGGAAGCTTTCGCTAGATTAGGACAAGGA	C	G
AX-107557799	1	1531319	+	GTGAGAACACATTGAAAGATTATAAAACCAGACAA[A/G]GCATTAAGCAGAAGTTCATCATTCATGTCCCTTCT	A	G
AX-95815727	1	1535228	+	AGCATCCAAGGTGGCTATCATGGACTTTGGAGAAG[A/G]GCATCCTAGTCATTTTGTTGTTTCACTGTGAAACT	A	G
AX-107548988	1	1536389	+	GCCTTGGGAGCATTAAAGTGACAAAATAACTAAGC[A/G]ACAGAAATGTGAGACTACAAATGGGTTGAATGACA	A	G
AX-95809027	1	1550721	+	CTTATGTTCGGGGGTAATCTCACTCCAAGCAAAAG[A/T]GGAGACGGCATTGAAATGCTTGGAGGCTATCTTCA	A	T
AX-107547939	1	1560035	+	TCTCTAGGCAATGGAGGTAGCTCCATATAATTGTT[A/G]CCTAATTGATCATGGTTGATAATATTCACATTATT	A	G
AX-95770730	1	1569379	+	AGACCGTCTATTTTTAAATATAAATACAATCATTC[C/G]TAAAAATTTCATATTACTACTTGTAAACTATAAAT	C	G
AX-95810780	1	1574493	+	ACTTAATCACACTCTGACGAGTAATTCGCGATAAA[C/T]AAAATTTCATAATTAAACAATAAAAAGTCTTTTTA	T	C
AX-95793294	1	1575823	+	AGACTACTTGCTATGTCATGTGGCAAATCGAAAGT[G/T]TATTTAGTTAGTCAAGTAGATGAATATTTTTGAAG	T	G
AX-95799324	1	1576476	+	TCTCGATATATCACTCATGACTCAACGGGTTTGTA[C/T]ACATTATGTCTCGAACGTCTCAATACATCACCTAC	T	C
AX-105344551	1	1577389	+	GAAAGAATTCTTCATACAAGTTGTTCAAGTCTTGA[A/G]GGATGAGATCTCTCAAAAGGCCAAGAAAGCATCAT	A	G
AX-107559771	1	1585296	+	ATGTAATATATGTACATAAAAATTATTTTATTTAA[C/T]TATATAATGTAATTTTTCGAAAATAGAATCGACAT	T	C
AX-95811446	1	1588820	+	TATTTATATTATATTTGATAAATTTATTAATATCT[C/T]GTCGTCTTTTATAATTATGTTAAGCACAAATAAAC	T	C
AX-95805320	1	1588855	+	TGTCGTCTTTTATAATTATGTTAAGCACAAATAAA[C/T]TCACTAATATCTATTAAATCGCGGTCATTATGACA	T	C
AX-95816129	1	1589020	+	TTGAAATGGGCTTGGGCCCATGATTAGACCTCCTT[G/T]CAAATAAGAATCTTCAAAATGTATATTTTTCGCGA	T	G
AX-95807904	1	1589739	+	ATCAACATTATATTTGTTTGAAATTCTTAAAGTAC[C/T]ATGCATCTACCTTGAGCCCTACAAATTTATTGAAC	T	C
AX-95792987	1	1591608	+	GAGCTCGATGAGCTCGAAAATTGCCCTTGATTGAA[C/T]CATAATGTTCCGGTTCTTGCCCGAATGACTAGTGT	T	C
AX-95793527	1	1591735	+	CTACCACTCTCGCGTAAAACCCTAATTATTTTCTC[C/G]AATAATTGGGGTTTTAGTCTATCCAATGTGCTTGA	C	G
AX-95772780	1	1591740	+	ACTCTCGCGTAAAACCCTAATTATTTTCTCCAATA[A/C]TTGGGGTTTTAGTCTATCCAATGTGCTTGAATTCG	A	C
AX-95808101	1	1591774	+	AATTGGGGTTTTAGTCTATCCAATGTGCTTGAATT[C/T]GCCTTCCCAATGATGGATCTCAAAAGGCTCATCGC	T	C
AX-95801897	1	1592181	+	GTTGAGGACGTAGCATTTGCTTAACGGAGGCTTAG[C/T]CGGAGTCGAGACTTGATCAAAAACGTTGAATCCAT	T	C
AX-95790113	1	1593302	+	AGAGACGTTTCTATTATAAGCGTATATATGTAAGT[C/T]GGAGTTGAATAAATTATAATTATCGATCTATCATA	T	C
AX-95789678	1	1593785	+	AAATTGTCTTTTATAAATTAAATATTATTAATACT[A/G]GTGAAGTAATATATCAACCATTTGTGATATAAATT	A	G
AX-95774856	1	1593942	+	GAACCAAATTTCTTCAAGTCTAAGTGGTAAACAAA[C/T]TCAACACGTAATAAAGAATATAGCTAAATAAGAAC	T	C
AX-95782645	1	1594232	+	GAGAATGTGGATTTTGGATAAGTTTATAAATTGAT[C/T]AAATTTGTTTATAAGTATCTTTTAATTTATAATCG	T	C
AX-95779797	1	1595012	+	TTAACAAGTATTTCCCTTGTGAAATAGATGGACTG[A/T]TATGTGGCATTTTTAGGCAAGTATATAATAAAAGT	A	T
AX-95804096	1	1604207	+	AATCCAAGAGTCGATTTCTCAGATACTCACTCAAC[G/T]AACAGTTATTATCTTAGAATGGTCGAACTCTCTTT	T	G
AX-95782835	1	1606615	+	ATTGTTGATGACTATAAATTACGACTTCAATGTTG[C/G]AGAAACATGATTTTCATTGAAATGATTTATTAAAA	C	G
AX-95788113	1	1607873	+	TCGTAAACTTCAAATTCTATATATACATAGTTAAT[A/G]AGTGAAAGAAGTACCATACCTGAAAAAATAATATT	A	G
AX-95772326	1	1621594	+	TATCAGTAATAAATATATTAACTGATAAATCGATA[C/G]TAAACATATATTTATATCATTTGGTATATAATTTT	C	G
AX-95769861	1	1622056	+	AAAGATTCGCACCATATCTTGGGCCCCACAAGTAA[C/T]CACTTCGGACCTCGACTAATTTAAATTCGTATCAT	T	C
AX-95803854	1	1626058	+	TTTATATAGTTAAAACTATTAATCGAATCGATCAC[A/G]AATTTTAAAGCAACGATATTGATTCATAAATCACA	A	G
AX-95814354	1	1626537	+	GAAAAAAGAGGAGAATTCTAGTACTAATTTAATAA[C/G]CAAGTAGCTAGTAGCTTTCTATAAATAGTACAAAA	C	G
AX-107536212	1	1627411	+	GGATATTGAGTGATGTATCCGAAATCAATACGCAG[A/G]GTATCGAGACGTTTTGAGATGTATCTGGATTTCAC	A	G
AX-95784248	1	1627484	+	AATTTAAGGAATTTTTGTAATTTGAGAAAAGTTAG[A/G]GATAAAATGTAATTAACTCTGAACACTACAAGATA	A	G
AX-95775431	1	1627605	+	CATTGGGTCAAAATGGTTTGTTTTAGAAACAATGA[C/T]GGAGACAGTTTAAGGGCCCATAGTTAATTTGTTGA	T	C
AX-95814060	1	1627810	+	ATAATATCCATATATACATAATATTTACGCAATCA[G/T]ATCATTTGGTAGTGAATTGTCGTTGTCCACTGAGT	T	G
AX-95768488	1	1628904	+	TGTGGGCTTGTGCCTATGAAGCCCAATATATCTTG[A/G]GTTGGGCCACTCAATATGATCCATCAAGATCTCGT	A	G
AX-95802445	1	1628981	+	TCGTGATATTTTTTTTTCCGTGACACTCATAATGG[A/G]TCGATCGTTATATATATATATATATATTGAAAATC	A	G
AX-95794706	1	1629186	+	ACATAAGTTTACGTAAATTTAATATTTATCTCCTC[G/T]TCTATTGCATGTATCTCACAAACAACGTGTTCTCC	T	G
AX-95793458	1	1629213	+	ATCTCCTCGTCTATTGCATGTATCTCACAAACAAC[A/G]TGTTCTCCTTTTATTAGACCTATAGGATTTTCCTC	A	G
AX-95784626	1	1629253	+	CTCCTTTTATTAGACCTATAGGATTTTCCTCCTCC[G/T]CCACCGCCGCCGCGGCGTTCACGATTACGCGGTTT	T	G
AX-95797097	1	1629300	+	GCGGCGTTCACGATTACGCGGTTTGGGAGTTGTAA[C/T]TGAGGCGCTGATGGTGAATTATCCTTCTTTTTTTT	T	C
AX-95771478	1	1629408	+	ACCGCCTTAGAGATTTCGTCGACGCATCTAGTGAC[A/G]TCGATGAGTATCGACGCCACCGACACGACATCGAT	A	G
AX-95770631	1	1649686	+	GGAAAAGAAATCGTATCGTTCATCTTATTAAACTA[C/T]GAACTAGATAATTATTAGATGTGAGCTATGTTTAG	T	C
AX-95811452	1	1721759	+	TATTTATTTCTTTTTTAAAAGTTTGGTTTATATGT[C/T]ATTTACGATTGAGAAATGGTTCAATGTTATTTGTT	T	C
AX-107543660	1	1721856	+	TCTCTAAGGGACGTTTGATGTATAGGTCTTTTTTT[A/T]AAAAAAATGATGGCATAGTTTAAATTATCAAATAT	A	T
AX-105354153	1	1730558	+	GCAATTCTAATAAACTTATGGTCATAGAAAACAAA[A/C]TTCATTGTCCAAAGTTGTTCACCAATTATTAGCAA	A	C
AX-107555740	1	1745837	+	ACAAAGCAAAGCACGATTTGACCAAAAAAAAAAAA[A/G]AACAACTATAATAAATAAGGCCAGGAATAGTTTTT	A	G
AX-107544754	1	1746566	+	GAAGTCACTAAACCGAACTCATGGGCCTTAAAAAT[A/C]GCCCATTAACCCGTTCAGATAAGTATGTTTCTTGT	A	C
AX-107550938	1	1748341	+	TAGTAACCAAAACCAACAAATTTTGATTAAGAATT[A/G]GGTAGGGGCCGCGCGAACGCAGGCCCCCGCTGCAA	A	G
AX-107549943	1	1751575	+	TCCGTCTAGTTTGGATCTTTTTTGACGTGCCCATC[C/T]GAAGGAGCCAGCATTATATCGAAATGAAATTGATT	T	C
AX-107545813	1	1752584	+	AATCATCATGTTAGAACTAATACCAATAAAGACTC[A/G]TAGCGTAGTGGTTATTGAGTGCAAAAGTATAGGAG	A	G
AX-107541477	1	1758528	+	TAGTAAAAGGCGAAAGAATAGTTCGCTTTGTGCTC[A/G]CTGCGTGGCTGCGTGAGCTATTTAGCCAATATGTG	A	G
AX-107559161	1	1762747	+	CTTGAATTATAGTCTGAAATTTTGTTAAGGACAAT[A/C]AAAATTTGAAAGAAATAAACAAATGAATAAGCCAA	A	C
AX-95800521	1	1799495	+	TATAAATGCGATGAAGTTAAAATAATGTAATACTA[G/T]CATTAATCAAACGATCTTAATTTCACCTGTATATA	T	G
AX-107556653	1	1801837	+	ACAGGTTATAATTTATTATATATCATTATATTATT[G/T]TTTTTTTTTATAACAATAATATATTTAATGCGATC	T	G
AX-107558251	1	1805577	+	TCCTTTTCACATCACGATAATAGTAAAACGATATA[A/C]ACATCATACTCTTCAGACCCCCACTCGTAAAATTA	A	C
AX-107551937	1	1819284	+	ATTAAGGTTTAATTAAAAGAAAGAGATTCTTATCA[A/T]TGTTCTTCATATCATTTTACTTTTATTTTTCTCTT	A	T
AX-95805788	1	1819792	+	TATTTTTAAAGTCTTTTCCCTATTATGGATTCATG[C/T]AAAGAGAAAGGAGTAGAAACCAACTTTATTATAAC	T	C
AX-95786429	1	1820077	+	ATAGGTTTTAGCAACTTTATTTGGGATTAAACAAG[A/G]CTTTTCTTGCAATAAAGAAATATTTAGGTCTTCTT	A	G
AX-107554807	1	1820287	+	CAACAATGAAGCAGGTATGCTGAAACAAACCTTTT[C/T]TAATATAAGAGAAATATATATATATATACATACAC	T	C
AX-107546868	1	1821584	+	AAAAATATCAAGTCAAGTTTACAATATGGGGTTTG[C/G]GGGGGGGGGGGATAAGATAAATCAAGATTTGAATT	C	G
AX-95810134	1	1822729	+	ACGAACTTAACTTGAAAATCTATATATCGACAGTG[A/C]ATAAAACTTAAACGGTTTTTATCTTACCTCTCAGA	A	C
AX-95809873	1	1824720	+	TAATTATAAGTATTGTTTTCGAAATTATTAACAGA[C/T]TTAAAAACATTCATGTATTCAACTAACTAAACTTA	T	C
AX-107553858	1	1826424	+	TTTCATTAAAAATATTGGATTCAAAATGTTGTAAT[C/G]GTGCATTCATCTCTATATGATTGAAATAAAAAGTA	C	G
AX-95774210	1	1826766	+	GTTGAAAGAGTCATTTTCAAATGAATATTCCAATA[C/T]GTAATTCAAACTTAATCGTAACTCTACGAACTACG	T	C
AX-95798078	1	1826777	+	CATTTTCAAATGAATATTCCAATATGTAATTCAAA[C/T]TTAATCGTAACTCTACGAACTACGGTAAACTCTGA	T	C
AX-95793600	1	1827558	+	TATCAACTAATATTTGTCATGGCAATCAAGTTTTC[A/G]ATATCATCATTCATGAGCTAATCACTTTTTTTTTA	A	G
AX-107552896	1	1828568	+	AACAATAATAATATATTCAGTATAATTTTTATTAG[C/T]GATTGTCAAATTTATATAATCACACTTTTATTTAA	T	C
AX-95772617	1	1830882	+	TATCGAGAAGTCAATCTCAGGTTAAACATTTCTTA[C/T]AAAAGTCATTTCATATTCAAGGATCATATATATCC	T	C
AX-107548922	1	1832117	+	CATTAGTACCACTTATTAGTTGGTCACTTTATCTA[A/T]TAAACAAAAAGAAGAAATACAAGAAAATAACTAAA	A	T
AX-95804895	1	1834250	+	TCTATTCCACTTATTATTACCTTCCTTGTCATTTC[C/T]GTTCGATATTCGATATCTGTATTATAATTATATCG	T	C
AX-95782270	1	1834389	+	TTTGTTCGTAGAGAGAAGTCTTGGAAAATATTTTT[A/G]AACAATTGAAAGTATTAAACACGTCATTCTACTTG	A	G
AX-95789220	1	1834469	+	GCTTAGACACATTCTCGATATGTTAAATGACATAG[C/T]AAGTGGTTTAAAACTCTTGTAGAAGTACGACATTT	T	C
AX-95815059	1	1834592	+	TAGGGGTGTATTTTAATAATTTTACAAGATCGAGA[A/G]TTAATTAAGTTCAGTTAGTGAAGTAAAGAGATATA	A	G
AX-95798230	1	1834649	+	AGTAAAGAGATATATTTTTAAGGTTATAACAGTTT[C/G]GAGATGAAATTAATAATTCATGTCACATTTAATGG	C	G
AX-95805014	1	1834910	+	TATTTTTATTGGTTTTGATACGAACTACTTGATCT[C/G]ATAATCTATTAAAAATAATTTTCTTATTTTCACAA	C	G
AX-107526153	1	1834967	+	TCTTATTTTCACAAGAAATAAATAACATTGCATAC[G/T]CACCAGCATCCTCAGAAACCACTTATATATCCGCT	T	G
AX-95785131	1	1835124	+	ACGTTTTAATCAACGAATATAATTATTTTTAACGC[A/G]CAAATATATGTATAACTTCTCCTCACTTATGTTAT	A	G
AX-95803038	1	1835577	+	AAAAAATAATTCTTTTTTAATTTACACGTGAATCA[C/T]ATGTCAGGTATATCATCAATCAAAAGAATATATAG	T	C
AX-95778167	1	1838671	+	TGTTTTCTTGATTGTGTGTGTGTGAATTTTGAGTT[A/G]GTATAGTAAATTTTTTCCTTTGCTATTTTTGTTAT	A	G
AX-95786340	1	1838752	+	TGTATGTGTATACTCTATCCTCTTCAGACTCCGCT[C/T]TGTATGACTACTTTGGTGCATTGTTGTATATGGTA	T	C
AX-95809532	1	1838824	+	AGTTACCCTTTTTTGCTTGCGTTTCTATTTTCCTC[A/C]GACTCCACTTTGTGCGACTATGTTTGTCTATTGTT	A	C
AX-95776977	1	1838852	+	TTTCCTCAGACTCCACTTTGTGCGACTATGTTTGT[A/C]TATTGTTGTTTATAGTTTAAAAAAAAGATTGAAGT	A	C
AX-107525543	1	1839741	+	CTCTGTAAATCTTTTATAGTAACAAGAAATCCTAT[A/G]AAAGTGTCTTTTGTGGTATGGCCTTGAAATCCATT	A	G
AX-107556623	1	1917589	+	GTTTGTTAAGCTAATGGATGGTATTTGGTATGTAG[C/T]TAATTGGCTTTTGTTGGGTTAAGATGTTAAGCTGC	T	C
AX-107558860	1	1918673	+	CTATCTAAACGTTATTTATAGAAAACGGTCTGTAC[C/T]GTCTTGGTTGCACTGGTTTATATGGTCTTAATTAA	T	C
AX-95807473	1	1919018	+	TAGCAAGAAGTTTTCTCATTGCATTGTTAAACTCT[A/G]ATTATAATTTTTGGATCATACAGGTGCAGAAAAGA	A	G
AX-107554757	1	1933344	+	AAAGTAATAGAGAAATGATTATTATTAATGAAAAG[A/G]ATAAATTAATATCATAATACAAATACATATTACTG	A	G
AX-95801886	1	1954177	+	ATTATTTATTTTAACGAGCGTGAAAAAAATTAAAA[C/T]GACGATTATCAATAAGTTAAGTTAACTAGCTGTTA	T	C
AX-95773270	1	1955797	+	GATTTGAAAGAGCTTTTGAATTGCTTTTTGCAGTT[A/G]AATTCTCCGTATTATCATGGGATTATCGTTAGGGC	A	G
AX-95806339	1	1956491	+	TTCGAGTTTTACTATATATGTATAACATTATCGGT[A/C]ATAGATATGGTGCATTCGATGAGGTTGATATTAAA	A	C
AX-95790020	1	1957122	+	GATGAACATAACGATGAGCATATTTCATTATTTTC[C/T]ATGACTTGTATGAGATTTTTTATAGTTAATACGTA	T	C
AX-95811593	1	1959448	+	AGCTCCCTTGTACTTATTTGTGGCCAGAAAGATAT[C/G]GAATATCGAATGAAAATAATAAATATTTTAATTTG	C	G
AX-95786689	1	1971431	+	CAATATAACCATGGTTACTTTTGCAATTGACCTTT[A/G]AATAACAAGTCAATAACTCTTCAAGATTTTCCCAA	A	G
AX-95778904	1	1998810	+	GACCCCCAAGTCCTTACAGGACACACTAATCCTGT[A/G]CACAGACTGAATTTCACAGATTCAATAATTCTACT	A	G
AX-95799821	1	2016309	+	AAAATGACATCATCACCTCTTCTTCTACTCTGATT[A/G]CTCCATCTTTTTCCCGTCTTCTTCTACTGTTTCTC	A	G
AX-95770843	1	2016344	+	GCTCCATCTTTTTCCCGTCTTCTTCTACTGTTTCT[C/G]CACCCTGAACTTCATTTATTCTTCTCCAACTACTG	C	G
AX-107553804	1	2020511	+	AATGGAGTGACATGGATAGTAAGGATTCATATAGA[A/C]AATTGCAACTAGCTCGGTATTGAGGCATAGTGGTT	A	C
AX-95808762	1	2020945	+	ATTAATTTCCACCAAACTGCAAGGCATAAACCCTC[A/T]TGTACTTGGATATATGAAACCAAAGAAATAGTCAT	A	T
AX-95793624	1	2022068	+	AAAATCTCACAATTTTCGAGGAGTCTCGACGTAAC[C/T]GAAAAAGTTGTATTCATTGTTTGATTTATAAAAAT	T	C
AX-95774427	1	2027291	+	ATAAAAACTTTTCCCGTCGTTATCCTAAAAGACCA[C/T]AAAATATCCTCAAGAGTTAACGGTCTAAATTTTTA	T	C
AX-95794617	1	2032620	+	ATCAAGAATCATAACTCTTTCATTTTAACATGAGG[A/G]AAAAAAAAGATTTTTCTACACCCCTTTTGTCATGT	A	G
AX-107557522	1	2036271	+	TGATTTATGGAGTATTAATAATTGAGTTAAATAAG[G/T]ATTATTAATTGAGTTAAATATATAATTTGTATTGT	T	G
AX-95787583	1	2038777	+	TATATATATATATATAAAAATTAATTTTGTCTTCT[G/T]CAATATCTTTATTCGTATAAAGTGACTCGTACTAG	T	G
AX-107526028	1	2043758	+	TTTATTTTTTCACTTTTGGTGTAATGAAAATTATA[C/T]AGATCATTCAGTATCAATTTTGGAAGCTTTAGAAT	T	C
AX-95815551	1	2047745	+	ATGCATATAACCACACCATTTGACCCCTAAGAAAG[A/T]ACATAAGCAAAGAGGATAAAGGCGTCAAAATGGAG	A	T
AX-95802040	1	2053377	+	ATTTATATCATCTCTACAAGGCTCAACTCGCTTCA[A/C]GCGTCACTTGTTGGATTGCAAAGAGTTTCATGCAC	A	C
AX-95771506	1	2056636	+	TCGATGATGATAGGGATTGTGATTATTTAGCTTGA[A/G]TAGAACTGAATATGTGTCGGAGGTCCTACACATTT	A	G
AX-95796690	1	2059260	+	TTTCATTGCGTTAACAGATACACAAATCTTTGTTC[A/G]TACTTAACTTTCTACTAAATAATTACACAGTTAAA	A	G
AX-95780167	1	2060935	+	TAAAACATACTTATCATTTCACCAGAATCTTTAAC[A/G]ATATAACAGTGTGTATATATATATATATATATTAC	A	G
AX-95767558	1	2063135	+	TGATGATGATGGTGATGATGATCGTTCAGAATGGT[A/G]CCACTTGAGAAAATGTTCGATGAATTATTTGAACC	A	G
AX-95783321	1	2063522	+	TTGTTGTTGTTATTGTTATCAAACTGGTTCTGATG[A/G]TGGTGGTGGTGGGCCCCGTTGTTGTTGTTGTTGTT	A	G
AX-95808444	1	2071829	+	TTATACTGAATATATTACTATCGTTATTATCCGAG[A/G]AATAGGAAAAATAGAAGAGAATCTTGAAATAGTTA	A	G
AX-95815315	1	2085750	+	TTAAAAATGACTAGTTTCCATTGAGAAAACAAATA[A/G]AGAAAGAGAGGTTACGACTTTGAGTTTTGAGTATG	A	G
AX-95807457	1	2093779	+	TGTATATTTGTGAATCATCTCATTTGTAAAGGTAT[A/C]GATAGAATTATGAGAAGGTTCTAGTTATTTTTATT	A	C
AX-95776720	1	2094415	+	CACACCAACTAATAACCTATGTCCAAATTAGTCGT[A/G]TTCCAATATTTAGAATCGAAGGAAAAAAACACTAG	A	G
AX-107547987	1	2135539	+	CGATTCCATGCCGTCACGTCTGCCACCAGACACCT[C/T]GTAATGGGGGAGTCCCGATGCAACAAAGGCGTCAC	T	C
AX-95796438	1	2159401	+	AGCGTGTTTAAATTTAGTCACTCCAATATAGATAT[C/T]AGACCGAATTACTTTCTTTCCACAATATAATTTTT	T	C
AX-95815207	1	2192167	+	TTTCTACACAATTATCGTGATAATCCGTCATGATT[C/T]GTTAAAAGTTTGATTAAAATTTAAATATTAATATT	T	C
AX-95795929	1	2198239	+	AATAATTATGTGAGGCTATGAAATAAATTTCTTGT[C/T]GTATGACAAATGTAAGGAAGACAATAATGGATAAT	T	C
AX-95767563	1	2219480	+	CAATCATAAAGAGCTCAAAAATGAAGATCTATCAT[C/T]ATGTTCAATATTCGTTTTACTTCACATTCTGCATA	T	C
AX-105349485	1	2255882	+	AGCCTTAGCAGGAATTTCCATCATTGCGTCAGTGA[C/T]TTCAGATTTCATTGCCACAGCATTGCCATGCTGTT	T	C
AX-107526886	1	2264379	+	CTAATGCGTATTGTATTCTCCGCCTCATGTTCATC[A/G]TCTCTACAATCACTCGCCCTTTCACTCTAATTACA	A	G
AX-95789699	1	2299764	+	TGGAAAAAACACAATTAATATGAAATTAAGGACGC[A/G]ATTTGAGATCATGACTTAAAATTCTCTTTAAAAAA	A	G
AX-105348605	1	2311631	+	AGGGGGCTCAGCTCATTCTGAAAGGAGACGATATG[A/G]TACAGTAGATAGTCCTGAACATGTTGAGATATCAG	A	G
AX-105352252	1	2311760	+	TCATGACTTTTCAAGTGAAAAGCATGTTGAAGGCC[A/G]AGCCAACAAGAGCTCTAGGAGGGATGCACGCTATT	A	G
AX-95792038	1	2327692	+	TTTCTTTGTGAGACAGAGAGATTGTTTTGCTACTC[C/G]GCTCAAAAGAGAAGTCATCTTGCTTTCAAGAAAAT	C	G
AX-95782347	1	2345312	+	CCACCTAAACTGCTATTTCACAGTTCCTGAAAGCT[A/T]GTAGAAACTTTGATGCCAAGTCCGTATATTCTAAA	A	T
AX-95807763	1	2347091	+	AGTTGGTCCACATCTTCACCCAAGCATTTGGACAC[A/G]AAGCACTGCCTAACATGTGAGCCTCCTCTTTCTCA	A	G
AX-107558474	1	2347396	+	CCATTTTGTGTCCTACATATCTACTCAAGACATCT[C/G]ATCTCTCTCGCTCAATACTTTATATATGTTGTAGA	C	G
AX-95771568	1	2347808	+	TTCTTTGTGAACTTTTGAGTACCCCAGCGCCTTCA[A/G]TTGTCATTTAAACTTCTTTTTAGGTTGAAGTGAAC	A	G
AX-95767996	1	2350398	+	CAGCAACCAATGGCAAGGGCTACGACAACGACAAT[A/G]ACAATATTGATAGTGGCAGTGGCAATAGAGGTAAC	A	G
AX-105349185	1	2371872	+	AATGAAGCAACTAATGCTGCTAAATAGAGTGATGA[A/T]GTAAAGAGTTGTAACATATGATCATTGAATTTGCA	A	T
AX-107542598	1	2373149	+	ACCACCACTCACTGCAAATCCTCCTGCCATTTTTT[A/T]TTTTTTTTTACTTTTTTACGAATTTATCGAAAATA	A	T
AX-95809349	1	2402657	+	TGCTTGATGCTTGTAGATTATATCAAATACTACAA[C/T]CCAAAGACCGGATTCAGTTAGTCAAAACCCTGTGG	T	C
AX-95782442	1	2438088	+	ATTATTCCATTTTCGATTCATTTATTCCTGATATC[A/G]GCGTGCCATTAATAATTGGTTTTAATGTGTATGAA	A	G
AX-95783441	1	2439350	+	AAAAGATTGATGAGGGAGTATCTGAATGTGAAAAA[A/G]ACAGAACAATCAATTCCCTGAGGAAAGAGGTAGTG	A	G
AX-105349064	1	2441831	+	GGTGTGTTTTCTCCCCATTTGTTGATGTGACATTA[C/T]ATGCACAAAAGGGTGGCATGTTTGTAACTGAGATG	T	C
AX-105345445	1	2442427	+	TTACTGACGCTTTGTGATTAGGTAAAGGTGATCAC[A/T]CTTTGTCAATCAAGAGACAAGGATGGCGAAGATGG	A	T
AX-105353027	1	2444487	+	GTTGTAAGACTTGTATGATATGCAAAGTGACAGGA[A/G]TCGTGGAGGAGTTTGAATTAAGTAATTCAAAGACA	A	G
AX-105345261	1	2445620	+	GTTAACCAAAGAGAATGTGGTCTCATGGTGCCTAT[C/G]TTGTATCTTTCTCTGGTGTTTGATTCCTTTAGGAG	C	G
AX-105349000	1	2445949	+	GGTTAAGTGTGGTGTCGTGACCAATTTATGCACAT[C/T]TTGATTAATCTACTGAGCACTTGCTACCTACTACC	T	C
AX-95770840	1	2446381	+	GAACCTGTGGAAGGAAGTTCAAAGGATGATAGAGA[C/T]ACAACGACCTGGTATGATCAACGAGAGGAGGTTGA	T	C
AX-95777519	1	2446525	+	AAGTGGTGAATCATGCTTTGATCTCTTTTAAACTT[A/G]GAGATGCAGAAAAACACCAATTCTGGACTTATGCT	A	G
AX-105350216	1	2446729	+	AACGAAGGTATTTCTCCGCAGCTGTGATCTTTAAC[C/T]GTCTTCTGTAAGACTGATCTTCGTCTTAAAAGGAA	T	C
AX-95787788	1	2454343	+	AAAGAAGAATTAGCTTTGAGATTAGTGACTTATTA[A/T]TGGAGGTCTCTTTTCTTGTTTCTTTTCCAAAAACA	A	T
AX-95774218	1	2458075	+	AGGAAGCACCATCCCCGGCATTGACACCAGAGCTG[A/C]GGAAAGCCATGGGTGATGCAGCTGTGGCAGCAGCA	A	C
AX-105353245	1	2461600	+	TTTCTTCTTTGATTTTCTTACTTCATCAAGTGAAT[A/T]TAGTTTAAGAACATTACTCTCATTGGAACTTGAAG	A	T
AX-105346970	1	2463253	+	TAGATAGATTCTTCTAGAAGAAAATGTGGAGGAGA[C/T]TCTCTTCTCAGCTCCGAGCTCTAACTCCATCCCAA	T	C
AX-95800950	1	2465219	+	TGTTGCGTTATGACTTGTGGTGGTACTAATATTCT[A/G]TGGCTAATGGAATATGGATCAACATTCCTTTTGCA	A	G
AX-95812086	1	2465565	+	TTCATTGCAACAGGTGCTACTTCAGTTAACATGGT[A/T]TCTGAAGATGCTTCTGCTTTGGCAACTCCACGTAT	A	T
AX-95774961	1	2479504	+	AGCTGCCAGTTTCCCAGTTACCTGGATTGAAAGTG[C/T]TCAAAGTTCTTACTGCTCTGTACTTGTTAAGAAAC	T	C
AX-105351208	1	2554370	+	TCGATGATGTGCTCGAGTGGTCTCCAAGACAGGCT[C/T]TATCAGGGATGATGGATACCGTTGTCAATGTCACC	T	C
AX-105353428	1	2572815	+	CCAACCATTACTTCAACAATGTCCACAACCCTTGA[A/C]AAGGAATTTGCTCTAATAAGTTCTCCAACCATGGT	A	C
AX-105346839	1	2574889	+	AAAAACCAAGCCGCATATTTTGAGCTTTCATGAAA[C/T]CAAATCCCTATGAAGCTAGATGCCGAATCTCCAAA	T	C
AX-95773333	1	2576821	+	CAAGAAAAAAAAATATAAGAAAAATCAATACTTGA[A/G]AATCTAAATATATGATGAATTTTGCAATATCTACC	A	G
AX-105353867	1	2581713	+	CAGCTTCCTCGTTGGATCCACCATCAGACTGTGAT[A/C]GGCCATCCACAGCTTGTTCGGGTGATGGTGAATCT	A	C
AX-105344312	1	2730780	+	AGTAGACATAGATGGCTATAATATTCCTTTGAAAA[A/C]AAAAGTTCTGGTTAATGCCTACGCAATCGGAAGAG	A	C
AX-95770945	1	2736520	+	TGTTACATAACTTTACAAGTTTGGAGGTACTATTC[A/C]TAAATTTTGGGACCTCCCCTACCAAACAGAGTTCC	A	C
AX-95778533	1	2848625	+	AAGACCTGTTGCTTTTAAATGACCTTTCTACAAAA[C/G]CCAATATATGAATTTGCAAACCTCCCATTATTTAG	C	G
AX-105354680	1	3003266	+	AAGGGGGAGACAGTGCCTGCAAATTATGCTTTTGG[C/T]CCGCTTGAAGATGATTCAATTATTAAGCATAGACT	T	C
AX-107559206	1	3014158	+	TACAAAAGAGCATTGAATAAAGACAAGAACTACAA[A/C]AAAGAAAAAATTCTGTTAAACACATTTCTGAAATC	A	C
AX-95802238	1	3080586	+	CAAAGAAATTCACTGAGCTCAATCGTAGTTATATA[C/G]AATAACTTTACGATTTGATCAAAGCAAATAAATAT	C	G
AX-105351592	1	3123485	+	ATTGAAAAAGTGAAGCACATACATTCCTTTTGAAA[G/T]CTTATATTGGCAGTGGTCAAGAATTATTATACAGC	T	G
AX-107559710	1	3127064	+	GAGGAGGAATACACCTTTGCATTATCTGCCATCTA[C/T]GTGGAAGAAATGCAGAAGCAGATAGTCATCTTTTT	T	C
AX-107546092	1	3351069	+	AAGTGGTAATTCGATGTATAGCGTCGGACACCTCT[C/T]CGGTGTTAAAAGGTCGAGGAAAAGTGTTATAAATT	T	C
AX-107537168	1	3453132	+	AAAACTCCCTTTTGTCTTAATTTTTTTTATATTCT[A/G]TTATAGGTTGTAAAAACATTATTTTTTTATTACTA	A	G
AX-107547463	1	3464220	+	ATGTGGGAGTTATGAGAAAAAAGACATTTAGCAGA[C/T]CATGATATACATGCATTGCTTGGTCAAATTGAAAT	T	C
AX-107548782	1	3486935	+	CCATCTTTTATGGGGTTATGGTACACATTTGCTGA[G/T]TCATAATTTTAGTTAGTATGATCTTGAAATGTGGT	T	G
AX-107549651	1	3506211	+	TTCTTGATCTATTTCTACTTCTCCTTAAACCTATC[A/T]CTGTGATTAATCTCTCGTACCTACTCACGAGAGAA	A	T
AX-107543866	1	3507722	+	AATTATTTATTAAAGATGTATATATACATCAATAT[A/T]TATTGTTTATGCCAATATTTACGTATACATTAATT	A	T
AX-107541606	1	3512945	+	ACATGAATGTTGGGCTCATGCTCAGCACGGGCATG[A/G]CGAATCTAGTATATATATAAGAGCGATATAGTATA	A	G
AX-107528980	1	3515868	+	TCTAAGAAAAGTTCGTCTCCATTGTCTTTGGAGAC[G/T]AACCTTTTTAGGGTTTCATCTGAGGGATTAAGATG	T	G
AX-107528075	1	3530803	+	GCTTATCCCAACTTTAAATCCTTCAAATGTAAACT[A/G]CTTTTTCAAAACTCCCTTTTTTTAAATGATAAATC	A	G
AX-107534973	1	3532870	+	GTTCAATTGAATTTCCTTTTGTTAAAAATTATACA[A/T]GCAAATTTGATAAATAATATTTTAATATGTATAAA	A	T
AX-107527228	1	3540379	+	AAGAGGAAATACTATTTATTTATTTCATTTCATTT[C/T]ATTTCTTCTTAATTATTTTCTCATTTTCAATGATT	T	C
AX-107529902	1	3546235	+	ATTAGGTAAAAGCATGTATTCATCGTCTCTTTATG[A/G]AAAAAAAAATTGAAATAAGGTGTAATTCATGCTTT	A	G
AX-107536064	1	3572656	+	TCGCCGGCGTGCCTTTCGGTTCTCGGCTTGCTACT[C/T]TTAATCATCACGCCGGCTCATCATTTTTTGGTTCT	T	C
AX-107538245	1	3582162	+	TAGACTACAAAATCATCAAATAGACTTTAAAGATT[A/C]GTTAGAAACCCCAAGTACACAAATCAGATGTGGAA	A	C
AX-107530858	1	3594542	+	AGAATGATTAGGAGGAATGTTTAAACTATTTTTTT[A/T]AAAATCTCTTATAGGTCAATATCGCCTTCTGTGCA	A	T
AX-107531863	1	3598487	+	CACAAGTGAAATATCATAACATATTATCAGGCATA[G/T]TAAGACAATCTTAACGAGAAAAGGCAAGAGAAGAT	T	G
AX-107533931	1	3605078	+	TTGATGCTACAACACCGCTCTTGCCGCAAAAAAAG[C/T]CGTACGATTAATCAGTTCTTCAAAAAATCTATCAG	T	C
AX-107539340	1	3606134	+	TATATATGTGAACATTTTATTTTTTAAATTCAAAT[A/T]ATTATGTAAATTTTAATAAATATTTTAAAATGTAA	A	T
AX-107559862	1	3615763	+	ATGTCTCAATTTATATAACAGAATTCAAATGAATT[G/T]ATCTTTGACCATATATTTTTTTATATATTTTTTTA	T	G
AX-95781522	1	3616728	+	GATATAAACAAAAAATGTTGTGTATTTAAAGGTGC[A/G]AGCGTGAAGCGAAGCATTTAATACAATATGAGGTG	A	G
AX-107540444	1	3638522	+	ATATTATGACAAATCAAATAAAAATGTATTTTTTT[A/T]AAAAAAAAATATGAATAAAAAAACTTCATGATTCA	A	T
AX-107550334	1	3659575	+	ATTAATCAAACTATGTAACCAAGATTCTTTTTTTT[C/T]TTTTTTATTGCATGTAACAGACCTTTCATGTGTTT	T	C
AX-107551715	1	3672207	+	AAACATATTTGATTTTATTTCTTAGTTTCTTTTTT[A/T]AAAAAAAAAAAAGAAACAAAATCTATTATGATCGA	A	T
AX-107552323	1	3672638	+	TTACTTACGGCTCAAAGTTACATTATTAATCTAGT[A/G]TTTGTTATTTGTATTGGAATCCACTATTTCAAACT	A	G
AX-107553342	1	3680705	+	GGTGTCTGGATTAGCTTGCAGGTGTATATATATAT[A/G]TGTGTGTGTGTGTCATCCCATAAATTGTCGCAATT	A	G
AX-107554732	1	3691340	+	TATCTATATACATTCTGCTCCAGAGGTTAAATCTA[A/C]TCACTAATAGTACACACAAAAAAACACTGAGAAAC	A	C
AX-107542695	1	3693117	+	TTTTATAAATTCATAGTATATAAAAAAGAAAATAT[A/T]AAAATAAAAATAAATTAAAACATATAAAATACGAA	A	T
AX-105355756	1	3694478	+	TTGCATTCCTCTTACACTAGCAAAAACATACTTTC[C/T]AAGTCCATGGGAGAAGAGGCACAAGCGAAAATATA	T	C
AX-107555377	1	3701558	+	GAGGGATCTCTATTTCCAAGATAATACAAAGTGTT[G/T]TTTTTTTTTTTTGCAGTTTTGTGGAGTGGAGTACC	T	G
AX-107556138	1	3705181	+	CAAAAATATATATATAGAAAAGAAGAGAAAATTGA[G/T]TACTGTTGAGCAAATTGAGCTATAACTTGTCATTC	T	G
AX-107544982	1	3715743	+	ATTTTATGCAATGTCAATCCAAATTAACTGAAGCC[A/G]TAGCGCGAGTACCAAGCACCAAACACTTATACCTT	A	G
AX-107532884	1	3724978	+	CCTTTCCACAAGTAATTATGTCTCAATTCGAAATA[A/T]ATTAAAAAAAAACATCGTATGAACTAAAAAGTACT	A	T
AX-95804455	1	3775515	+	TAATTATTGACTAAACATATTCTTAACTACTATCA[C/T]GTATCTACTTTATTTCATTGTGCCCTATATTTTGC	T	C
AX-107557289	1	3784003	+	CCATGGGAAAGACTCAACGCATCTTCTAAGGACAT[G/T]GTATTACAATCTTTGCAGTTTCAGGCGTTTTGACT	T	G
AX-107557663	1	3812828	+	AATCATAAATACATATACATAGTTGTCTACGGAGC[A/G]CAAATAACAAAATTGTAGCTATAAAACACTAATAT	A	G
AX-107559358	1	3816057	+	TTAATTCCCTAGCTAGGCTAATTGTATCCAAATTT[C/T]ATTACGTTAGAATCTAATTACTTAAATTCACTCTA	T	C
AX-107551130	1	3822740	+	AATTGAAGTTATAAAAAGCAGTTTTCTTTGCTTGT[G/T]TATCATTTATTTTATCTTCTAATTTGATTAGTACA	T	G
AX-107547927	1	3829438	+	AACTTACTCTGGTTTCATTTTTAGATTATCTTCTT[C/T]TTTTTTTTTTCCTTCTAACTATGTTGTTTTATTTC	T	C
AX-107546897	1	3830556	+	GCTGCTAGAAGAAGATGAACGTACTTCATCAACAT[A/C]AATAAATTAAAATAAAATTATGTAAATTGAATAAG	A	C
AX-107552420	1	3832185	+	GAGTGGAGGGAGGTTGCACTGAGCTGGAATTTGAG[C/T]TGCAATGCGCATAGTGTTGCACATACAGTCATGAT	T	C
AX-107544747	1	3832414	+	AACAACAACAAGGAAATAAATGATGATGATGATGA[C/T]GACGACGACGACTTCACAGATGCCATGATTGTTAT	T	C
AX-107553550	1	3844445	+	ATAAGTAGTCATTAAGCTCCAACGTACCACAATTT[A/T]AAAAAAAAATCTAGAAGGTTAAGTATCAAATGAGA	A	T
AX-107548977	1	3848369	+	TATCAAATTAAGAATTGATCAAATCCTTATATATA[A/T]AAAAAAAAAATCAACTCAATTATTTCTAAAACATA	A	T
AX-107554429	1	3849649	+	TGTTTATAATGTTATTATTAATGAATACTTGTTAT[C/T]GATTAGGAAGCTAGCCAATTCAAAAATTAAGCATT	T	C
AX-95793446	1	3852157	+	ATAGGAATTTTTTTGGTTCCATCTTTTAGAATGTA[C/T]GAACAAAATACTAATACTCTTCATAACTATATTGT	T	C
AX-107533912	1	3856918	+	GTTTCAACATATCCTAAGTAGATATTGGGTCTGTG[A/C]CTGTGGATGCAATATTATAATGATTGAAATTATTA	A	C
AX-107558990	1	3866773	+	TTAGAACATTTTTATTGCTTACCTTTCCCCTATCT[A/G]TCTCACTACTATTGTGTGTGGTCTTTTTTTACTTT	A	G
AX-107528972	1	3867644	+	ATTAATAATGCAGGGATTGTGAATCTCAAAAAAAA[A/T]AAAATATAGGGATTGTGATGCAAAGATTACTTTTT	A	T
AX-107555005	1	3879382	+	CTCATATAAGATCAATAATATCTCAAGAATGATTA[A/G]GAATTATTATTTAGAGAAATCAATCGAGTACAAAA	A	G
AX-107536028	1	3884650	+	AATTCGAAGGGAAAAAACGATTTCCAGATTTTTTT[A/T]TTATTAATATATTCACATGGGTATATGGGCTCGCT	A	T
AX-107531871	1	3889399	+	TTTAATCGATAAATATTGCAGAAGTTGACTTTTTT[C/T]CAAGTAGTGAGAGACTTGTTAAATTACTATGACAA	T	C
AX-107555950	1	3892507	+	CCGAATGTTTGTTAGTGTTAATTGATTGATATTTC[A/T]CTTAAAATGTACCAAAAGTTCGGTGTTGTAATTAA	A	T
AX-105354485	1	3899743	+	TCTGATAATTAGAAGCAGACTTATCCTCTTTTGGT[A/G]CATTTGGATCATCTTCTAATTTTGTTTTTAATCCA	A	G
AX-107540399	1	3911730	+	ATAAAAGTTAAAACAATCTTAAGAAGACAAAAACA[A/T]AAAAAAAAAAAAAAAACAGTGCGATTCATGTACTT	A	T
AX-107545839	1	3913949	+	CTGCAACAGAGCTGCTCTTTCGGATAAAAGGGCTA[A/C]GAATATTGAGTTGGGTTTTAAAGATAAGAACTTGA	A	C
AX-95794835	1	3935957	+	GTCACTAAATAAATAGTATATATTTAATCTTTTTC[A/G]CTAATAAACTATGCAATTTCTTCTAATGTTATTGT	A	G
AX-95789427	1	3979171	+	TTACCATTAATCCTATTGCTTCTGATTATTGTTAC[A/G]ACATAAGAACAGACGTAGACATTCAGTCATATCCA	A	G
AX-107530850	1	3990304	+	AAAATATTAGTCTTGTCACTATCAAAATTCTGAAA[A/C]AACAAAGAAGCAAAATAAAATGCTAAGTCTTGAAA	A	C
AX-107543669	1	3995673	+	TTAGAGCAGACAAATATCATCGAGTTTGGGTCACA[C/T]TATCCCCCTTAATTTAAAAGAATTTCTACTAGTTT	T	C
AX-107550034	1	3996074	+	ACTTAGTTGCCATGACGTGTTAGAGAATTGTTTCT[C/T]TTTTTTTTTTTTGTGAAATTTGAGTAAACACAAGA	T	C
AX-95816803	1	4021075	+	GAAATATTTCAATTGTTTAACTATAAGTTTTTTTT[A/T]AAATCACATGATTTAAAAGTCATTTGTTATTATAA	A	T
AX-107529899	1	4024397	+	TGAAAGGTGGGTCTCCCATCTAGGAGACTCGAAAT[A/C]ATATTCAGCCTATGTCTGCTATTCAGTTATGAGCT	A	C
AX-107542585	1	4026388	+	ATTTTATCTCAAAAATGTTTATCACATTTAAAATT[A/T]AAAATTAAAGTAAATAATTATTTCTACCAATATTT	A	T
AX-107557480	1	4045013	+	TTGATATTTATATATCCCTTTTAGCTTTGAAAATG[A/T]TCGTGTAATGGAGGCTACAACTAAAAGTGCATAAG	A	T
AX-107541504	1	4104102	+	ACTCACACTCGTTCCATCATAGCAAATAGTCAAAG[A/G]CGCAATTATTATGCCATTTTTCAAGCAAGAGTTAA	A	G
AX-107532887	1	4123062	+	TTCCTTTCAACCATCCCCCCAAGCAAGAATTTGAA[A/C]ATGTTAAGAAACAGATGTATAATAACACGTAAGAG	A	C
AX-107538213	1	4135920	+	AATTCATGGAATAATCTTGATAAACTTATATCTCG[A/C]GTTTGGAGGTGCTCATTTGATGAAGTTTTGATCAA	A	C
AX-107534957	1	4142064	+	AACTAACGATACATGTTTTCGTTATGAGCAGGAAA[A/G]AGAACTGTATGATCTCGTGAATTACTAAGTTCATA	A	G
AX-107559272	1	4147934	+	GCTTGATGTCAATTAATTTATCAAGACTCATATAT[G/T]CTAAATTTATAGCTCTTTGAATCAACTTTTAATAT	T	G
AX-107537136	1	4154838	+	AATTAAATAAAAAATAACAACCATTATAGTACAGT[C/G]TGTATAAAACCATTTGACTTTTTGACAATAAATAA	C	G
AX-107557970	1	4157607	+	TGCAGTACAACTACCCCCACCTGATGATAGGACCA[G/T]TTTTTTTTTTTCCCTCTATCTTTTCCTACTCCCAC	T	G
AX-107528070	1	4217302	+	CCCACCCCATTTCTCTTCCCCTTTTCCAGCCCAAC[C/G]CCCAGGCCCAATCCCTCAAGCACAAATTCCCTCTC	C	G
AX-107526615	1	4233111	+	ACTTTCTAATGAAGGAATACACATCTTGTTTCATT[C/T]TTTCTAACGAAGGAATACACATCTTGTTTCATTCT	T	C
AX-107559238	1	4241462	+	ACACCACTTTCTTCTTGTTGCTCTGATTATGAAAA[C/T]CACTTTTTTCTTGTTGAGCTTGTTGGTGGTGATGA	T	C
AX-107537673	1	4251900	+	TGACTTCTATGTGGAAAAAAAATAAAATGCACATA[G/T]TTTTTTTTTTTTTGGTATAAATAAACAAAGTATTG	T	G
AX-107544633	1	4254617	+	TAGAATTAGCAATCTGCTTTGAGCTAGATTTTGTG[A/G]TTGAATAATGTCCAAAAGACACACTATGCCTATTC	A	G
AX-107545239	1	4262961	+	AAGCACGTAATCAAAGTAGATGACTTAATAAGTGC[A/C]AAAAGTTTAACACAAAATTTGATTGTGTTAATTAA	A	C
AX-107546760	1	4266101	+	AAGTCATGACAGACATCTTTTCAATAATGGTGACA[G/T]GTCTAGACCAACCTGAACCCACTTCGACTAATCCA	T	G
AX-107528421	1	4290586	+	TTCTGTTGCTTTTCGGTTTTGTCGTAGTTGGGACG[A/T]TTCTTTGACAAAAATTGGCAGAAATTTTAACATAG	A	T
AX-107525924	1	4300600	+	TTCTGTTGCTTTTTGGTTTTGTCGTAGTTGGGACG[A/T]TTCTTTGACAAATATTGGCAGAAATTTTAACATAG	A	T
AX-107538757	1	4311965	+	ATTTTAATTATGGTACATCGCTCAATGTTTTAATA[C/T]ATTATATCTCGATTTCAAATATATTATTCAACGTC	T	C
AX-107534411	1	4356454	+	TGAAGATGAAATTCGGAAAAAGAAAAGTCAATAAT[C/G]TTTGAAATATTCTCATGGCTTCCTGTTAAATTTTT	C	G
AX-107539737	1	4360756	+	ATGACTTATTCATCAAAAAAATATATAGTATAGTA[A/T]ACGTTTTCTAATAGTGTTAGGAGAGATAAAAAAAA	A	T
AX-107525198	1	4368540	+	TTCGAAAACCACTTTTTTCGATAAAACATATACAA[C/T]TGAAAGTTATGCCTATTTCGCTATACATATATACA	T	C
AX-107547406	1	4371882	+	TTGTTTTTCATCTTCAACCCAACACTAAATTTCAC[A/G]CTATTATAATGGGAATAGTGTTGCACCAAATTTTG	A	G
AX-107548179	1	4374830	+	CCCATCTTATGGCGCAAAGGCCTATGAAATGCTAG[G/T]GTTGTACAAAAGCATGTTTTGATTAGATCCACTAG	T	G
AX-107535507	1	4378484	+	TATATATATATACATGTTTGAATAATTCATGATTA[C/T]CAGAATTTTAAACATATATTATTATCATTCACTAG	T	C
AX-107533271	1	4379831	+	AATGTTGTCCTTGTTATATGAAATTTCATTTTCTC[A/C]AATTTCACCTACCTATCTATCATGTAAATTCAGTA	A	C
AX-107540798	1	4383319	+	CATAAATTTTACCTGAATTGGATGATAGTTAGATT[C/G]GAGATTGGCAAGACGATATTCGTGCATAATCCAAT	C	G
AX-107541903	1	4391724	+	TTATTTTTTTTAATTATTATTTATGAAACTTTTAC[A/C]AAAATTGCTTGAGACAATGAATTTAACTTGGGAAA	A	C
AX-107549331	1	4392904	+	ACAGATACATCATATGCACAATGATAATTAATGTG[A/T]ATTTTTACACGATATCAGAGCTTTAGGTGTCTTCT	A	T
AX-107550801	1	4394899	+	GAATTGCGGCTATGTTTTTTTTTTTTTAATTTTTT[A/G]ATTTTTTACTATGTTGCTTTTTAGTGTTATTGTGG	A	G
AX-107551728	1	4402224	+	ACATAATATCATTATGATATAAAAGTTTGTTTTTA[A/T]AATACGTACAAAGTCTATTACTAAACACATGCGAA	A	T
AX-107552226	1	4402452	+	TGCCGAGCTTGGCAACGCGAGCTTGTAACTCAAGT[G/T]AGGGCATTAAGGTGATGCGGACAAACTAATAAAAG	T	G
AX-107553548	1	4413767	+	CCGTCATTTCCTCCTGACGTGGTGACAAGAATGAA[C/T]AGAATAGCCTCTACCATGATCATGGCGGGGTATGA	T	C
AX-107554699	1	4416223	+	AAATGTGTGTTTTTTTGTGTGAAGAAGTGAATCTT[A/C]TCCTCCTCCTTCTCCCGATCCTTTGGTTTTAATGA	A	C
AX-107531294	1	4425948	+	AAATATTTTATATTTTACGTAAATTATTAGTTTTG[C/T]TTTAAAATTATTGACAATTTTTAATTCTCCATTAC	T	C
AX-107530282	1	4426087	+	AGAGCATGTGTCTCTTAAACTTGATAAGAATTTAG[A/G]GATATATTTCATTTTATTTTGCACGATCTAAAGTA	A	G
AX-107555226	1	4459257	+	TTTTAAGCCCCGATCTTGTCGAGTTGGGCCTATTC[A/G]TTTTTATACAATAATAATTAAAAAAATAAAAAATA	A	G
AX-107532268	1	4459845	+	CTTTAGATTCTTTAACTAAAATAGAGTGACGTACA[C/T]AAAATTTATCGCAAGCAATATATGCATAAATGAAA	T	C
AX-107556260	1	4491880	+	CCGATTCTTGTGATACACGCTGAAACCTTGAACAT[C/T]GATGTGATGTTCTGCATCCTTTACAAAACCAATAG	T	C
AX-107542953	1	4495396	+	ATGATTTCTTGCTTTATCTGGTGAGTAGAACTCAT[A/G]ATATTGTGTCACACACACCAAAAAAAAAAATATAG	A	G
AX-107527557	1	4507954	+	ATTTCACATTTTTTAAATAAATAATTGATATATTA[A/C]AAAATTATATTATAAGTCAATTTTAGATACACTAT	A	C
AX-107556797	1	4523229	+	GAACTTTAGAGCATTAAGACTTATTCAACGACAGT[C/G]TTCTAAATTCTAATGAAAAATTAACTCTAACCATC	C	G
AX-107536509	1	4527564	+	GTGATAATTCAGCCAAATCTTTTCTTTTTCTTTCT[A/C]AAAAAAAAAAGAAAAAAATGAAAAAGAAGTAAGGG	A	C
AX-107558325	1	4539279	+	AAAATTTACTGAGTTAATTAAGTTTTCTTTCATAT[G/T]TTTTTTTTTTTAGATATTTAAGTTGTTAATGATTG	T	G
AX-107529362	1	4557183	+	TTAGTGTGACAGCTACTGAGTAAATATAATTTTTG[C/G]AATTAAATTTAAAATTTTGAGATAAATTTGAACGT	C	G
AX-107546770	1	4621253	+	TTGAACCGTTCATATTTTAATACCTCCAAACTATA[A/G]TACTAGTACTAGACAATAAAGTTAATATGCTTTCA	A	G
AX-107527366	1	4626233	+	ATTGCATATAATAATTCGTACATAATTAATAACTA[A/T]ATAAGTAATGACATAATAGTGGAATTTTTGTATCT	A	T
AX-107536393	1	4626533	+	GATTTATTAATTAAGGAAATAAAATATTTTCATTA[C/G]GTAATGGAAAAATTCTTCTTGAAATAGTTTTTATT	C	G
AX-107530089	1	4643045	+	CTTTATGTATGAATATTGTGTGAAAAATATATATT[C/T]ATTTTAAATTGAAATTGCTATATATTCATTACAAA	T	C
AX-107547446	1	4655405	+	TAGGCCCAAAGCCGAAACAAATTGATTAACAGCTT[G/T]AAATTATCCCACCAAATCAGTTTAATCACATTAGA	T	G
AX-107548354	1	4668210	+	ATCCTGAGAAGAAATCAAATGAAGAAACATGGACA[A/G]CTCATAAGGTAAGTAAGAGAACAGTAATTACAATC	A	G
AX-107549770	1	4677454	+	TTTTTTAATTGTTAATAACATAACATTTATTATTA[C/T]TATTATTATTATAAGTATTATTATTATTATTAATA	T	C
AX-107550842	1	4679391	+	TTCTCACTCAGTAATTTGAACTTATCGGATGTCAT[A/C]ATCACTGCCAATGGGAAATATGGTTGGTATGTGAT	A	C
AX-107541901	1	4688158	+	TTTTATTTACTCTCTCTCTTACTTTACTTTTTTTT[C/T]TTTACCACACTCATCAATTTAATTTTATTTTGTTG	T	C
AX-107528231	1	4692946	+	TTCAGGTGAAATTGATATTCTAGATCTATTTCTCT[C/T]GATATTGATGTTGGATTTGTTGTTCCATGATTCAT	T	C
AX-107537499	1	4695602	+	TGCTTATTTTATAATGTATTGCTTAATTCAAATTG[C/T]GGTTCGAAAATGATTACCGAAGAATGTTTCATTAG	T	C
AX-107543010	1	4701528	+	AACAATCCAAATGTAAACAAATCCAATCATATTTA[A/C]AAAAAAAAAATTAAAAATTATTTAAATCCTAAAAA	A	C
AX-107533252	1	4713016	+	AGAATTAAAAAACTACCCCATCCTATTTAACCACC[C/T]GCTTCTAATTTTTATTTTTTTACGTTCTTCTCATT	T	C
AX-107532063	1	4767617	+	TGATTTATCATCAGCAGCGTGCATTACTAAATCTT[C/T]TTCAAGCAATGAACTCTGCTGGTGATAGAATAGGG	T	C
AX-107544040	1	4767749	+	CATATTTTTGGAAAGGGTGTAATTTTCTTAACTTT[C/G]TCTTTATGAATATTAAAGAAGTGTTTCTGCAAAAG	C	G
AX-107525780	1	4781932	+	TAATATCTAATTTCTAAAATTTCATACACAACAAA[A/T]TGAGTATTCGTTGGATCAATTTTCATTCACAAACA	A	T
AX-107559981	1	4783572	+	TGGGATTCTGAAATCTGAACATGGTCTGATCATGC[A/T]CCTGTGCTACTTATATGTGGACAGAAGACAAATGT	A	T
AX-107551152	1	4798574	+	AATACAAATTATTTATATTTTATATTAATATTGTC[A/G]GTGTTGATTTTGAAAAGCCAAATTACATGAATTCA	A	G
AX-107540728	1	4804182	+	TGAAATTTTTATTTTTATTAAAATAAGTTTCACGT[A/G]ACACAATTTGATGACTAACTTCTGATTTTACTTAT	A	G
AX-107526543	1	4804730	+	CTTACTGTCTATATTTAAACGAAGAATATTTCTTT[A/T]TTTTTTTTATTTTGTGTAATCTGAACATATTAAGA	A	T
AX-107552366	1	4821770	+	GTTACGTAGAAGGACTAGTTATGTAGAAATTAAAG[A/G]TCTTTCTATTTGAGATTTTTTGCAATTCATATGTT	A	G
AX-107553208	1	4821935	+	CGGGGGATGATTTTAATTTTCTGTTTTATTAATAT[C/T]GAATGCCTCTGTACACCATACACATACGAGGACAG	T	C
AX-107529125	1	4849493	+	TTTTCATTTATACGTGTAGTTTTTTCATTATTTTA[A/T]TGTTCTAATTTTTTTTTAAAAAAAATTCAAACTAA	A	T
AX-107534268	1	4856526	+	ACAACTTAAAGAGACCGCTGATGACTAAGCCTTTT[G/T]TCTTTAACGTTTTATCTTTCAAAAAGAGAAGTGTT	T	G
AX-107553982	1	4857756	+	CTAGCAAACGGCCATAATTCCAAAATTCAAATCTA[A/C]ACATCAAAAACATATTAAAAATTTAAATAAATAAT	A	C
AX-107545057	1	4859167	+	AGTATTATAATATAATGTATACCATGACCATGAGA[A/T]AGCAAAATTAAAATGTTAGAATTCATTATATATAT	A	T
AX-107535291	1	4860533	+	AGGCACGTGATATTTTGCTCAATTCATATTTTTTT[A/T]AAAAAAATAATCGAGTTATTCTATCCTAAATTAAA	A	T
AX-107555404	1	4861313	+	AAAGTGGTCTTTTTTTACTCCAAACTCAAAAAATA[C/T]ATAAAACATTTCTTATACACTCTAGTATATATTTA	T	C
AX-107556207	1	4864689	+	TGATGACGAAATACACGAAGTAAAATTTCTTTTTT[A/T]AAAAAAAAAAAAATGTTAGTTAGCCTTCTACACAA	A	T
AX-107538559	1	4865394	+	AAATTCAAAAAAAATACTTTTTCAAAATTTTCAAG[A/G]ATGATATTCTAGTGGAACTACTTTAGTACTTACGA	A	G
AX-107531049	1	4868180	+	CAATATCATCTTTTCAATATAATAAATATAATGTC[A/T]TGAAAAATGTAATTGAAAATTATTATAATTAATGA	A	T
AX-105353922	1	4871337	+	TTTTCCGCCATGCTTGCTAGAAGGTGAATGTAAGC[G/T]TCCATCTCCTTTCTGAGTTTCAATTAGTTCTTTAT	T	G
AX-107539632	1	4871994	+	TCATTGCTCTTATGTGCTTATATCATGACTCTTGT[A/T]ATTCTCGCAGTTCCTCTCGATGAAGCTTTCAACAG	A	T
AX-107557178	1	4876602	+	TAAAAATACACGTAATTTCATTTCATATTTATAAA[G/T]CTAACAGACGTTACAAGGTGTAAACTTTAATTTCA	T	G
AX-107558244	1	4883319	+	TTTTCTTCAGGTGCGTCTAAGACAACGCTGTTGTA[A/G]CATTTCAAATGTTTTAGTAACATGAACAGAGAGGC	A	G
AX-107559446	1	4917320	+	TCAATCTAAGATGAATAAAATTGAAAAATATTTTT[C/T]CATACCAAAAACACCCTAGACGTAATATTCGTGAC	T	C
AX-95805483	1	4939350	+	TTTCTTTTCTTTCGTTTCGTTCTCACTGAGCTGTT[A/G]ATCAATTTTGTTAATGACTCATCGTGATATACAAA	A	G
AX-95812368	1	4939394	+	TGTTAATGACTCATCGTGATATACAAAAAAGCTAT[C/T]GAAACCCCCACTTAGCTCCGCCTTTGTTATAAACA	T	C
AX-95771236	1	4940680	+	GGAAGTGATAGACCGGGGCTATTGTCTGAGATGAG[C/G]GCTGTCCTCACGAATCTCAAATGCAATGTGGTTAA	C	G
AX-95800281	1	4946651	+	TTAACCCTTTAGACTTCGAACTCATGTTCATTGAT[A/G]GTGATTCAGTTATTCATCCTGTCACCAAAATTCAT	A	G
AX-95788588	1	4947163	+	ATAAAAACTAAGATTAACTTAAATAATTTTGACAT[C/G]AGAATTCTGACTCTACTATGTTATTTTTAAGGGTG	C	G
AX-95793367	1	4947178	+	AACTTAAATAATTTTGACATCAGAATTCTGACTCT[A/G]CTATGTTATTTTTAAGGGTGAATTAAAGTGGTAAT	A	G
AX-95801881	1	4948458	+	ATAGCAGAAACGGAAGTGATCGAGCAATAACAGAA[C/T]TCGTAGGATATACCAAACAACCTATGTATGAGCAA	T	C
AX-107556638	1	4955573	+	AAATAATTTTTTTCGTACTAACACATCCTTATTGG[C/T]CCCCCCCCCCATAAATTCTTGGGGACAGCCCCTCA	T	C
AX-95775865	1	4955618	+	CATAAATTCTTGGGGACAGCCCCTCATGAATCATC[C/T]AGAGTGAAGATAATACTAATAATACTCTGAAAGAG	T	C
AX-95814715	1	4956185	+	ACAGAATCATTTAAATTTGTTATTTCTTATAGAAT[C/T]ATTTTTAGCTCTATAAATAGGAGTTGTCACAAATG	T	C
AX-95800900	1	4956286	+	AGAAAATCTCTCTGTTATTCCATCTTCATCTTCTC[C/G]AATGAAGTCTCCATGAATCTCTTTTCTGTAATTGA	C	G
AX-95805524	1	4963320	+	GTTGACCCAATGGATAAGCTATGAAGTGCTTAAAA[A/G]TCAGTTTGATCAGCTTATAAGCTATGAAGTGGTTC	A	G
AX-95768767	1	4963380	+	TGAAGTGGTTCAGTTCATGATCATTTAGCTTTGTC[C/T]ATTGATTATGGTTCAACAGCTCGATGGTTCACTGA	T	C
AX-107542907	1	4966375	+	AACTTGCTATCGTATTATTGAAACTTTGAGCAATT[C/T]TGTCATCCATTAAACTTTCAACCCCATAGTCTTTT	T	C
AX-95806225	1	4969513	+	TCTTGTGTAGGAGATAAAATTTTCACAAAGCATGA[C/T]AGTCGTCTATTTGAATAGTCATCTCTTTAAAAGAG	T	C
AX-95782388	1	4970257	+	AGAAAAATGGATAATTTAGAGGAGGGTGCACTGAA[A/C]AAATGGACTGGAAAGTTAAAGACAAACATGGCATA	A	C
AX-95786740	1	4971035	+	GAATCTTATAACAAATCGAAGTCATGAAGGAATGT[A/G]TTGTTGGTGAAAATGAATTTCCTGGTTTCCAAACT	A	G
AX-95786974	1	4971047	+	AAATCGAAGTCATGAAGGAATGTATTGTTGGTGAA[A/C]ATGAATTTCCTGGTTTCCAAACTTTTATTATACCA	A	C
AX-95771908	1	4971447	+	GGTGTTAGTCATGTACTTAAAAAACTCCTTATGTT[A/G]CATTATTTACTCTTCCATATCTCTCTTTGTCAATA	A	G
AX-95799032	1	4971478	+	TGTTACATTATTTACTCTTCCATATCTCTCTTTGT[C/T]AATAACTTTATCTTAAAAAGATTGGTAGCATTGGC	T	C
AX-95790887	1	4971848	+	AATTATTTTCTACTCTTATTAAATGTTTTATTACT[A/G]GTAATCCACCAATTGGGATTAAAGCCATCTAATAG	A	G
AX-95806856	1	4985573	+	AGGGGCAAAAATGCCAACAAATCCTAAAATAAATG[A/C]AACTAAGGACGAAATGAAAATAATTAAAGACATAA	A	C
AX-95803483	1	4988522	+	TTCCATTTAAAAATAAACAAGTAATTAAGGAACGA[C/G]AAGATAAAAGTACTCCATAATTGAACAAATGGTTC	C	G
AX-95768950	1	4994493	+	CCTTGCATGTTGATTCAAATTAAATAATTTATCGC[C/T]TGACACCTGCTCTTGTGTTTAGGAGATTTGTGAGT	T	C
AX-107531629	1	4997003	+	CTTATTAATGTAATTTTAGGTCCGTAGGACAGTGT[C/T]AAATAGGCTCTTAAACAATTTTGTATAAAGATAAT	T	C
AX-95775764	1	5028514	+	TTAAGCATGGTGTTAATTGAAATTATTACTCTCTT[C/T]GTAAATCCACTTTTATTTGTTCATTATATTACGTC	T	C
AX-107557935	1	5029080	+	TTACATATTTAACAGACATATCTCGTTGAATTAGT[C/T]CTTTTTTTTCGATAAAGGGCAATAGAATAGAAAGA	T	C
AX-95780841	1	5029264	+	AATCACATGCTATATATATAACTATCATTTCTCTC[A/G]TTCTTCACTTTTCAACTTTCTATTTTTCATATTGT	A	G
AX-95792692	1	5079047	+	CCATCTGGACTTCTTTTTTTTGTAATAAGCAGGAT[A/G]GAAAAGAGGTTCGGTGGACTTCCTATCTCTGCAAT	A	G
AX-107554740	1	5084587	+	GAACTCATAAACTTATCAATTAATTTATAGAATTG[C/T]TAAATCTTTTATATTTATTTAATAATTAATAGAAA	T	C
AX-95771939	1	5101347	+	TAGAAAATATATGTATCTAGAAGCAACATATACAT[A/G]TATCGAAGGTAGAAAATATGGTATGAAATGTAATT	A	G
AX-107555690	1	5101479	+	ATAATTAGGTGTTAATTTAAATAAAGATTGAGAGA[C/G]AATAAATCAAATAACAAAAGAGAAATATATCAAAA	C	G
AX-95768266	1	5114918	+	CAAATAAAGACCCTGGTACTGAAATAAACTGAATT[C/T]ACTGAAGATAAAAACTAAATAAAAGAAAACAGATA	T	C
AX-95771726	1	5152444	+	AAAATTTAAATGTTTTAGAAAGTGAAATCCATATT[C/T]AAATACAATTCAATTTTCAAAAATCATTTTTATAC	T	C
AX-107545118	1	5155945	+	TTGCAGAACATGTTGACGTAATGAAGTATTCTTAA[A/C]TGATTTCTTATATCACATTTAATTCTTGAAGCCAT	A	C
AX-107544037	1	5161616	+	AAATATATTATTTTAATAAATTATTTTATATAATG[A/G]CTTAGTTTGATAAAAAATTCCTCTCGATAAAATCA	A	G
AX-95772641	1	5162767	+	GTAGAAGAGATAAAACATAGAAATAATCCTTTGAT[A/G]TTGTCAATTACAAATCTTAATTATGCAGGATTTTA	A	G
AX-107546622	1	5172771	+	TGCAGTGGCAGTAGCAGCCTGAAGAAAACATATCA[A/G]GAGAACTTTCAAATGTGCGCACTTTAAGTTATATA	A	G
AX-95790019	1	5183428	+	CTTCTCCTCCTTGTATACAAATTAAAACACACACT[A/C]TCGTCACACCCACTAATCTATCACCAAAAATCTTT	A	C
AX-95806518	1	5196563	+	ATAGCATTTAACTTTAAAAGCACTAAGCTCGGGGT[C/T]GATCAATCAACTAAACCTCATTTTTAGATAATTTG	T	C
AX-107538558	1	5196949	+	TTTAAAGATTGACACAACAAATATCTTCCTATCAT[A/C]TCGTCTTGACCTTCTGCTTTAGTTACCAAAACATA	A	C
AX-95780662	1	5200814	+	TAATCCTCGAAGAAATGCTCTACTTTTGAAGGATC[C/T]GACACACACTCAAAGCAACATCCATATACATCCAC	T	C
AX-107547706	1	5201222	+	GTGACAAAGGGTTTTGGATTACCTTTGATTAATTT[A/C]TGATAAATTGTTGAGTATAAATTTTGAGTGTGTAT	A	C
AX-107539692	1	5243933	+	ATTAAAAAACTTAAAAGTCAAACATTGGTGGTCCC[C/T]TATTATAATATGTACAAGAACTAGACAAACAATAG	T	C
AX-107531032	1	5244077	+	ATAGAATTTTAAGTATAACCCGATGAAAGAAATAA[C/T]TGTGTATATCAGTGAAAGAAAGCAACAAAGGGAAC	T	C
AX-95772123	1	5251384	+	TAATACTACAAAATTTATTTACTTGTTTTGGCTAT[A/G]CATATTTTATATTAATAATAATATATATGATATCT	A	G
AX-107548609	1	5253736	+	ATTCCCTCCATCACCCCCACCCCACCCCCACCCTC[C/G]ACATACAAGTGTGAAAATAACCATTATGCCCATTA	C	G
AX-107540709	1	5254801	+	AAGGTCTAATTAGGATGTCTCTCTCATATTTCTTT[C/T]AGAAATTTGCGATAGATTTAAGTAAAAAATAATTG	T	C
AX-107549667	1	5262635	+	AAGAGTGGAAAGCCTTTTGCCTAAATTTTCGCCAA[A/T]TGAGTCTTCACTTGTGAAAGGTTCATAGGATTTCC	A	T
AX-107541807	1	5265418	+	ATGTGAAAGGATACTTTGTGTGGTCTTAATTTGAT[A/G]GATAACTAGGAATGAGCAACTGGATTTTCGTCAAG	A	G
AX-107532011	1	5269279	+	TGGCTCATGCCACTATTGTTGCCTATCATATTATA[C/T]TAAAAGCATGAAGCTCTATAGTTGAAACTTGAATT	T	C
AX-107542893	1	5278930	+	AACATATTTACATCGCGACAAGATACTCTCAAGGA[A/T]AAAAAAAAAGAAAGGATCAATCCTCGCGTATTCAT	A	T
AX-107550312	1	5283737	+	AAATCCGTTTAGCTTCAAACAATTCAAATTTTAAT[C/T]GTAATAGATTAAAAAAGTCGAAAACAATAGCTGGT	T	C
AX-107551579	1	5290896	+	GAACGATTTCAACATTTGTTAGTATCGAATATAAA[A/T]AATCGAGTTTTTCTTCTTCTTTTTGATGCATTGAT	A	T
AX-107529967	1	5293491	+	GTGCAGCGGAAGAGTGGATCAGAAAATTCATACTA[C/T]ATGAAAAACATGTGATACATATCTACTACATATAT	T	C
AX-107537422	1	5294904	+	AAAACTTATAGTTGTGTATTTAAGTTATTTTTCCT[A/T]TTATTTAATAGCCATTTTCCAATTCAAAGTAGATC	A	T
AX-107552306	1	5297621	+	GAAAAAAATTTAAATAGTTTTCAGTGGAATCAATT[G/T]TTACATCAATTAACAATGTTATTCTAAAGTGTTTA	T	G
AX-107536323	1	5309335	+	AATTTCTTAATTTAAAAAAATGAAAAATAGTTTCC[C/T]TTTATTTATTAATCACAAAAATATTAACAAAAGAA	T	C
AX-107559479	1	5334727	+	TTTTTCATCTTCACCTAAAATATCTATGGTATGTT[C/T]TTTAATCACGTCAACTTATTATTTTTTCTGTCTCA	T	C
AX-107533166	1	5339607	+	GTATTTTTGGTCATGTTTTATCGTATTTTTTTTTT[A/T]AAAAAATAATTTTTATTGTCAAAATGAAAAATGAT	A	T
AX-107553313	1	5342659	+	AGGCTTTTACCTTTTGAGTCGTTGCATTTACTTTC[A/T]TCTGGAGGTGTAATCGAACTTTAACCTTATTAATA	A	T
AX-95786207	1	5346991	+	TCCACATGATGCTCTTCTACTGGCACCGAATAAGA[C/T]CCATATTTACCAGCAGCTGCCTCCACTTTAACAGG	T	C
AX-107554364	1	5354788	+	AACCCAACAAGTTTAAGGATCTGCTTATGTATTTG[A/G]CCTAATTACTCGATGCAACTCTTGATTGACAAGAT	A	G
AX-107535229	1	5355655	+	ACTAACGATTGTTCCAATCAAGAAGGGGGAAGACA[G/T]GAGTACTCAACGGGGACCGGATAGAGGAAGTAAGA	T	G
AX-107555097	1	5364770	+	TTTTACTCTCTTGGAAGCTCTACCAAGCGGCGATG[A/G]TTGCTTCTTGACAATTATTTGATCACTTAGTCTTG	A	G
AX-107556545	1	5366034	+	ACAAGCCTCTCACAGCAACTTTTACTGCTGCAACG[A/G]CACCACGCTGTCTCAACCCCTGATTTTCCTTGGTC	A	G
AX-107556964	1	5368186	+	AATCGAAGTGTACCTGTGAAATCCAAGCCTGAACC[C/T]GATGCCAGAGACAGTGCCCGTTCCACGCTCATGGA	T	C
AX-95813882	1	5372921	+	TTTCTAATCCATATTAATTATAATCCTTGAGATGT[A/C]TAAGTAAATTCTAAGAGTAAAGTGCCATTTTCCTG	A	C
AX-107557878	1	5394520	+	AATCATAAAATAAATGATATTATGCTGATTAATAA[C/T]TGTAATTATGACTTTTTATACGTGGAGTTATAATT	T	C
AX-107547201	1	5411452	+	TTTTCTTAAATAAAACAGACTCTATGTTTTTCTTA[A/C]ATAAAACAAACTCTAAAGAGTTACTTGGTGTGAAT	A	C
AX-107540568	1	5413403	+	AAGTAGTTATTCACGGTAACTATAATTATAGTTAC[A/G]ACTTTTTATATTTGGAGTTACGATTTGTGATATAG	A	G
AX-107529007	1	5414594	+	TGTTAACTTAAGGATAAGTTTATTAAAATTATAAA[G/T]TTATTTACAAGATAATGAATGTTATCTTTAAATGA	T	G
AX-107548725	1	5415740	+	ACACACACAAAATCATAAATAACTGATCGTATGTT[A/T]TTAGTAATTATAATTACGTCTTTTTATATATGGAG	A	T
AX-95814413	1	5446197	+	TTGCACAGTACTCAGACAAATCTTTCTTGAGGCAG[A/G]TAACCTAGGTCCCTCATAATGCACATTTTCTTGCT	A	G
AX-107549820	1	5448934	+	TCGACACTCATTCACAACATCGAGAATTTTACGCT[C/T]CAGACTGGAAGAACAATCCGGACCTAAATTGGATG	T	C
AX-107530994	1	5452447	+	ATCTAATTTTAAAATTTTTTAGAGTGATTTATTAG[C/T]CGTCTTGAGGTAGATGAGGATTGCAACTTAACAAT	T	C
AX-107531989	1	5461372	+	TATGATATCTACCAGTTTGAACAAAATTATCTAAA[A/T]GGAACAAGACATTCAACATAACTATAAACGCCATC	A	T
AX-107558979	1	5464326	+	GCATCATACATCAAAAATTAAGCTGAAGTTAAATA[G/T]AAATTCTTATCTAGACAAGGAAGTATCATTATACT	T	G
AX-107535087	1	5465284	+	AAAGCTCACACTGATTAAGCCAACATATATATGGG[A/G]AAAAAAAAGAATTGAAAGTTAACATTCAGAGGAAA	A	G
AX-95788775	1	5465921	+	AAGAATATTACTTGGTTCCGGGCAGCGAACTGGAC[A/G]ACGACAGTGTTGACGGAGATGATTCCACTTCTTCA	A	G
AX-107534030	1	5470060	+	TTTCAATTTTTTGTTGTTCATCTTTACTAATGCAT[A/T]TAGATTCAGATTTTTAACGTATCTAGTTGATTTTT	A	T
AX-107550751	1	5482288	+	ATTTGGGCTCAAATAATTAGTCATTGTGATTTATT[C/G]AAAATTTGCTAACTATTAACTAACAAAAGTTTAAA	C	G
AX-107546047	1	5482757	+	TATATATTAAAAGAATCTCTTTGGACCAAATTTTG[A/G]TTTTAAATTTTCTTAAATAGTTCAAGTTAGTACAT	A	G
AX-107541655	1	5498634	+	TTGTTCCCACTTATAATAATATATGATATGATGAT[A/G]GTATGTATCCAACAGACCTCACCATGCAGCATCTA	A	G
AX-105353773	1	5505532	+	AATTCTAATGGTGGAGATTGGGAAGAGAGTTTACT[A/T]TTTCATGTCACATGAATGCATAATATATCACATTA	A	T
AX-107551796	1	5506507	+	TTTATTGATAATACCTACCAATAAAAGGCATGTCT[C/T]ATTGATTCATATGGTATCTAAATATATGATTAGTT	T	C
AX-107552345	1	5506697	+	GATGTATTAGAAGTAATACATTGGGGTAGTTGTAA[A/G]GCTAAAGTAACTTTCTTCTCAATCTCCACCATATG	A	G
AX-95793296	1	5508934	+	GACTACAAGCACTAAATACTGCCAAAAAAGTTACT[A/T]CATTAGGCCTAAAACCTTCATCCTCCATTCTGTGG	A	T
AX-107542758	1	5511425	+	TTAAAAATCAAGAAAAAAATAATTCAATTTTTGTT[C/T]AGAATTATGATTTTTTTTATTAAAAAATTGATGAT	T	C
AX-107543876	1	5512761	+	TTCTTCTAGAAAAAAAATGGACTTAAATTTTTTTT[A/T]AAAGTTTTGAATTTGAAAAAGTATAGTTAAGCACA	A	T
AX-107553556	1	5514285	+	AAGCGATTTGTTTTTTAGTTTTTCTTTTTTTACAT[C/T]TCTAATAAATAATTAAAAAAAATTAAGATAAATCA	T	C
AX-107538308	1	5520735	+	TATAAATTTTATGTCTATAATACTTTTTGAGATGC[A/G]GATCTTTTCAAATATCCTGTAAAGATAAAATATTT	A	G
AX-107536163	1	5532957	+	ATAGACTTTTAGTGCTAAATTGGACAATTTTTTTT[A/T]AAAAAAAAACTTTGCTATTATTTAAACTTTAAATC	A	T
AX-107553973	1	5534493	+	AAAATGTACTACTTTTTTTTTTTTTGTTTTTCTTT[G/T]TTCTTCGGATTAATTTATAAACTAGGAACTAACAA	T	G
AX-107554876	1	5541953	+	AAATGAAACTATTTCTTCAAGGAGCTTCATTTTAA[C/G]ATTGTCCAACTGTATATCATGAAAAAAAAACTAAT	C	G
AX-95807086	1	5544166	+	ATGTCTGTGTAGTTATTAACCCAACTTTTCTGGTG[C/T]CAATGACTTACCTCGCTTTATTCTTATACTGATCG	T	C
AX-95786478	1	5544985	+	AATTTCAAGGTTATTAAGTTTTTTAACTAGCTTTC[A/G]ATCACTGATCTTCGTACAATCATATCATATCATAT	A	G
AX-107544979	1	5545024	+	ACTGATCTTCGTACAATCATATCATATCATATATT[A/T]CTAAAAGCATAAACAAAAAAAGTTGAAAGTTGAAT	A	T
AX-107539396	1	5548039	+	AAATTAAAAATGAAAAAAATTGAATTAACAAAAAA[A/T]AATTAAAACGATGAAAAATTTACTTAAATAGTTTG	A	T
AX-107556560	1	5548752	+	CCAAATAGGGTGTTGCATCCACACTCTTTCGACCA[C/T]GGAATCAATCGGAACTCCCTTTGTTTCAGGCAAGA	T	C
AX-107556852	1	5553820	+	TTTTAAAGATATGTTGATAACTCTATTCATATATT[C/T]GTTGAGCTGAATCGTATACACAGTTGATAGAATAG	T	C
AX-107537241	1	5599864	+	GCCTAGATCTAGACGTGCACTCTCAAAGTTGGAGT[G/T]CTTACTTGCCGCTGAGAGCCTGAGACCAAGTTTGA	T	G
AX-107530010	1	5607472	+	TCGATCATTGTATTTATAAAAGATATACATCAAAA[A/T]ATAACAATATAATCAAAATATGTGTAAATTGAGGA	A	T
AX-107557644	1	5610194	+	GAGAGCCTCATTTTGTGACTTGATAACATCAAACT[A/C]CCTCTTGAGAACATCATAATGCTTCTCCAATTGCT	A	C
AX-107544426	1	5621159	+	TTAATAAAGAATGAATGTATGCTTGCTCTGGTACA[A/T]GTCATATAACGCTCTCATCTAAAACATTAAATTAT	A	T
AX-107545340	1	5626458	+	TTTTTCCAAAAAATATATACATAATTTATTATTGG[C/T]AAAATATCTAAAAGACTTGGCAACATTTTTTCATG	T	C
AX-107532315	1	5626668	+	GTTATATCTCAATATAAATTTAAATTTTTTTTAAA[A/T]AAATAGTATAAATTTAAGGAATCCCATAGTGTAAT	A	T
AX-107540812	1	5643632	+	TCATGTTAAAATCATGTGCATGGAAAAATGGTTTG[A/T]TTTTTTTTTTTTTACTTACCAGTGTATCATTTCAT	A	T
AX-107528511	1	5643837	+	ATTTTTATCAATTTAATATATATAATAATTTATAT[C/T]ATTCGAATTTCATACAATTTTTATACAACTAAACA	T	C
AX-107526855	1	5655003	+	TACATTTTCCCAAAAAAATATTTATACAGTAGGTT[C/T]CGATGGTTACAAAGATTATGTAAAAAAAATATTTT	T	C
AX-107531301	1	5655983	+	CAGATGTCTTAGGGTACCTGGAAAAATAGAAAAAA[A/T]TCGTTACTAACTACAAGTAACCGATTGAAGTTCCC	A	T
AX-105347067	1	5658212	+	AAACAATTACTTTGCTGAATATCTACAAATTACAT[C/T]CTCTTAGCAAACATAGAAAATATTGAAGTTGGATC	T	C
AX-107547265	1	5659122	+	TTCTTAACTAATCATCTAACCGGTGCTAATACAAG[C/G]ATATATGCAATATCACCAAGAAACATGTGAACATC	C	G
AX-107548479	1	5661782	+	ATGGGTAGAGTATTTTGCTTTTCTATTTATTTTGA[C/T]TCCAACAAGATTCCGTGTATTTACATAGGATTTGA	T	C
AX-107541908	1	5664420	+	TCTTTGATCTGTAAACTGAATAATAATAAATTAAA[C/T]AAGTAATTCAATCGGAACTAATCAACTTTAACTTT	T	C
AX-107542956	1	5665133	+	ATTTACTAATACTTTTTTTTCCATATAAAACTTCA[C/T]TAATTTTGTTGTTCCTTGGAATCCCCTTATGATAT	T	C
AX-107525324	1	5665572	+	CAAATAAATAATACACTAATTCAAAATACTTAAAA[C/T]TTAACTTGAAAGTTAATTAAAAAGGTATTATAAAT	T	C
AX-107549291	1	5680041	+	GAGCATATACAGCTGCTAACCTTGCTTGGCAGTGT[A/C]TAAGCAACGAGCCTAAGCTAAGGCCGCGGATGTCT	A	C
AX-107533312	1	5680945	+	AGTAATACTAAATCTTTTTCCAAGTGAATATTTGA[C/G]TTTCTTCATGTGAATAAAGAAACTATGTTTCATCT	C	G
AX-107529401	1	5697761	+	CAGAACAGTTCTCTCTCTCTCTCTCTCTCTCTCTC[A/T]CTCACTCTCTCTCTCTCTCTAACTTCACAATTTCT	A	T
AX-107550286	1	5701190	+	AAATTCATTTGCATGGAGGTCCATCTACAATGGAG[C/G]TCTATCACATTCTACTTTCAGAACCACATATGCAG	C	G
AX-107551771	1	5705284	+	TGTCTATGTAGGAACTGGAAATCTTTACTTAGCTC[C/T]ACCTGAAGTGCTGAAATGCCAAGAAGCACAAAACA	T	C
AX-107552344	1	5730668	+	ATTTCTCAAAATATTGGACCAAAACCAAACCTAAT[A/C]AAATTTTTTTTAAAAAAGATCTCTTTTCACATTCA	A	C
AX-107559854	1	5732501	+	TGTAGATAACTCTAATTTTTAACTAAATAAGATGA[A/C]AGTTTTATTTTTAAGCTAAATAAGATAAAAAATTT	A	C
AX-107535440	1	5746767	+	GAAATCACATTATGTTATGAACGGGACAAAATGTG[A/G]AAAAAAAAGTTGGATATATACCTCTCTGTTTTGGT	A	G
AX-107536524	1	5749718	+	AATTTATCCATTCATTAAGACATGGATCAGCAACT[C/T]TTCCTACTTTCTTATCAAACTGTCGAAAGAAAACA	T	C
AX-107553024	1	5757029	+	CTCAGTTCAATTCGTCAAATGAAAATTAAGCTCTA[A/T]AGAAAAATTCTATATTTCTCAAAAATGTTATTGTA	A	T
AX-107537578	1	5759643	+	TCATCGAAAAACTATATTATCGTTAAAATTATTCA[A/G]TATATATATATAATCGATATTAAATTTGTGTTTAC	A	G
AX-107538599	1	5763390	+	TCAAATTTTCTAGAAAAAAAGATTTTTCCCTTATA[A/G]ATACTCAAACTGAAGTCAAATCGAATCGATAAATT	A	G
AX-107530288	1	5770790	+	AATAAAAACAAAATATTTTAAACTTATTTTTAACC[C/T]ATATATTTTAAATTTTATTTTAAACTATGGCAAGC	T	C
AX-107539657	1	5773099	+	AACATTGGGCCTAAGCTGCTGATTTTTGGACTTTA[C/T]ATTAAAGGGAAAATTTCATATATGGCAAACTTATT	T	C
AX-107554121	1	5777920	+	AACAACAATAAAAAAATATCACTCTTGTGAACATA[A/C]AGACTACACTGAATACCAACAGAGAACTCAAATTC	A	C
AX-107554969	1	5780007	+	TAGATATGATATTCTGAATCCTGATGTTGTGGATT[A/T]TGACATTATGCACGAATTGGATCATTAATCCAGCA	A	T
AX-107534384	1	5786627	+	AACAATCCATACTTGAATGTTTTTTCTTCTAAAAA[A/G]CTCACACTGAGCTCTCAAATGATTAAAAAGACCCT	A	G
AX-107527608	1	5797654	+	TCATAAAATTATTATAGATAAGTGCTTATAGTTTT[C/T]TTTTACGTGACTTGATTAATATAATATACATTTAT	T	C
AX-107556287	1	5818496	+	TATAAGAACTACATTTGTACAGATTTTTTTTTTTT[A/T]AAAAAAGCACAAGAATTACATTTGTACCACGTTTT	A	T
AX-107557337	1	5820441	+	TATACTGATATTTATATTAATGTTGGAGTAAATTT[C/T]CTATTTATGTATTGAGGATTCTTTTGGGAAGTGCT	T	C
AX-107526108	1	5822092	+	GCAAGTGTATTTATTATATCTGGAGGAAATTATTT[A/T]TTTCATTGCTGTTTGGTAGTTACTCTATCTTAATC	A	T
AX-107557705	1	5823828	+	TACTATAGTTTTAACTTTTATGTTTCCCATTTGTG[C/T]CCTCTTCCCCATGTCGCTGTTGGATCTCTCGTGCA	T	C
AX-107539372	1	5826986	+	AACTAGTGAGTAGTGACATTCTCTATACTCATATC[A/G]AGTGTTTATACTAAATCAATACTAATTTGTCATAT	A	G
AX-107556133	1	5831619	+	TAGATGCTTATAGAGTAGGTCAAAGGTGACCAACT[A/T]TTGGAGAAAGTATGAGGAAATAACAAAAAAAAAAG	A	T
AX-107557017	1	5837838	+	CACATAGTAATAAAAAATAATTATTTTATAAGTAA[G/T]TAATAAAATTAGTAGGGGGTGGTTTTGAGTGGGGG	T	G
AX-107544769	1	5841987	+	CGGAGATATAAAAAAGGAAGAAAACCAAGATGAAT[A/T]AAAAAGTGTACATAAAACGTTAACAACTATTTTGC	A	T
AX-107531015	1	5846393	+	AGCAGCAACAAATTCTGAATGCTTCAGATGTTTGC[A/G]ATAATCGGTAAGTCGCTACTAATGAGGTGCAATCA	A	G
AX-107554869	1	5857469	+	TAATATTGGTCTTATTTCTTTTTAAAAAAGAAAAT[C/T]TTTTTTTTCTTTTAAAAAATAAAAATATTGTGTCC	T	C
AX-107525334	1	5864570	+	TAGTGGACTTGAAATAGAGTTCCGTATATGCATCT[A/G]AATTCAAAACGATACTCTTGTTTTAATTTAAAATG	A	G
AX-107525934	1	5897813	+	TTTCTATTCTATTTCACTGTTCAGAAGATCTGAAT[A/T]GTGAATCCCTTTTCAATTATTTTATTTTAATCTCG	A	T
AX-107533008	1	5910283	+	AGATTTAGTAAGTAAATAGATTTACCATTTCTTTC[C/T]AATTTATATTCTTTTTAATTCCTTATAGTCAATAT	T	C
AX-107545833	1	5914011	+	TTATGTTGAAAGTCTCGTTCCCTTTGGGTAATTTG[G/T]TTCAAACTGGAAGGTATTCGTGAGTGTTTGTATGT	T	G
AX-107527402	1	5921812	+	GTTGGTGTTTGATTGTTGAACGGGTTCCGTTTTCC[G/T]TATCCTGTCTACTTTCTTTAGATCAACAAATATTT	T	G
AX-107549936	1	5940253	+	TACCATGATTAACATTTAATAATACTTTAATAAAA[A/T]TTTCCAAAATATTATTTTGGCTAAACACATTGATT	A	T
AX-107535076	1	5940731	+	GCAATGATCAATCACAGCCCTTGATTAGCTACACA[C/T]TGTTGTAAGTAGGACATGTTTTGGTTGTAGGTTAG	T	C
AX-107547912	1	5946109	+	ATTTTTACACCGGCTATATATAACAAAATTTACAT[A/T]TATCATGGATCAATATATCATCCCAACTTGTAGAT	A	T
AX-107537226	1	5962600	+	TTTGTTTACTCAAACATTTCGGTTGGAGTATTTAT[A/G]TTAATCCACAACACCTAAAAATATGTAAATTTAAC	A	G
AX-107528240	1	5964072	+	ACAATGTGGGCAATCGAACTCTCGTCAACAATTTG[A/C]AGGTAGTCAACCAACTTAACTACTAAAATTTCCCT	A	C
AX-107541537	1	5965152	+	TTTCAGCCAAAAGTCCGAACAACTTTTCAACTCAG[G/T]TCGCTTGTTCTTGTCATTTATGATTTTTTTTTATC	T	G
AX-107542624	1	5982813	+	TCATTACCTTCTATATGAGTCACTAAGAACTGAAC[C/T]AATATTCTTTACGTCACATTCACGGATAGATTAGA	T	C
AX-107543705	1	5987471	+	TGAATTTGGGATAACATGATATCTAAATACTAGAC[A/T]TAAATCTAAATTAGAATATTAACATGGTAAAAAAT	A	T
AX-107531997	1	5987981	+	TAGTTTTCCCAAAAGTTTTCTTATAGCATGTATCA[A/G]TTAATTTAATTTAAATGAAAAAATTATTAGAAAAA	A	G
AX-107550950	1	5998312	+	AACATAATTTTTGCCATCTCTTCATTTTTCAAAAC[A/T]TAAAAAATTTGTTGGTTGCTCAAAATAAAAATAAA	A	T
AX-107546882	1	6001860	+	AAAGGTTGGATCGAAATTTCTACGTAGAAGATGAT[C/T]CAGAAGATCCAAGCGTGAAAGATGCATCAGTATTT	T	C
AX-107548934	1	6003336	+	CAACATAATATTTATTTTATCTTTAAAAATTGTGA[C/T]TTAAATAATTGTGACTTAACCACAATTCTAAAGAG	T	C
AX-107559044	1	6022049	+	ATAGAATTTAGATATTCAATTAAATTGACTTTAAA[C/T]ATTTTCTATTTTTGATAATTGTATTTTTACGTATT	T	C
AX-107551951	1	6022859	+	TTCTTTCATTCTATTTAACCAGGTCACCCAATATT[C/T]CTTTTTTCTAAGCCCTATTTTTTTTTACCTTCTCC	T	C
AX-107534037	1	6023267	+	TTAATTGTTAATGAGGAAGGAGATCACAATGTGGG[A/C]AATCGAACTCTCGTCAACAATTTTTCAGGTAGTCA	A	C
AX-107552967	1	6026635	+	ATATTTAATAATATATGTTATTTATCTTATCCCGA[A/T]GTATGTAGCACAAATAGAATTTCAAAAGTAAATCA	A	T
AX-107538298	1	6027965	+	TAAAATTGTCATCATTATTCTCGAAATTATCTCTC[C/T]AATTATCATATGGGGAGGCACAACAACATCATAAT	T	C
AX-107526617	1	6029393	+	AACCAAATTAACTACTAATAAGTCCTTATAATACC[A/G]TATGTTTAGTCTTTTCCCATTTAATATGTCTTCGT	A	G
AX-107558088	1	6033073	+	GTCACATTTACAATGAAAAAAAAGAATATCTTTTT[G/T]TTCTCTTTTCTATCTATCTTTTTTTCCTAACCATT	T	G
AX-107553910	1	6037382	+	AATACACAAAGTTAATGAATTGATAATACATCAAT[A/G]TCACATTTACAATGAAAAGATTTTTTTTTCTCTTT	A	G
AX-107529141	1	6039008	+	TTTCGTTGTTACTCTTAACAAATCATTGCACAAGA[C/T]GAACTAGCAAACCACATAGTTAGGAAAGCGATATG	T	C
AX-107536151	1	6039441	+	GTGGTAACATTTTGTGTAATTTTTGTCATATCTGG[C/G]AAATAGCAGCCAATTTTATGTGTGGAGTGGTCATC	C	G
AX-107540463	1	6045568	+	AGTTTGTCCTTTGACAATGATTCACATGTTAGTTA[A/G]TTAATTATTATTAGTATCTAAAATTGGATTAAATG	A	G
AX-107530050	1	6051216	+	AGTATCTTACGAATACAAGATGAACAACATAAAGT[G/T]CACCCACAAATAAACAAGCATATGAAACACACTGA	T	G
AX-107526658	1	6055359	+	TTTTGTATCAAAATGTAGAATGATTCTTAATATAT[C/T]GAATTTCATTGTTTTATATCAAGCATAGTTCTACT	T	C
AX-107540521	1	6057888	+	AATTTTAAATATTATTTTTAAAGTAATAGTACACC[C/T]ATTTTCTTGAAATTCTAGATTCGCCTATGAACATA	T	C
AX-107532021	1	6066308	+	ATAAGTTCCTATACCTTTTGATTTTTCTACATATA[C/T]ACACTTAGGAAGCCCATTAATTTCTAATTTTCTCC	T	C
AX-107538356	1	6068096	+	CACACTCATTCATATGGTGTTTGCATTGAAAGAAG[A/C]TTATGAACCTGATCCAACTATGTACACCCACCTTT	A	C
AX-107551159	1	6076496	+	AATTAGTGTTATTTAATTTAGGAGCACGAATTTCG[C/T]AAAATTCATCAAGTTTCTATAATATGAAAGGTTTT	T	C
AX-107528313	1	6076686	+	TTTTTCATTGAATAGTGTTTGATACTTATTGCTGT[A/G]TGATTTTCTTTATATACCGTATATAATGTTTTCAA	A	G
AX-107552551	1	6079964	+	GATCAAGATTCTACATAATAACTTTAATCATTTGT[A/T]GTGAAGTGCATACTTTACTCATTAACTTAACCAAG	A	T
AX-107533023	1	6084184	+	CTTCTTCTTTTTTCAGTAATCCATTTACTTTGTAA[A/T]TTTGAATGAATATACATAACCATGAGAGGTTGCTT	A	T
AX-107553465	1	6091977	+	TGTGATTTTATCTTCACCCCTTTTCTGGATGATTG[A/T]TGAGGAAACATCCTCTTAGATTTATGTATATTCAT	A	T
AX-107544851	1	6110270	+	GCTCAAGGTAAAATGAGAAAATTAAATGAAAGGGT[A/C]AAATAAGTCTTGGTTTGGTTTTTTGTGACAGATTG	A	C
AX-107542720	1	6111448	+	TGTCATAGAAAGGAGATATGTGGCAGCATATACCA[C/T]AGAAAGGAGATATGTGTCTAAATTTCATTGTTACC	T	C
AX-107549122	1	6122898	+	GATGAAGAAGAAGAAGAAGAAGAAGAAGAAGAAGA[A/G]GAAGAAGAAAAATATGACGAGAGGTGGAGGAAAAT	A	G
AX-107525907	1	6123169	+	CCTAAGACTTATGTCACCGTCCATTTTTTTGAAAC[C/T]TTATGGTCACTTTTTTTAAAAGTCCCAGGTAAAAT	T	C
AX-107535105	1	6123364	+	AAATAAACATGGAAATTTTGGAACATGTTTCTATG[C/G]CATCTTTTTGTAAAACTATTTTTAAAAAATTAAAT	C	G
AX-107527479	1	6127910	+	TCATGAATGATATTGTATTCCACATTAGTTAATCC[G/T]CTTGTCAAACACATTCTATCAAAAAAAATTCTTGC	T	G
AX-107529184	1	6129578	+	TAAAATGTATATGTAATGTCTCATAGGTTCAAAGT[C/T]TTGATTGGTCAAATTATAGTTTACTTAGAGTACAA	T	C
AX-107539430	1	6130082	+	ATTGGAGGTCACAAAGTTACTAAGAATGTTATAGC[A/T]AAGGCGTCAAAGTTTATAAACTCACAAGAGAGATT	A	T
AX-107534054	1	6130703	+	CGGTCAAGTATAATAATGTCAAATAATGTTTAATT[G/T]CCTTATAGATTCATCTCATGTCTACTATTTAATAA	T	G
AX-107530098	1	6132060	+	GCAGTTCACAATGCATATTCAAAGGCGGAAATAGG[C/T]GGGAGTTCATGATTTCAGATGAATTCGCTAGCTTT	T	C
AX-107546974	1	6136572	+	CCCCTAACCCTAGTCTCCATTTCCCAATCTCAACC[C/T]CCCCCCCCCGACCATTGTCTAACATTCCACAGAAT	T	C
AX-107558854	1	6140898	+	AACAATAATCCTTTACAAACAAGGAAAAATAAAAT[A/G]GCAAATGATTTCCATGCGGAAAAGGAAAGAGACAA	A	G
AX-107531041	1	6168473	+	TTTCCTATTAGTTTTACTTTCTTTATTTTTAAAAT[G/T]TTATCTAAATATTTTCTTACATTTCAAACAATTCG	T	G
AX-107541625	1	6207805	+	AGTCAAATAATGTCATATAAATTTTGAAAAAATGA[C/T]ACATGGGAGCAGTTCACAATACATATTCAAAGGCG	T	C
AX-107550103	1	6214012	+	TAATTAATATGAAAAAATTGCAAAATCATACGAAA[C/T]TTATCATTTTGAAAAGAAGAAGAAAACCTGGAATC	T	C
AX-107545919	1	6214366	+	ACTTTAATTTTTTTAATTACAACTTTAATTTTTTT[A/T]AAAAAAATAGTTAAAAATAAAAAAAATTTAAGTTT	A	T
AX-105356591	1	6229659	+	ACTGGAATATTCTCTACCCCTAATATTTCTGTATC[A/G]GTAATAGAGCTTCAGTGGATGCAGTTGTTTCTGCA	A	G
AX-107554369	1	6240226	+	TATTAAAATGAATCTTTCATATACATTGTACTTTA[C/T]GTACGACAAATTTATTTTTTATTATGAATTCAATA	T	C
AX-107543780	1	6242276	+	GGTTATGGAATATCCTTTTAGTCGGCTTTCTCATT[C/G]TAAAGGATGTTCTGGCGGGTAGGCTTTATAGCAGA	C	G
AX-107555450	1	6245878	+	ATCAAAAAAAGAATAAAAATACCGTATGTTTGGTT[G/T]TTGGCTTAACAATATTCCTTTCGAGTTATAAAAAA	T	G
AX-107548069	1	6265603	+	GCTCGACCCAAATTGTCTAAAGGAATAGAAAAATA[A/G]GAGAGGTTAAGTCAAGTCTAAGCGGCGAGAAAACA	A	G
AX-107537266	1	6273652	+	GCTTATGTTGCTACTTATTTAGAAAGTAGATCTGG[A/G]AACGTGCTTTGCACGTTTATTCCAAAATACTTCAT	A	G
AX-107536174	1	6278217	+	TGCAAAGACCTACGGTAACAAATTTTAAAAATGCC[A/C]ACATCAAAATTAAAGTGGAAGAAACACAACATTCA	A	C
AX-107556165	1	6284647	+	TTTCCCTATCTTTAAATCCTAAATTTGCCTCTGTA[C/T]TTACTTATATATTGATTTCCCTTGATTTCTCTTAT	T	C
AX-107556759	1	6284970	+	AAGAAAGGAAAACAAAATTTAGACCCTCTACTCCT[A/G]ATATTGGCTCCATCTCTCTGACCATAATCCACTTG	A	G
AX-107558268	1	6301006	+	CTTTTTTTTCAAAAAAAAATTAAAACCTAAACTGA[A/G]ATTGAAGGACCATATTAATTTAATTCTATTCAATT	A	G
AX-107531398	1	6309448	+	TGGAATCTTATCCATAATAAAGGCGACACAGCAAC[A/C]AAAAAAAAAAAAGGGCAGCCCGATGCACAAAGCAG	A	C
AX-107536980	1	6313677	+	TTCTCACCACTCCTGGTGACTGCCAAAGCTATACT[A/G]TCTCCCTTCCCGACGCCACTTCTCTGCCATGATCC	A	G
AX-107529286	1	6318339	+	TACATCCTTTTACGAGAAACAGATAGAGGTAGATA[A/G]AGCATAACATATATTAAAAATTACCGAGAAGAAAG	A	G
AX-107537788	1	6319210	+	CAGCAGAACGGCAGAATGCAACACCACTTGCATTT[A/G]TAGCATTATAATCATCATATTCAGCTTCCAAAAGT	A	G
AX-107539124	1	6321907	+	CTTGGTTTATCCAATGTTGTCTCCCCCCCCCCCCC[A/C]TATCATGTTTTGCCTAGGCATTGATTGCGCGATTA	A	C
AX-107534497	1	6343308	+	CCAAGCCCAAGAAGTAACTACTTGTAAACGGGCTT[A/C]AAAAAAAAAAAAATTCTTAGTTGAAATTTGAAGAT	A	C
AX-107539900	1	6348893	+	ACCCACTCAATAAAAGGTATTTGTTATGTATAAAC[A/T]TATATATAGATTTTGAACGACCTAAATATAATATT	A	T
AX-107541240	1	6354590	+	TATATGTCCTTCCTTTTATTTTTTTCTTTTTTGCC[C/T]TGTTGTGTTAATCATCTTTTCTACTTCTCTTTTAT	T	C
AX-107526109	1	6361405	+	TTTTCATATTTACTTTAAAATCAAGGAATAAATAA[A/C]AAATGCTTATCCTAATTCTTCGAATGAAATGATGA	A	C
AX-107542208	1	6378711	+	GATCATATTTGCCCTTTATTATACTTTTTGATATA[A/T]TTATTCTTGTCATCCAACTCTAAGGTCATATTTAC	A	T
AX-107543258	1	6379307	+	TGGCCTTAAAGTTGGATGATAAAAGCAAATATATT[A/C]AAAAAAAAAAGTATGGCGAAGAAAATCAATTATAT	A	C
AX-107544443	1	6381151	+	TCCAAACATGTCAATAATTATTCGAATGCATGCAA[A/G]AAAGTCATACTGATAAATAATCACACATTAATAAT	A	G
AX-107528418	1	6383768	+	AACTATTTTTTTTACTTTTTCAAAAATCATGAATT[C/T]TTTTTTTTTTTTGGAATTCACATAATAAATTTTTT	T	C
AX-107526782	1	6384978	+	AATATATTTCTTTATTATTAATCCTTTTTCTTCTT[C/T]TTTTTTTTTTTCTATAATGGAAAATTCTCTGAATA	T	C
AX-107525336	1	6388930	+	TTTCTTAATTCTTCATCCATTTTTTTTAAATATTA[G/T]ATTTTAGGTTTTTTAATTTTTTTTGAAAATTATTT	T	G
AX-107532348	1	6412826	+	TTATAGGATATTGAGTTCTAATTATATTTAATGTA[A/T]TTCAAAAATAAATATAAATTTGATTTAAAGTTATT	A	T
AX-107530341	1	6419262	+	TCATAACATAATTTTTAAGTATTTCATAAAAAAAA[A/T]TTCATAATTCATGTTTTTTAACATATTATTTTAAG	A	T
AX-107535613	1	6437192	+	AACTTAATCACAAAAAACATTATATCATATTTTTA[A/C]AAAAAAAAAGGTTTCTCTTTGTAAGTCCAAAGAAA	A	C
AX-107545283	1	6444499	+	GAGTTTTCCGATCCAATAGGATGGTTTTCTTATAA[A/C]CATGATACCTGCAATGGATCTACTCAGGAACACAT	A	C
AX-107546555	1	6447475	+	CCCTAATGTTATGTAACATGCTAATCCTTAATCCT[A/C]ACTAATTGATATCGCTTATAGGCTTGTTGCCAACT	A	C
AX-107547332	1	6451185	+	TCTGATTTTTTTCTGTAAAGATTCTTGAATCTCTG[A/T]GTGTTTTGGGGAAGGAAAATTCATGTATAGCTTTG	A	T
AX-107548667	1	6452564	+	AATGTCATGTCAGCAAAAAGTATTTAATAGGACAA[A/C]TTTAGTATTGTAAGTGTAATAGAAACAAGTCTTCG	A	C
AX-107549332	1	6456675	+	ACTTGAGCCTCAGCAATGCATTTTGGATCTCTTAT[A/C]TTTTAATTTCATAAGTACCATTATATCATATAACA	A	C
AX-107550277	1	6461645	+	TATCTCGAAATTATTGTCCTCGGATTTTAATCCTA[A/T]TACTAGTTTATCCCAGCTGGGAGGTAGGATAAAAT	A	T
AX-107551492	1	6467096	+	TATATTTACACAAACTAAACAGAATTCACTATCCT[A/G]ACACTACCCAAGAAGGGAAAAAGAAAAAAAATGAA	A	G
AX-107552172	1	6467287	+	TTTCTTTGATAGCATAAACTATCAAATTCATTCCA[A/T]AAACGCTTTCTTTTTAAAAAAGGAACAGCCAATTA	A	T
AX-107553094	1	6470349	+	TTTAAAAATCTATCCAATGCCTTGATTCTATACCT[C/G]TCCTTCCTCTCCAACAACTCCTCATAATAATCCAC	C	G
AX-107554177	1	6492398	+	TTACTTAATCTTTTGCCAATTGAACTTGAACCCGT[C/T]AAATCTTAATATTTCAAACCCTTATTTTGACCTAT	T	C
AX-107555491	1	6503593	+	TCAAGGCGTCCACGATGAGATGTTTTATCTCCGAG[A/G]AAGGTGTGTTAAAATCTCACCTATTTGTTATTCAT	A	G
AX-107556095	1	6506536	+	TGAATGATGAACATATCAATCTCCAATGTTTACTT[A/G]CTCTTTCAATTCTGGGGTCCAACCTTTTGCCCTGA	A	G
AX-107559759	1	6510987	+	ACTTCATGTTGTAATATCAAAACCAAACCAACAAC[A/T]TACACAGTGTAGCCCCACAAAGTAGGTCTGGGAAG	A	T
AX-107559047	1	6511005	+	AAAACCAAACCAACAACTTACACAGTGTAGCCCCA[C/T]AAAGTAGGTCTGGGAAGGGTAGAGATGGCCTTCAT	T	C
AX-107527584	1	6513409	+	AGAGTCAAGCCATTATTTTTTTTAAAGATAAAGAC[A/G]ATGTGTTTTTAATTTTTTTTTGTTCTTGCGATAAA	A	G
AX-107533360	1	6515992	+	TAATTAATCCTTGACCTTTTTAACTTTCACTTTCA[C/T]TAAGTATTAATCTCTTTGATAGAAGTGTCGCGTGC	T	C
AX-107557429	1	6564058	+	GCGGGCCGGGGCGGGATGACCCGGTCCCCCTGCCA[A/G]CCCTAATCGAGGGTAAAAATGTAATTTTATACTAA	A	G
AX-107557564	1	6578103	+	AAGATGATTTTATGTGAAACACATCAATTTTACTA[A/G]AGATTACATCAAAACAATCATCATGACACAAAACT	A	G
AX-107531815	1	6586073	+	GGGCGATTTCTTCTGTTTTCCATTGATTTCTTTCT[A/T]CAAGTTAAATATTTCAATCAATCTAACAGTCATGC	A	T
AX-107532756	1	6613158	+	TTTCATCATGTTTTGTTTTGTTCATTGTTTGTTGT[C/G]TTCATTTAATCCACTAGTTGATATCCTTTAGTTAG	C	G
AX-107533727	1	6615414	+	ATCCGCACCCTCTTGATGATTTTAGCCCCTCCGTC[A/G]CTGCTGTAGTTGGTAGTGTAAATTGGCCAGCAGCC	A	G
AX-107534833	1	6615676	+	AATTCGGCTGGCATGTTCGAGATTTCCAGGTTACA[A/T]ACCTCCCATTACTTTTGTGGTAGTTCAGAAAAGAC	A	T
AX-107535881	1	6615831	+	TTGTAGATACAGTGATCACTCATCCAAGTGAATTC[C/G]ACTTCTATCTATGCAGCCATTGGGGTGTAAAAGGA	C	G
AX-107529621	1	6616380	+	TACATTTGTTTAGTACATTGTTATAAATTTGTTGT[G/T]TTTTTTTTCCTCTAACGGTATATTATACCCTCTCC	T	G
AX-107536828	1	6619151	+	TATGATGGTTATATTTTAATTAATTAGAGAAATGT[A/G]TGGATACTTAAGATACTCATAAAAATTGGAGATAG	A	G
AX-107527668	1	6619279	+	TTTTAAAAAGTTTTATAGATATATAAATAATATTT[A/G]TATTTTAAATTTCTAATTTCAAAGAATTTCATTTT	A	G
AX-107526125	1	6622242	+	TGCTACCCTCTACTTAAGGACCACTTTTTTTTTCG[A/G]TGTTCGATATTTGTGTTAGAATCTTATTGATTGTG	A	G
AX-107537885	1	6624226	+	CTATTTTTTTTCATAGTTGATGTATTTCGTGTATG[A/G]ACACTACTTCTTTTTGTTCATAAGTGATGTTTTGA	A	G
AX-107559683	1	6643405	+	TGTGGGTGCTTAAGGCTCTTATGTGTTGCTAAATT[C/T]GAGTTTGAATCTCACACTTAACATGTACTTCCTCC	T	C
AX-107538946	1	6644170	+	AGGTATGATGTAATCCTTGAATGATTTATCTTATC[A/G]TTTATATTTAAGTGATCAGAGAAGTTATCTGGTAT	A	G
AX-107526895	1	6799253	+	TGTGCATAAGGTAAACTTCAACAATTCCACAGTTA[G/T]TTTTATGCATATTGATTTTTAGGCGAAAGTTATGC	T	G
AX-107528716	1	6799504	+	CTTTTTGATTTTGTTGTACGCCGTTGTTTATATTG[A/G]CTAAAGTTGGTGTTAAATTATTTTCTTTAATTATC	A	G
AX-107540208	1	6831930	+	ATCCGCGAGACTATCTAACCGGCTAAACAAAGTTT[G/T]GGATATTAATCTACGTCCGGGTTGCCTTATGTTTG	T	G
AX-107541135	1	6836898	+	GGTTGAATTGATGATTGCATGTGTGGCTAAGCATG[A/T]GAACTATCTATTTGACTAATATTATGAATTGTGAA	A	T
AX-107542065	1	6838867	+	GAATTCAACCTCAACCTAATTGGATTATTGTATTT[G/T]CAATCAACCATTTTAATCCCATAAAAGGGTATAGC	T	G
AX-107543279	1	6840343	+	TGATTTGGTTTCACATACGGATCACCAGTTTCTTA[A/C]TTTGAGTGCTCTAGAGATTTTGAGGGAAACTGTGA	A	C
AX-105355315	1	6843787	+	TTTGCAATGGTTTTGTTCATGAAGGGAAGACATCA[C/T]AAGACTATTCTGGGACAGTTGACACAAACACTTGG	T	C
AX-107530643	1	6847167	+	AAGAAACTTGTTTTTCTTGAAATAATATGTTTTTC[A/G]TAATATTTTAACCAAATAGAGGAAAATTGCAAAGT	A	G
AX-107544595	1	6850610	+	ACACTACTTCGCTACAGTGATCGCTTCATCTACTA[C/T]CAAACTTACTTACACAACCGAAAAAACAACTTCCT	T	C
AX-107545641	1	6852195	+	TTGGATACATTAATGCCTTGTAAGAACCAATATGT[A/G]ACTATGCGTAGATATACTAAATTTACCAATGCATT	A	G
AX-107546705	1	6872790	+	ATTTGTGGAAACATCTTAGTGGAATCAGTCCTTAG[A/T]TTTATCACAAAGTCATTGGCATTGTCTCCAGCCCC	A	T
AX-107531283	1	6896172	+	ACTAGAAAATATCTATAAAAAATTATGACTTCTTA[C/T]TTATCTAAATATAGTAGGAATGTTATAATTACATG	T	C
AX-107528385	1	6898731	+	ATTTCATTGTAACAAAAATCTATTAAAAAAATAAT[A/C]AATAATTCTAGAAACATCTTTTTAAATATGAAAAA	A	C
AX-107529287	1	6900574	+	TTTAGTATTTCATTTTAAATTCGAGAAGGAACAAG[C/T]GAATACATCGATCGTTAAACATTTCTATTCGGAAA	T	C
AX-107526526	1	6927637	+	TTAAAAAAGATTAGCCAAATACAATTTGTTTATGA[A/C]AAATATTTTTCAAATGAATTAGCCAAATTCAAATA	A	C
AX-107525129	1	6941616	+	ATTCTCAAGAACGAAAAAGACTGCGCTGAGGGAAG[C/T]GAACGCGTAAAAACCAAGTAGTCGCTCCCTGACCC	T	C
AX-107535958	1	6952261	+	TTTGAAAAACATAGCTAAAATGAAAGTTTTCAGTT[A/T]TTTTTTTTAAAGAAATATTTAAAAAGTTTAAAAAA	A	T
AX-107536760	1	6953793	+	AGAGTTGTCAAATCACATTAATAAAGATTAGAAGA[A/T]TGAAAAAACAGTATGCACTTATTCATGTCTAAGTG	A	T
AX-107534567	1	6994881	+	AATCTTAAGTTTTTTGTTGACCTCTGTTCTTGTGG[C/T]AACTAATTGACATATTGTTACATGATGCATTTCAA	T	C
AX-107538122	1	7004943	+	TACATCATGATAACACACAGGTCCCTGATCATATC[C/T]GACATGGCGTCTGAATCATGCACAAAGACCAGGTT	T	C
AX-107533315	1	7013887	+	TAAAATCATCCCCCCCCCCCCCAAAAAAAAAAAAA[A/G]TAGAAGAAAAAGTCAAGGTTGTTATACATGAATGG	A	G
AX-107559264	1	7016234	+	TTATAATTAAATTTCAATATTCATCTTATTTACTA[A/T]TCTAATACAACTTATAGTAGAAATTAACACGAGCC	A	T
AX-107539228	1	7022269	+	GAACTCCTAATAAATATTTTATCAAGAATGACATC[A/T]AATTAATATAAATCAATTAAAAACAACCTCAAAAT	A	T
AX-107525815	1	7030683	+	TAGGATTACATTCCGTGCAGAGGATTTGTGCTTGT[A/G]GGCCGGGGTGAATATTGCAGACCACCTGATCGACA	A	G
AX-107539980	1	7040672	+	GTGAATTTCCTAATCCAATAGCCAAATAGTCTATA[C/T]AACCAATAGAAAATTAGTAATGATTTCATCATTAA	T	C
AX-107541208	1	7041168	+	TCTTAAATTTTGTGACTAGTCAATCTCTGCCACTT[A/T]TAAAATGAAACCGAGGTACTAATAATTTTTTTCAG	A	T
AX-107532251	1	7041455	+	CATTTCCAGTAAGTATGTCGATAAAACAAACTTTT[A/C]AAAAAAAAAAAGGGATCTTATGAACACATTTTTTC	A	C
AX-107530218	1	7060221	+	TATATTCCACCAACAATGATCAAGAAGCAACAATA[A/T]ATAAATAAATAAAAAGAACAAGTGAATATGGGCAT	A	T
AX-107542270	1	7094363	+	TGCGGTCACAAAGGATCTTCACTTTTATGAGGGTC[A/G]TGTTTACAAAGATCATGGGCTATGACTGCTTTTCT	A	G
AX-107543461	1	7138984	+	ATGACTTGTTTACTAAAAGTACTCTCTCTTACTGA[A/C]AAAAAAAAACTTCATCTTCATTTAAGTTATTCGGT	A	C
AX-107527325	1	7178994	+	GACACCATTTTATCTAGGGTCTGATTTCATCAACC[C/T]AAATATAGCGGCCCTACAAGATCTATTATGGCACT	T	C
AX-107544373	1	7187606	+	GGTGTAAACATGATATAAATTTTTCTTTATACTTT[A/C]TTAAAAGACTTCAGATGATCCTTTTCCAAAGCCCT	A	C
AX-107545132	1	7189439	+	AGACCCAATGTAACTCAATGAAGTGGAAAACCCTG[C/T]AATGTGTAAAAATAAAAGCTTAATTGAGTTAGTAA	T	C
AX-107546249	1	7191353	+	TAAGATCGAGGATTTCTAAGGCTCAAGGCAGATAC[A/C]TAATCACTCTTAGATGACTTTAAGGAATTAGATCC	A	C
AX-107547461	1	7249689	+	TTAATGTCGATCGAATTATCTGTAGTGCTTGTTTG[A/C]CCCCCCCCCCCAAAAAAAAGTTATATTATGCTTAA	A	C
AX-107528428	1	7271783	+	ATCTAAATGATTTATCCAATTTATTTATTATTAAA[A/T]AATTAAAAATCTACCCGACTCACAACAAAGTGGGT	A	T
AX-107533333	1	7329384	+	CGAAAAAATAGCAGCCACATGCTCTAAAAAATCAA[A/G]AAGTATTTGCGGATGTTCGCACCTTTCATTTTCAA	A	G
AX-107541096	1	7347195	+	TATAAGCATTCATGTATTATAGTATGTTCAGCCTC[G/T]AAAATTCATGATTTACTTTAAATAGTTAGCAACAT	T	G
AX-107527513	1	7347485	+	GAGGTTTTACGTGAAAAATATTAAATGAGATTAAT[A/T]TTTTGATATTTTGGTAATAATGCATGAAATTTCAG	A	T
AX-107530263	1	7369086	+	ACTCGCGGCTCGTTTTGGGTCGTGACATTTACCCT[C/T]AATTTGGAACTTTCCATTAACCGAAACTAATGGTT	T	C
AX-107525794	1	7390987	+	TAGCTTATAGAAGTGGCAAAAATAGTGTCAAATCT[C/G]TCTCTCTCTCTCTTTATATATATATGTGTGTGTGT	C	G
AX-107526599	1	7406071	+	AATGAACGTGATAAAATGTTTACTCTTTTTTTCAA[A/T]AAAAAAAAAAGAAAGAGGAAGAATATAAAACCTAT	A	T
AX-107525137	1	7407224	+	AGTTACTTGAAGATATGGAATAACTTAAGAAATCA[A/T]GAGAGAGAGAGAGAGAGAGAGAGAGAGGATACAAT	A	T
AX-107542329	1	7410215	+	ATCATACAAATAGCATTTTCATCCCCCTCCCCCCC[A/C]ATTTTCTGTATCATTTTGCATTTATTGATTTTTTT	A	C
AX-107534354	1	7444653	+	CCAAATTTGGTTATGTTATTCTATATGCATGCAAT[G/T]TTTTTTCTTTTATAAATGTATAGTTGTAATAAAAG	T	G
AX-107538795	1	7466736	+	CATACTAATGATGCACCCAACTACATAAAATCACA[A/G]CCATACAAGAACCCAATAACAAAAAAGCACACTAA	A	G
AX-107535409	1	7473596	+	AAATCAGGTTTAAATGTATAGTACTTCAAAAAAAA[A/T]TTAATAATTAAGAAGTAAATTATATTTATTCTGTT	A	T
AX-107529313	1	7549851	+	GTTCTAAAGTAAAATGGTGATAATGAATTCAATTT[A/C]ATTCCTTTTTCAAAATAGTTTTCTTCAATGATTTT	A	C
AX-107543374	1	7559785	+	GACCTCTGGTTAAGGATGGACGGATCATATACATC[A/C]CATCACAACTATTCTTGGTACTAATAATAACTTAT	A	C
AX-107544529	1	7563455	+	CTTCTTATCCTTAGTTTAATCAATTCAAGTGAAAT[C/T]GTGAGATATCACATCAAGATCCTTGACGAATTGAG	T	C
AX-107545730	1	7567970	+	CTTATCTAAAAATAAGTTTAAAAAGGGGTAAAGGC[A/C]AAAAAAAAAAAGTCATATAGGGTTGGATAGTAACA	A	C
AX-107546588	1	7583065	+	TTTGCTTTCTTTTTTCTTATTTATGCCTATCATGT[A/C]TCTTGTCTTTATATGTCTTTCTTGGCTGACTTCAT	A	C
AX-107547379	1	7588017	+	CCTAGAAGTGTAAAATTGAAATTGGGCTTGAATTT[A/C]AGCTGCATATTGTGTTGCTTATTTGATTTTTGTAA	A	C
AX-107532312	1	7590200	+	CTTTTTATACTTGCGTATCGGTATTTATATTGGGA[C/T]TCGATTAAACTCGAATAAAGGAAAAGTAACTTCTA	T	C
AX-107539818	1	7594018	+	TCGAACTGTTTTTCTGAATGATCGTGATGCTAATG[C/T]CCTTGCTAAATTCAAGGTAATTTTGTTTCTAATTT	T	C
AX-107548375	1	7595146	+	ACACTCTATTATGTTGAAATATCTTCATGTTGTCA[A/C]TGTTTATTAGTTAAACCCTTTTTATTTGGATCTAG	A	C
AX-107549379	1	7596720	+	CATCTCCTTTGCATTGTCAGTAGCATCTCGACTCG[A/T]CTGTGGGGAAAGAGTTTGAAATTGACTTGGTTTGT	A	T
AX-107550639	1	7597474	+	TGCAAATTATTTCAAGAATTTATATATATATATAT[A/G]TGTGTGTGTGTGTTTAAACGGTAATGGAAATTAAT	A	G
AX-107551604	1	7599543	+	AAATTTGATGTTTGTTATTTTAAAATATATTTGCT[A/C]TGTATCTTCTTTAATTTTGGTGTAGTGATATTTAT	A	C
AX-107552576	1	7607841	+	TGCATCTCAAGTTGAAATAAACCAAATTTGTGAGC[A/G]CATGAAGAATATTATGTTGAATTAACATCAACTGA	A	G
AX-107553784	1	7610805	+	CGCTTTGAAACTGGCAAAAATGCGGATCCACAGTC[A/T]GACCCGGACAATAGATTTGTGGTAATCATATATTT	A	T
AX-107554083	1	7613619	+	AATGTTCTTGAATTCAACAGGTGTATACCCTAGCT[C/T]TTATATCAGTTCTGATTACCTGCATGATTGTAATG	T	C
AX-107536568	1	7619107	+	ACCGTTTAACTACTAGAGTAATGCTTTTTTTTTTT[G/T]TGAGAAAGGTAGTGATCTTATAGAAAGTGAGAGCA	T	G
AX-107555121	1	7621504	+	ATTTAGCTTATAGGTAGAATTAGATATGTAATATC[G/T]TGTCATCTAGTTTTATTCTTTCACACACCTTACTG	T	G
AX-107556278	1	7622171	+	TATATTATTACAAATACTAAATTATGCCAGTATAT[A/G]TGTAAACATCTTCAGAAGAATTAAGAAATCGCTGA	A	G
AX-107531298	1	7625521	+	ATAATTTTTGTATTAAAAAAAAACATAGCACTTTA[A/T]GATTTTGGATTCCCTTAAGATAAAATGATCTCGAC	A	T
AX-107537609	1	7634219	+	TTGTGTATAGTAGAATAGTTATGTACATAGTAATA[C/T]TAACACAAGTTGAAATGCTAATTTCTAAATACAAG	T	C
AX-107557443	1	7642443	+	CAATTGATCTTCTGCTATGCCAAGTCTAACAATAT[C/T]AGGTACTCGATGTCCTCTTTCTCATTATCTTCCTT	T	C
AX-107557562	1	7649073	+	CAATGAACTAAAAGAAAACTTTTAATGAAAAGAGA[C/G]ATGGAACATATATAATGATACTTGGTATATTTTGG	C	G
AX-107558986	1	7700386	+	ACAAAGATACAAACTGAAAACTCTAATGTAAAAAT[A/C]TCTAATTCTCTCTTTTGAAAAAACTCTTTTATTTA	A	C
AX-107542919	1	7724784	+	GTGTTAAGGACACATAGTCAAACCATACAAACATG[A/G]CCTTTATGAATTATTCCAGGGGGTCGTGAACAATA	A	G
AX-107531129	1	7759309	+	ATAATATTTGCTTCTTTATTCGCAATTAAATATAA[G/T]TATATTTATAGCCCATTTTATTTAGTCAAGGATGT	T	G
AX-107548457	1	7840838	+	AATGACATAGCATGGGTACATTGCTTATGTGATTG[G/T]CTTAGCTGAAGGTACAACAACTACAATTATCTACA	T	G
AX-107544023	1	7851545	+	GCCTAAAAACTTATAAGATTTTTTGTTGTTAGTAT[A/G]ATAATGTTAATATTAATAAGAGTGAAAGAAAATAG	A	G
AX-107545040	1	7852082	+	TTTGTAATTTTTCCTTTTCTTTTAATAAAACAAAT[A/T]GTAAACTATACTCTTAAAAAGCCTATATAAAAATA	A	T
AX-107534319	1	7852322	+	AATAAACACTAAAGACAGCGTACAGAATCCATGTC[A/T]TTTTTGGCTTGATCTATAGTAGATCACGACTAATT	A	T
AX-107525982	1	7854455	+	CTGTCAAATGAATTCGTTGTTTCAATTGGAGGCCT[A/C]ACATTGATCTTTATCCTCAATGTAGGCCTAGAGCT	A	C
AX-107533305	1	7875572	+	TTATTAGTTCGAGACAAAATTACATATTATTTTAA[C/G]AAAAATATTCACAACTCATAAACTTCAAATTCTCT	C	G
AX-107559620	1	7899653	+	TTTCATTTAATGCTAGTTTGACTTAATATAATTTG[C/T]TTGGTAGAAGGAACATAAGATAAAAACAAAATAGT	T	C
AX-107530167	1	7912214	+	ATTGTAGTGTATGTGTTTGTTAAGTCCAAAACAAG[A/C]TTCTAGAAGTTAGAAGACAAAATATCAAGAAAATA	A	C
AX-107546137	1	7917362	+	AATAAATTGTTTCTTACGAAATTCAGGTTTATTTT[C/T]ATCTCATATGCAATTTCATTGGCACAAATATTTTC	T	C
AX-107535366	1	7921292	+	TTGTATGAATAATAAGAAACTGACACCAATTAATT[A/T]TGAACGTTCTTTCTATACTTCGACATGTTATTGCA	A	T
AX-107526646	1	7951805	+	TATATCTGGATCTAGTCAAGATATACTAACATATT[A/T]TGAGTTCTTAAACGAAAAAGGGTCTAAAATACCCT	A	T
AX-107529230	1	7976303	+	TTGATAGAGATCACATTTTATATTTAAAAAATTAA[A/G]TATTTTAATTTTCAAAATATTTAATCCTTTATTTA	A	G
AX-107549299	1	8037546	+	TGCATTATGTTTTTTTTCATGAATTTTATTATGTT[A/T]GAAGTTTTATGAATTTTTTATTGTGAAAATATATA	A	T
AX-107550670	1	8057675	+	ATGAGAATGTATCATGAGATTACCTTTAGATATGC[A/T]TTTAATTTTTTAAAAAATAAAAGAATAGATGAACA	A	T
AX-107528307	1	8072302	+	CCACTTTTAATAAATAGTTTGAAGATGAAAATCAA[A/G]ATTATTGAAACACTCAAACCTGAATTCTTATTATT	A	G
AX-107551828	1	8121989	+	TAAGTCCTTTGTGAATGTGTCAAAGTGCCCCCCCC[A/C]CCCCCACCCCACCCCCGAGCATGAACTCGTTACTA	A	C
AX-107527428	1	8130192	+	AATATTATGATGTGATATATATTTCTCATGAATGC[A/G]AAGATATGATACATGGGCTGTAACCTCATGACATA	A	G
AX-107552708	1	8139639	+	AATTATATTTTTTCATCAAAAAAGCATAAAAGTTT[C/T]TAAGAAGCATGTCAGTCTAATAAAGTGAAGTCCAA	T	C
AX-107539627	1	8152693	+	TGTCAATCTCCTATGTGACACAAAGTTAAGAACAC[A/T]ACAACTTTCGAACTTACCTTTTTCAAACGCATAAA	A	T
AX-107553019	1	8156102	+	TTAAAGATTCTCTAAGCAAAAATAAAGATGCTTCC[A/T]ATATTATCCACAATTTAATATCACAAAATTATTTT	A	T
AX-107536408	1	8159774	+	TTATGTTTTTACCCACTCCACCACCACCTCCATGC[A/C]CCCCCCCCCCTACTCCATCCCAAAAAAAATTGATA	A	C
AX-107525307	1	8160448	+	CTTAAAAGTGATAGTTTAGGTATGAAACTCACATT[C/G]TCAATAGTTTAGGTGCAACGTCTCATCCCACTTTT	C	G
AX-107547108	1	8163364	+	AATGAAGTAGCAATTGATGATGTTGCAGTTTGTGA[A/G]GTGGTAGGTGATAGTATTGCTGAAGTGGCAAGTGG	A	G
AX-107537484	1	8225758	+	TTTACAAGATTTCAGGTATAAAATCATAAAAGTAA[C/T]GGTTTTTATCTAGAAAACTAAGTCCAATGATTTCT	T	C
AX-107554105	1	8227240	+	AAAAGCCTCTGGAACAATAGGTAAAATTCTTTCAT[G/T]TGCAGAAATGCTCCGCAAATACGCATTATAATGAC	T	G
AX-107540759	1	8234335	+	TTATTTGAATAAGAGTCCTGGATTCAACTCATGAA[C/T]GACCTCAATCGTACTCTATGAAGTGGTGAATGTTA	T	C
AX-107541791	1	8240802	+	GAACAGAGACCAGACCTGTTCTTAAAATGTGCTTT[C/T]AGACCAAATTTTAGCTTAAATAGTGCTGTTTGCAC	T	C
AX-107555425	1	8242669	+	TTATGTTTATATATGCATATCTATCTTGAGAAACT[G/T]GCAGAAAGTAATTATAATTAATAGTGTGTTGGGAA	T	G
AX-107538515	1	8258613	+	CGATCAGGATACTAAAATGTAATATCAACACTAAA[G/T]TTTCAAAAACTGACCTCCTAGAATTGTTAGGCTTA	T	G
AX-107532286	1	8274108	+	ACCATCTGAATGTACATTTTCCAAGAATCAATCTT[A/T]ATATAAAAATTACCTTAACGACAATTAATTAGAAA	A	T
AX-107555938	1	8324065	+	CATCTACCGATCATTAATATGATATTAAATAATTT[C/T]AAATTATATTAATTTAAATTTATATATTTTTTTAC	T	C
AX-107556709	1	8325830	+	ATATACTATTTAAGTTTTTGTATCAGTTGTAAACT[A/G]AATCACTTAAGACTTCCTTTTTTGAAACTAAACCC	A	G
AX-107557614	1	8369448	+	AGTGCAGGTAATGAAATTACATGAAATAAATTTTT[C/T]TTGTAAGTCATCAATAGCATAAAATATATTTAACA	T	C
AX-107559809	1	8505666	+	CCGTAACGATGAAATGAAGTCATTTTCATATAAAT[G/T]ACTTAGAGGGTTGTTACGTGTAAATACTTTGCCAA	T	G
AX-105356353	1	8685425	+	TTCCCCTGATATGCAATAACATATGAGGCTGTTAT[C/T]TCCTGGTGCTCGTGTTCATGTGTGTTCAGCTTCCA	T	C
AX-95775245	1	11183232	+	AAACGTAAAGCGAACTATATGTGCTCAAGAGAAAC[A/C]TGTAGTAATAAAGATAATTAAATGTAATAACATGC	A	C
AX-95808864	1	12592487	+	GGAGGCAATTATTTGTTGTCATTAGTTAGAAAATC[A/C]TAGCGCTTGGGGTACAAAGATTTAGTTTGCTATTA	A	C
AX-105354552	1	15586886	+	CTGTTCTTCATCGGGGGTGCTGCAGATGTTGTAAC[A/G]CTCTGAATAAGCTCGCGAACCATTCGACTGGCTTG	A	G
AX-105347184	1	18519338	+	GATGTCAAATCGCCAAAAGAACCAGTCTTGGCAAA[G/T]GATCAGAGCAATCTTGAAGTTTATCATTATCCCAT	T	G
AX-107547876	1	19489954	+	ACTTGACGTAGTGAAAATTAAATCCCAACACCCCT[A/C]CCGCTGACAAGGGAAATAGCAACAACCAACTCCCC	A	C
AX-95785145	1	19780787	+	CGTCAATTTAGATATGAATGAATCCTCTAATACAT[A/G]ATTTTTTTGTGTGTTTGTTGGTTGATGAAAATTTT	A	G
AX-95773084	1	23473522	+	ACACAAAAATATCTAACAAAATTAACAGGACCAAC[C/T]GTAATCTGGTCCTGCAAATTACTAAAGTAAAAATA	T	C
AX-107558382	1	23598082	+	AAAAGACCAAAAAAGGAGGCAAAGTATCACGTGTA[C/G]GTAAGCTTTAAATTTCCAAATCTGAACGCCTATAA	C	G
AX-95811799	1	26509355	+	TTGATATTGACATTCATATTCACGTTCACATTACT[A/G]TTCAAGTATATGTTAATATTGACGTTCATTTTTAC	A	G
AX-95809948	1	28203002	+	AATGTACTTCATTTGATCTTATGACATTACCACTG[C/T]GTCTTACAAATTTCCAAAGTTAAATTTTCTTTCGC	T	C
AX-95799296	1	29754051	+	TTGCATATATTAAGCTTTGTTAGGTGATCGGGACT[A/T]CAGTAGTGGGATATTTTATGTTGAATCTAGTTCAA	A	T
AX-95808622	1	35626659	+	GCTAACCAACTAAACTCGTATGAACAATAAACTTC[A/G]TAAGAACCCATTTTACACTCCATACAGTCGAGACA	A	G
AX-105346426	1	38118538	+	ATCTGCTGCACAAGCAGCTAATATGGTACAGCAAG[C/T]GTATCAGAAAGTAAAACGAGAGCGTCAAGAAGCCC	T	C
AX-105352994	1	38274943	+	CTCATGGATGATGATATCTCTAAGGTTTCTTCTGT[C/T]CTCTCTGTTTCCAGAACTGATGCATCTGCTTTACT	T	C
AX-107546856	1	38276275	+	AACATTGCAACGAGCTCTAAAACCCCAGCTTTGAG[C/T]AGCAAACGGACCAACTCAAAAAAATTAGTACTAGG	T	C
AX-95771169	1	39511628	+	TCAAGATCCTATGTTTCGGTCTATCATATTATAGT[C/G]TATTAAAAGAAAGAACAGACGATAAAGAAAGTTCT	C	G
AX-107528281	1	43618103	+	ATTGATGAAAATCCCACGAAATTTGGTGAAGAAAT[C/T]ACCCATGAACTTTAATCTAAGTTCTACCTTGAGTT	T	C
AX-95777822	1	45069335	+	AATCAACTTTGATGTTGAGGCCATACTGGTAGAAA[C/T]TACTACAAATTTCAAAATTTTAGTCCTACAAATAT	T	C
AX-107545804	1	46543829	+	CCAACTCCTCACTGTAGCGGCCTAAAGAACGAGCT[A/G]CCTACTCTAGCCGGTGTCTGGTGAAGAGATTGTGG	A	G
AX-105353183	1	46543936	+	TATGCCGTGTACTCTGATGTGCTAGAATGGGGCCT[A/G]TTTGGCGGGGGCAGCTTGCCTATTGATCTGTGATC	A	G
AX-95778510	1	47483262	+	TTCTCATTAGTTTTAGTTATTTATTGATACATCTT[A/G]ACATTTAACTAAGTATACTTGATTGTTGATTCAAT	A	G
AX-107527459	1	48173287	+	ACGAACGGCGACCAGCAGTACAGTTCATCTTCCAG[A/G]CGGCGCTGCATCAATGGGAGCCATTGTTTGGCACG	A	G
AX-107526668	1	48526964	+	CAACGGCAATGAGTTTGAATATTTTAGAGATCGTA[C/T]GAGGAAGATGCCTATTTGAAGTCGTGAAGTCGGAA	T	C
AX-105348279	1	52336702	+	TCTCAGATGTTGCTTCCGGCCAGCATATTCCCCAG[C/G]TGCTCCTCTTTTACCAGTGTATGATTGTAATCCCA	C	G
AX-95767733	1	52595781	+	GAAATTCTAACTACCTTATAGGTCCTTTGGATCGC[A/G]TCATAAACAAATCCAACACCTCCAATGGCACGATA	A	G
AX-107526007	1	54823635	+	CCTTTCTTGTAAACATGCTATTTCAAGTTAAAACC[C/T]ATAATGCACATTCAAGGAATATACAATCAACGCAA	T	C
AX-105353628	1	57854572	+	AGTTGTTAACTATTGTGGCTTCCCCGTTGGGACTG[G/T]GGCAGCTAATGATCCAGCTGATAAGCAGCCGCTTA	T	G
AX-105354203	1	59255792	+	ACAAAAGTGCCACCATCAGGCAGTTGTACATCAGT[C/T]GCACGTATAGGATTGAAGTCAATCAGCTCAGCAAA	T	C
AX-95794300	1	60983135	+	CAGTCCATCTTAAAAAATGAATTACTACACGTTGA[A/G]TTTTGTTTTGAAACTCATCAGATATCCATATATGT	A	G
AX-105346848	1	61725342	+	GATACACTGATAACCCAGAGCCTTCAGTGCTGTTT[A/G]ATTGGAAGTGTCACTCAGAGGTCACAAACTGCTTG	A	G
AX-105354492	1	62269009	+	TGAAGTCTGTTCCAATAGAAAATCGGAATGATGAG[A/G]GTCTCCACTCGATTCCCAAAGCTCCTAACCGCCTT	A	G
AX-105356281	1	64684744	+	CCTGGCAAGCACACGTCTCCGTCAGAGCTCCAGTG[A/G]AACTCCGGCGATAAAAGTTGATCGGAAAAGCTTCA	A	G
AX-105344455	1	67037778	+	ATGCCACATTTTTTATTAGATTACCCAGAATATCC[C/T]GACAGTCCCTACAAACCCCATTCTAGAAAAAGAAA	T	C
AX-105349883	1	67366372	+	CTTTGTCATTATTTCCAAGTTTAGGAAGCTGATAA[A/T]GAATAAAGGGAAGCCAAGACATGATAAAATAGAGC	A	T
AX-107531413	1	67512259	+	TTTTTCTTAGCTCCTCCACCGCCGCCGGCCTTTTG[A/C]TCCGGCGCCGGGAACCTCTCAACGACGGCGATATT	A	C
AX-105356360	1	67855513	+	TCTTCAATAGCTTCATCACTCAATTTCTCACTCCC[G/T]CCTTTTTTGAGAATGTTGTCACAGAAGGTGGCAAG	T	G
AX-107525444	1	67868785	+	TTGATCTTTGTTTGCTTTACGCAAGACTCTCATTC[G/T]TCTTGGATTTTAGAAAGCTGTAGAGGTGATTGACT	T	G
AX-105344924	1	68232912	+	GCAACAGGACACAACTGGCATACTTTTGACTAGCT[A/C]TATACATTTACCTTGAGTGGGAAACTCTGCTTCAG	A	C
AX-95785286	1	68508143	+	ACAACTGCCTTTTGTGATGCAACTTTCACTACACG[A/T]TCCATATCGCGATTGTTATTTAATTTGATTTGAAT	A	T
AX-107545384	1	68514652	+	AAGCTTTTCAAGAGATACTTTTTGTGTTTGAAATA[A/T]GAAATCTCACAGTCTTCTTCCAATTTCATATTAAT	A	T
AX-107541806	1	68515197	+	TGATAAATCTTTTGAAAATCTATATATATGTTCAA[A/T]ATGTACAAACAAACTAGACTTCTTTTCATTTCTTT	A	T
AX-95795170	1	68519851	+	CTCAAACTCCATTTTCAGTCAATTTCCCAAGTTGG[C/T]TTTTATCAAGAACTAGTTATAAAATCAAAACCCTA	T	C
AX-107537432	1	68532964	+	GTGCTTGGAGGTTTCTTTCACAGTTCAATTTGAAT[A/G]GGAGTTGGAGTAGACACCATTTGATTGTCCTGAAT	A	G
AX-107546157	1	68551830	+	AATATCATATATCATATGTTCTGAGTTAAGACCTT[A/G]CCATAATTTCTTTCTTCCTCCTAATTTCAATCACA	A	G
AX-107547464	1	68561816	+	TGCCTATGAAGCAACAGTAGATAGAGAGATAGTTT[A/C]AATCCCCCTTTTCTTTATGAAATATCTATGCACCC	A	C
AX-107529918	1	68572539	+	CAAGCTCAGTTTTGATTTTATTTGGGGGTGAAGAC[A/G]TAAAGAGGAGGAAGCTAAACGATCTGCATATGTTT	A	G
AX-107559418	1	68577482	+	ATAGGAAAAGAATTTGGAATAGGATCAATAGGTTA[G/T]GGGTTCGAGCCGTGGAATCAGCGACTGATGCTTGT	T	G
AX-107548637	1	68592876	+	ATGTTATGACAACTACATTAAAAGGAAGTTATGAT[C/G]AAAGAAGAGACATATTGTTGTCCATTCACTACTTT	C	G
AX-107549590	1	68615538	+	TGTGAAGGAACTAAAGAAAGGAAAAATTTAAATAT[G/T]ATTCAGCACTTGAGAAGAGATCGTGAATTTTTTCT	T	G
AX-107532941	1	68615805	+	GTTTCTTTTCTGTAGAATTTTGTAATGCGTAAGTT[A/T]TTGTAGTTAAAAGAGAGATTCTGAAAGCTTCCTGC	A	T
AX-107550398	1	68622272	+	ATCCAAAGTCAAATTTATTCTTTTATCGCTGAGCA[C/T]TCCACTATAGTGATTCGTTTCTGATATGAAATGTC	T	C
AX-107551730	1	68630141	+	ATTATTATGAAAGGTAGGCCAAACACATTTTATTA[G/T]TAATTTCATGTGAAAATTTGAGGTTTGTAACAACC	T	G
AX-107542896	1	68631373	+	TAATTCAATTTTACTGATCACTCTAAAAAGGCCAA[A/G]CCTATATGTCATTCTCTAACTTCGCAATTTCGAAT	A	G
AX-107539611	1	68632805	+	TTGATGTGATATGGTGAAAGAAATGATTCATTTTA[G/T]ATTGTGGTTGTGTCCTTGATGATTATATTGTAACT	T	G
AX-107535067	1	68634167	+	AATAAATCACTATTCTTTAACCAACAAATATGTCT[A/T]AATTATTATACTTATTAAAATCTAAACTTGACACA	A	T
AX-107536152	1	68638104	+	ATGGGGCGGGGTAGGGCAGGTTTAAATCTTAGCGG[A/G]TCGATGCTTGCCCCACCCTAACACACCCCAACCCG	A	G
AX-107552076	1	68653983	+	TCTTTACATTTTCGCTTTCATCCAATCAAACACCT[C/T]CTCAACCTCCCCATAAATTAATACTCGCTAGTTTT	T	C
AX-107553375	1	68657040	+	GCGCTCTTAGAACCCCAAAGGAACCTCTTGATGCC[A/T]CCAACGTTGCCGAAGCAGTCTCTGTTATATCTTGT	A	T
AX-107554633	1	68674995	+	CAACAGGAGGAGCATGGCTAAGGTAGATGAAAGGA[C/T]AGGGGCTCGATGATGATAGCGCATAGTGATATCTC	T	C
AX-107531927	1	68683566	+	AAATATAGAAATAATGACTTATTACCAAAAAAAAA[A/T]AAAATATGATCCTAGAGTCATATCTGAAAAGAATA	A	T
AX-107538495	1	68697740	+	AAAGTCATGTTAGATATTCTATACAAACAAGCAAC[C/T]TATTATGAACAAAATAAATCGTAACGGTTGTAAAT	T	C
AX-107533971	1	68698571	+	TTCTCACATAACAAAACTATAATTGATTGATTTTT[G/T]TGATTTTAAGATTTCAAGTAGGATGATTTATATAC	T	G
AX-107543995	1	68737366	+	ATATTTAAAAATAAAAATTAAAAATTAAATTATTT[A/T]AAAAAATAAATATCGAAGATCGACCATTGAGGTGG	A	T
AX-95805589	1	68743003	+	TGAAAGCATTGCCTACACAGGTAAGTGAATCAGTA[C/G]TAAATAGTCTACAGCAACATGCGGACGATGATGAG	C	G
AX-107530937	1	68745364	+	CTTGAATCAGAGCGACAGCAGAAGGCTTTGAATAT[A/G]CGATCTGTTGAAATGCGGTCGTTTCCATGACTCCA	A	G
AX-107525698	1	68747882	+	TTCTCTTGGCTGTCACCAGCCGGAAATTGCATAAA[C/T]TCATTTGCTCGTGCATTTATCTTCAGCTCATTAGA	T	C
AX-95771071	1	68751002	+	CTTAGATTTATTTTCTCTCCTACTTAAGGAAGATA[A/G]CACATGGTAACCCGTGAATAAATGTTAAAAAGTAA	A	G
AX-107554886	1	68776699	+	TGTTTTGCACAGTAGTGCAGAAGGAGATAGATGAT[G/T]CAGTCAGCAGCCGCCGGTATAGCATATTTTCTTTT	T	G
AX-107556203	1	68781882	+	GCAACATATAATAGCTGGGGATATGATCCATCCTG[A/C]GCTGGTGAATGAATTATAGGTACTGTAGCCACCCC	A	C
AX-107540696	1	68783653	+	TACTATAGGAAGCAAGCATAAAATCAAACCAAACG[A/G]CTATCTTAAAATGTCGCTTTACACATACTTCACCT	A	G
AX-95798846	1	68784137	+	ATGAAGAGGGAAATGCCTAATCTTATATCAAATTA[A/T]GCTAATATACTGAGTATGGATGCAGAAAAAGACAG	A	T
AX-107556740	1	68787897	+	AGCTAAGGCTTTAAATGAGACGGTGACGATATTCC[A/G]CGCAGTTCTGTTTAATGACCATTCAGGCAATTTTC	A	G
AX-107558231	1	68826071	+	TACTATAAAAATAGAAAAAGAGGAGAGAAGAGAAA[A/C]CATAGTGACATTTGGAGGGATGATATTAAAAAGGA	A	C
AX-107544574	1	68828266	+	TAATACCTACATCATTTTCTCTTTTAATTAGAATG[A/T]GGAGTTAATACCTCAGATGGTTACTCAAGTATACA	A	T
AX-107545266	1	68833410	+	GCTCCTGTCTTTATTGAAGAAGATTGGGTTGCCTG[C/T]GATAAATGTGAGAGGTGGCGTCTTCTTCCATATGG	T	C
AX-107546592	1	68835881	+	CAACGATACTAAAAGATCCTGGCATTGGTGTGTGT[A/C]AAAACGCAAGTCACAACAGTATGGGCCGGTTGGAG	A	C
AX-107547294	1	68837164	+	CTTGCCGCCATCAAATTTGCAGCAGTTAGCATAAT[A/C]ATATAACCGTCACCTAAAAAGGAAGAAATACAATG	A	C
AX-107533260	1	68867695	+	ATATTCTTATCATTTTTAGGTAATATTGATCTTCT[C/T]GACGTGCAAGACATGACCAAATTAATTTTTTTTAT	T	C
AX-107528128	1	68884772	+	TTATAAAAAATTATTTTAAAGAAGTCACGTCACAT[A/G]TTTACTTTTCTCCTCCTAATTTTTCTCGTAAAAAG	A	G
AX-107537569	1	68885123	+	TATTATTTTGGCCATCAACTATTTATGTGATTTTT[A/T]AAAAAATATTATTTAATGAACCTTATTGTATGTCT	A	T
AX-107548593	1	68888575	+	TACTTCATATACATCATAGTGTACTTTTTTAGAAA[A/G]CATAAATGGCTAACGAATAGGGCGGTTTATCGGTA	A	G
AX-95805418	1	68901339	+	ATTTAATGGATGAGGGAAAATATTGACTTTTTGTA[C/G]TTTCATATTTTGAGTTTATTACTCAATTTAATTTA	C	G
AX-107549745	1	68905508	+	CCTTTTGTTAATAACATACACCATTCTTGTTGAGA[C/T]ACCTATATACTTCATCAGTTTTTGCTCAAAATTAC	T	C
AX-107531920	1	68948726	+	TGTTACAAATTAGATTTTGTACTCTTTTTTTTCTT[C/T]TTCTATGACCTTCAATATTTTATAAGAAAATATCA	T	C
AX-107550236	1	68953371	+	CACACAATCCCTTGTTTAATAAGATAATTTGAAGA[C/T]GCGGATTCACAAACAGTAACGAATGCTCACCTTGA	T	C
AX-107530912	1	68966495	+	TAAAAGAAGCAAATTTAGTCAAATACAATTTTTTT[A/T]ATTATAATTTAAACAAGTCTATTGAACTTTGCCAA	A	T
AX-107551120	1	68968303	+	AATAAAATTGAAAAGCCACTAAAGATATACTTTGT[C/G]TCATTTTGTTTGTTTACTCTATCTCTCAATACTTG	C	G
AX-107552798	1	68976559	+	TGTCAATGTTACAGGATTTTCAATAGGAAGCAAAC[A/T]TTATTAACAACTAATACACCTTAATCCCTAACAAG	A	T
AX-107535426	1	69029749	+	TATTCGTGTAGGGCTAAAAAGTCTGGTTGTTAAAT[A/G]AATTATAAAAATTTTAGCTTAATTATATGAAATTC	A	G
AX-107553481	1	69032593	+	ATTTAGGAGTGTCCATGATTTTACTAAAAATTGAT[C/T]TAAATTAAAAAACTGACTTTTATTTAATTTGATGT	T	C
AX-107559625	1	69036949	+	TATGAAAATGATTAACCATCTAGTTAAATATCAAT[A/G]ATATATTCTTATTTATTTTATTTAATCCTTATATA	A	G
AX-107536455	1	69054306	+	TCAATACGAATTATTAATTTTATATTTGAGTTATG[A/G]ATACCTTTACAAATATTTATTTCCTTAACTAATTA	A	G
AX-107554554	1	69056326	+	TTCATGTTTACACCAAATAAATAATTATTTTTTAA[A/T]AAAAAAAAAACATAAATGGACACACCAAATCAAAC	A	T
AX-107555330	1	69063210	+	TTGAAATTCATAAATTTCAGTACATAACTCTATTA[A/G]AAAAAAAAACATTTTTATGAAACAACTTTATTATA	A	G
AX-107540891	1	69064063	+	AATCAACGAATAAGAAAATATCTAGTAGTGAAATT[C/T]TTTTTTTTTAATTATGGAAATAGTCTCGCAAGATT	T	C
AX-107529018	1	69064532	+	TAATTTTAAAAATGAAAAAATTACATAAATTGGTA[C/T]ATTTTAATAAATAATTCATGATTTTAACGATACTT	T	C
AX-95812447	1	69074674	+	GGTTCGGGTTGAAGATAACATTGTTTAGTGTTTTA[A/G]GACGAAATTGGTGTTTTCTTTGTTTTGTTTTATTT	A	G
AX-107555897	1	69077469	+	ATTTTAGCCTGAAGCTGAGACTTGTGATTGATTGA[A/T]TGTAAGAAAGGTGGACTGAAATCTAATAAGAAAAT	A	T
AX-95815716	1	69079689	+	CTTACTTCATTTCAAGTGAATAATATCTCAAAAGA[A/G]CTAGAAAGTTCGAGTATGAAATTAGGATAAAATTT	A	G
AX-107556859	1	69087776	+	TATGGTTGTAAGAGATGTTCTGTTTCAATTGGATG[C/T]CATGGTTTTGATGTCCTTCAATAGTGTTGTTACCT	T	C
AX-107529937	1	69108522	+	TGTGATACTTTTAACCATTTATTTTATGAATAGGA[G/T]CTAATAGAGTAAAATTAAAATTTTATTTAATTTAC	T	G
AX-107538606	1	69130060	+	CATACAAAATTCGGGTTTATTTTCATCTCATATGA[A/C]ATTTTTCTTCGTACAAATCATAATACTCATAGTAC	A	C
AX-107534300	1	69147107	+	TTCAAATATATCAAACCATTTTTTATTTTTTTTTT[G/T]AAAGTAGTTTTGTGGATACCTGTTTAATAATGTGA	T	G
AX-107539681	1	69147254	+	TACCCTCAAAATTGACAAAAATAACAAAAGAGCCA[A/T]AGGCCCACAGCCGTAATTAAACCCAACTCTAAGAA	A	T
AX-107558174	1	69148417	+	TTTAGTCATGGGATCGAGAAACCATAATTTGTCTC[A/T]AAAGTCTAATCTATTGCGTAATAAGATGCAATGGG	A	T
AX-107541852	1	69153440	+	TTAAACAATAAGGAAAAAAATATTTTAAAAAAAAA[A/T]AAATAAAGAAATCGCTGCTCATAAAAAAAAACTAA	A	T
AX-107527280	1	69154441	+	TACAATGAAATAAGGAAATGTGTTTAATGATTTAA[C/T]AACTTCCAAATTCTCTTCTCTTGTTAAACTATAAT	T	C
AX-107542984	1	69168427	+	AAAGGGGTACTACATTCACTTTAAACAAGATTAGT[G/T]TGTAATAGATCATGATAGTTTAAGCGTGTACGTGA	T	G
AX-107543838	1	69197646	+	TTATATTATGAGATAAAAGATCAAAATATATTTTT[A/T]AAAAAAATTAACGTAATATATAAATTATTAAAATT	A	T
AX-95809429	1	69214563	+	CAAGTTAACGTGTTGAAAATATTCCACATGCATTC[A/G]ATAATGAGAAAATTAATTTTAACTGATGTTTTAAC	A	G
AX-107540538	1	69229255	+	ATTTAAATCTTTTTAACTCAAAGGATTTTGCCCTC[A/G]AATTCGATATACGTCTAATAACAAATTTTTACGAT	A	G
AX-107533979	1	69242859	+	AGAATAATTCAATTTTTCACCAAGATGTTAATAAT[C/G]TAAACATTATTTGATCTTAAACATTTAGCAAGAGC	C	G
AX-107541623	1	69257921	+	TTCAATTATGGATTCGATTTCGATTTTTATTCTTT[A/T]AGATTTATGAATTTTGAATTGGATATTAGATTTAT	A	T
AX-107546497	1	69260800	+	ATTTCAAGCAGTCTAGTGACGGTAACTGGATAAGT[G/T]ATTGCTTACCATGATACTTATCTGCAGCTCTCTCA	T	G
AX-107531877	1	69271506	+	TAATAATTGAGTGCACTTTTTTAAATGAAATAAAA[A/T]TTTTAATCTTATATCTATCTTGTTTTCTTTTAACA	A	T
AX-107547708	1	69311653	+	GTAGTAGTATTAAGATATAACTATGATTAAATTTA[C/T]TTGTGCCGTAATCTTTGATTAGCTTATATAGTTTC	T	C
AX-107532917	1	69315925	+	GTGTGCACCACATTAATAAGAGAAGAAAAAGAGGG[A/G]AAAAAAAGATTTGTGTGTGTTGGGACAGGTGTTAT	A	G
AX-95770256	1	69316870	+	AGTGCAGAGAGATAGACTCACCATTTGTTGAAGCA[A/G]ATTCTGTACCTGCAAGAGCAGAAAGGAAGTAGGAA	A	G
AX-107544948	1	69319794	+	ATATTGCGTTGGTGTTTTAAAATATTGGACTATTC[C/T]CTATCGAGACATTCTTTTTAGAAAAAATTATGAAA	T	C
AX-107537221	1	69321811	+	CTTTTTGTGCTGTAATGTCAACAACTCAAAATGTA[A/T]AAATAAATAATTTAAAGATTATCTTAACTCTAGTA	A	T
AX-107548420	1	69325266	+	ACTCTGCTGACAATAAAAATGCTATATTCCAATCT[C/T]CAACTAGAATAAATTAAAATTTAGACATCTAAATA	T	C
AX-107535020	1	69327268	+	ACATTCTTCATATTCTTTATTTTATTATAGATTTT[A/T]AAAAAAATATTTTTTTATTTTTTATATGCAGATGA	A	T
AX-107549511	1	69333981	+	TGTCTTAGAGCACTGGTTATTGTATTCCTTCATTT[G/T]TCATAGTGTTTTGTGACATAATCTTTTTAAGTTAC	T	G
AX-107538322	1	69351776	+	AAAAAGAGGGTCCTAACATAAATTACTTGAGTCGA[A/T]TATTGATCCAAGACCAAAACAAAAATTCATCAACA	A	T
AX-107529893	1	69357022	+	TCTACGTATTTATCATTTTATTCCTTAATTCGTGC[A/T]GATTTAGCTCAAGAACTGGTATCATAGCATCTTAG	A	T
AX-107530847	1	69363466	+	TAACCATGAATTCGGATCGGTGATGAATTTTTCAA[C/T]TCAACACTGTTTCCATCTTCAACTATAAAAGTAAA	T	C
AX-107558841	1	69371117	+	AACAATTTATGGTGTGCCTTTTGCAATACTAGTTC[C/T]ATAGGAAAAAAACCCATAGAGATATTTTGGTCTTG	T	C
AX-107542699	1	69394676	+	ACTCCCAGAGGAGTAAAGAGATCCTCCAATTCATC[C/T]ATGGTCTCCACCTCACTAAGGAAAGTGTCGAAAGA	T	C
AX-107550171	1	69422233	+	ATAAGAAGGAAACAAATTACTCCCTCCGATCCGTC[C/T]CAAACTAGTTATCATATTTTGCATCTTGAGAATTA	T	C
AX-107551443	1	69424882	+	ATGCTAAATATCATATGACTAATTTCTATCTAATC[A/G]AAGTATGGAAATTAGTTGTTATGAGTATCATACTG	A	G
AX-107536091	1	69440955	+	AAGTAAAAGTGAATTTTTTTTATTATAATAGATAA[G/T]TAGAAAAGAAAAAAATATAATTTTTAGTATAATAA	T	G
AX-95774487	1	69443635	+	AGTTGCTGAGGCGGATTGAGAACTAGTTGAGCCTC[C/T]GAACTAAATAAGCTTACTGTGTTTCTTGTCTGATG	T	C
AX-95770308	1	69450891	+	TGAACTATTATTATCTCTTTATTTTCATGAAAAGT[A/G]ATATAAATTCATTTGGGGCTGCTTTTTCGAAATCC	A	G
AX-95790383	1	69455876	+	ATAGATAGTCGAGATGACAAAGAGAAGTAATCCAG[G/T]ATGCAAGACACCAGCATACTACCCAGCAATATGGG	T	G
AX-107552235	1	69459090	+	GGTATCATCCTGGGAGGAAATTGTAAAGAGAAACT[A/G]TAGTATTTCCTCCGTTCAATCTATATGGAACTCGT	A	G
AX-107553146	1	69461645	+	CTCAAGTAATAAAATTTTGAGAACGTCCCGAAATT[G/T]CCCCTCTGAAACAGCTATATAAGTAGCCAGAGTTG	T	G
AX-107539406	1	69480310	+	GTTTGAATCAATTGAGATAGGAAAGCTAATTGTTA[A/C]AAAAAAAAAAAAGAAGCTAACTTTAGGTCTTCATG	A	C
AX-107554541	1	69489678	+	ATTGTTCTCTATATAGCTTTTCAAATAACACTGAT[G/T]ATACATTAAAAAACTTAATACATGCAAATGATACG	T	G
AX-107555430	1	69490618	+	CGCTGTAGCCTCCAGACAGGGCAGTACCTTGGCGA[A/G]ATCTCTGCCCTCTGCTTTCTACACCTTCCGCCGGA	A	G
AX-107556536	1	69496723	+	GGTGATGTCTTGAATCCTAGAGTTGAACTCACTTC[C/T]ACATGGTCAGCTGAACCAGAGAGGCAACTACTTGG	T	C
AX-95786384	1	69498563	+	AGAGAGAATTCCTGCGTTATAACATTGGCCAGAAG[C/T]ACACAGTACACTTCAAAGTCTCTAATTACATATCA	T	C
AX-107556760	1	69500876	+	TAAGTAGTTATAGCTGTCCTCAAAATAATAATTCT[A/T]CTAATCACTGGATTGATATCCTGACCACTCTATAG	A	T
AX-107557947	1	69505383	+	ATGGAAGTATTGCCTTTTGGGATCTTACTGATCAT[G/T]TTGATAAATTTATGCAGCAATTATCAGCACTTCAG	T	G
AX-95788373	1	69589752	+	GTAAAATTCGCCAGAAAAGAGATATTCTAGCTGAC[A/T]TTATAATTTGGGTTTAGAAAGGAATTTAATAAGGT	A	T
AX-95776681	1	69590071	+	GACTCAGGAAGCCGCAGATATATTGTCAACACAAC[A/G]CAACCAGGTCTAATGTAGCTCTCAATTTCCGTTGG	A	G
AX-95797608	1	69593457	+	TTGTATATGACTGTGTGTGTTTGCTCAGCTGTACT[A/G]CGGTGGTTTTTTCTTTCTTTTTTCCCCTCTAAACA	A	G
AX-107555697	1	69613721	+	GAAAAACTCTTTTTCTTTCGAAACAAATAAAAAAT[C/T]AAAAAATAAATAAAAGAGAAAAAGGGGGTGTGACA	T	C
AX-95815359	1	69631129	+	ACAGCAGAGGAATAACCACTATCACCTCCTTCACA[A/G]CAAATTAGAACTACTATCCAATTCATTGTCAACAA	A	G
AX-107554751	1	69637972	+	GGCATGATATTGCTTTGTACTCCCCTGTCTCAAAA[A/T]GTTTATCACAATTCACATGGACATACTAGATATGA	A	T
AX-95799399	1	69643519	+	TGAATCTTGAATAGTTGACAAGAAGGGGTTGCTCA[A/G]ATGGTAAGCTTTCTTCCACCTGACCCTAAGGTAGA	A	G
AX-107552826	1	69645922	+	TAAAAGAACGTAATCATTTTCTTTTGCAAAAAGAA[C/G]ATAATCACTTTGGCACATAGAATTGTATAACTTTT	C	G
AX-95796509	1	69647310	+	AAGCTTTGAGATAGTTATTCATAACCCACCGCTCA[C/T]GTAAACATTAAATCTTAACTTCGTCCATCAAATGA	T	C
AX-95802666	1	69647374	+	CAAATGAGCCCATGAAGCAAAATTGAACTTGCCCC[A/G]CCAAATGTGAAAGAAAATCTGGAAATAATAAAGCA	A	G
AX-95782895	1	69648491	+	AACCCTCGTGTAGAGAGAGGTACGGGGTTCCGATA[C/T]TACCTGTTCTTCGGAGACAAAATTCATCAACCTCA	T	C
AX-107557669	1	69654723	+	TCCAAAGTATCTGGTTATCCAGTTTCAAGAATTAA[A/G]ATTGACCGAATCAGGGTCTGGTTTGGATAGGCTTT	A	G
AX-95810529	1	69656223	+	TTTGTATAAAAGATTGGGTGACTTCCCTAGAGACT[A/T]CTGTCTTTCTGTAAATTCTCTATTTTTTGGTACCT	A	T
AX-95792239	1	69658001	+	GCGGCAGTAGTAGCGTTATCCACAAGAGATACCTC[A/G]TCCACGTGCTCCGCATTAATAACATCCTTGATAAT	A	G
AX-95776853	1	69666069	+	TGATGTTCATGTTCAATTTTTCTTACTAATATATA[A/T]ACACACAATTAATTTACTAATTATCGGTTTCAAAC	A	T
AX-95802689	1	69668730	+	AGAGTTATTGAACTACGTGTGTAGGGGGTGGGGGA[G/T]TTATCAGTTATCAGTGTCTAATAGCTCTGATTATT	T	G
AX-95771692	1	69669291	+	CTTTTGAGACTGTTATTGCTTCAAAGTCTGTCATG[A/C]TCACTTTTCGGACTGCAATTATTTTAGGAAGGTAG	A	C
AX-95783860	1	69671748	+	AACCTGAATGGTGATGGGTGGTATCACTACTTAGG[C/T]GGTCCTCATTTTTTTTTTTTGGTTGAAAACTGTGG	T	C
AX-95780526	1	69671831	+	CTTGCATTCCTATCACCAGGTGACGCTAGTGACCA[C/T]GACAGTTACCACCAAAGCTAGAACAGATGAGATGA	T	C
AX-95805457	1	69675316	+	AATTTGTCTATATACAAAAGATGAAGTTCAAAGCT[A/C]TGCATTTTGTTATTGTTTTGTTCACAAGAAAAAAA	A	C
AX-95797160	1	69678351	+	AGAAAAAGTGCCATTTGGTAATTATTAAAAGAGTA[C/G]AAATAATAAGTTGTTTTCTTGTTGCAGGTATTGGT	C	G
AX-95808986	1	69679704	+	ATAAAGATTATACGTCTTAATTCACATCACAAATT[A/G]ATTATTTTATCTCACACTTTGAATTCGATCACGTA	A	G
AX-95797885	1	69682013	+	CCCTTAGTACTCCTCTGTCAGAAATATGAAGTGAG[C/T]GCAGCATAACAGAATGGGACCTGGATCGATCAATT	T	C
AX-107560050	1	69697977	+	TTTCCACTTTTGAGTCTCCGGTCCATTGCCTCGTT[A/G]GCAATAAGGATTGCATCAGTGATTTGCCTTCCCTT	A	G
AX-95802853	1	69702182	+	TCACAGGTGAAGATGATTAATTTTCTGATATTTGA[A/G]ATCTTATCCTTCTGGTCCTTCAATTTCTTTCTTTT	A	G
AX-105356587	1	69750774	+	AATGGGAAACTGTTGGGCCAAAGAACAAATCTGCA[A/G]TCACAAGAACTCAGGACTTCGTTCCTTCAAATTTG	A	G
AX-95775623	1	69768754	+	GCATGATTATCTCCATGACCTTGAGCAAGATTGTT[A/G]CAACCAGATGTAAAAAGCTGCTTGAGAGTCAAAGG	A	G
AX-95785031	1	69771782	+	GGAACGCAACATACCATGACACTCGATAGTGAAAT[G/T]CAAATTTGTTTCATTCTGATCTTTGACCACCACTC	T	G
AX-95783349	1	69772434	+	CTCCCATTTTCTTCAAGGCCTTAACAAAATACCAA[A/C]TAAAGTGAATCACTAGTTCTAGGGAATGAACTTCA	A	C
AX-95806300	1	69780831	+	TTAGTATCTATGTTACAATAAATTTAGATATGTCG[A/G]GTTTCTAAGTTTGTCATTTTAAAATTTTACTTCAA	A	G
AX-95769727	1	69794885	+	TAATATTTAATGGTCTTATAGATTCACGCCAGGTG[G/T]ATTATATGATAATTTATGGTTGAGATCCATTTAAA	T	G
AX-95784260	1	69807389	+	TAAACGCAAGCATCCCTTTAGTAAACAACCACTTT[A/C]AATAAGAATTTCTCTTTTCGTCCCTCATTTTCACA	A	C
AX-107553802	1	69808415	+	TTACCCTCTACTCCAAACCCCATCATTCTTTTTGA[A/G]ATAGGAGTATTACTTCTTCTATTACCATTAATACA	A	G
AX-95779248	1	69816023	+	CTTGTATCATTGAACTTATGGACGACACAATTGTT[C/G]TTAGATGCAGTCCCTGAATCGATCTTCTTCAGATA	C	G
AX-107556616	1	69834407	+	AACTTGGTACGAGATACAAGTGGCTTTGGATGTTT[C/T]TTTTTTTTTTTGATAAGGGACTTTGGATGTTTCTC	T	C
AX-107539857	1	69931533	+	AAATAATATATGTTATTTTTCTTGTCCTAAATATA[A/G]AATTTAGAGAGTCAATATGTTGTTAATTATCGCTT	A	G
AX-95776863	1	69937945	+	ATCCCATACCCGGAAAGAGAGTATCAGATACTAGG[C/T]TACTAAACAACTAAATATATATTAAACATGCCAAA	T	C
AX-107542103	1	69950684	+	ATTCCTGTATTCTGTGTTTGGCTACTGTTTGCTGC[A/T]GAAGCTGTAAAAGTTGTTTTCTAAGCATTGACCAT	A	T
AX-107543099	1	69969019	+	CTATCAAACTACATGTCTTTCTTTTTATAAGTACT[A/G]ATAATATTTTAATAAAAAAAATTTCTACAAGTCTT	A	G
AX-95784199	1	69982057	+	TATTCGAATAATTAAAACATCCCATAATAAAACTC[A/G]ATTGAAACAAATAATAAAACTCATAATCAAATCGA	A	G
AX-95800258	1	69982321	+	ACTCATAATCGATAAAATTTACATATAAAAATCTA[C/T]GAAAATAAAACTCATAATCAATAACATTTACATCT	T	C
AX-107530874	1	69983795	+	ACCACTTTAGTTATTTTAACTTGTCTGACTTTTTT[A/T]AAAAAAATAAGAGATAAAAATAATTAACATGACAC	A	T
AX-95815998	1	69989365	+	ATATGATAACAGAAATTGAATTAATTCGATATGAA[C/T]ACCCGATGCAAATAAATTTTTTCTTATAATAAACA	T	C
AX-95794459	1	69996237	+	TAGAAAACTCTAACCTAAGTATTTTATTTTTTAAC[C/T]GTTTAAAATTGACACGATATTTTATTTTACGGCAT	T	C
AX-107529916	1	70010862	+	TAAGCCAAATATGTGAAAAAATTGAAAAGTATTTA[A/C]AAAAATACAAAAAACATTTAAGCCAAATATGTGAA	A	C
AX-107538482	1	70011617	+	AAATAATATCAATTTTCATAATTTAAGATCAAATA[C/T]CAAATGTTTAATCAAAATATAATATTAAGATACAG	T	C
AX-107544452	1	70046218	+	ATAAATGAAATTGTTTGTCCAAAAACAATTCAGTC[A/C]CTTTCGTATCCTTCATAACTCACTTCGCTACTCAA	A	C
AX-107545452	1	70059733	+	TAAAATTTGACAACAAGATAAAATGATCGATTATA[A/G]GGCTAGGCCAGCCACGTGTAGTGAAAGACATGCAA	A	G
AX-107546487	1	70069005	+	GCTCTATAAATAATAAGTTTAATTGATAAATCATT[A/G]TAAAAGAAACTCAAATTAAGCAACTAAAAAGGAAA	A	G
AX-107547312	1	70081798	+	TTAAGTTATATATATCGACAGTAAGAAAATAAAAG[C/T]TATCAATATAGTTTAATTAGTAATAATAAGTAAGT	T	C
AX-107548515	1	70122025	+	AGGGAGAGCAAGAACTAGCAACTGATCTTGACTTC[A/G]GTCGTCAGGGGAGAGTAAATGCCATGCTTGTTCGG	A	G
AX-107549755	1	70122174	+	ACTGCGGGATACTTCTGGCTGCTTCATGTATACTC[A/G]CGGTGGGAACAATTTTTAGCTGCTTGCGCTGCAGA	A	G
AX-107536150	1	70127010	+	TAAAAACTTAAGTAAGAAGACCATTTATTTTGAAA[A/C]AAAAAAAAAAAAAAACATCATTTATTTTAAAATAA	A	C
AX-107550229	1	70128946	+	GCTGAATGTTTTGACTGGTTAATTTTCACTTTGTT[A/C]TGCAGGAAATGATGGCAGAAATGGGGAATTTATCG	A	C
AX-107537260	1	70144464	+	ATCCATTGTTGAAAGCAGCCATTGTGTCAATTTGA[A/C]AAATATTACTTTGCTTCAAGGAAATGAAGAAATTG	A	C
AX-107540897	1	70158690	+	AAATAAATCCTGACCATGATTTAATTAATAAATAC[A/T]TTATATATTAAGTATTAAAAATTATTATAATATAA	A	T
AX-107551820	1	70160221	+	TTTTAAAAAAAGAACCATGTAAATTACTGCATTTA[A/T]CCTTCACATTATAGTTGATATTGGAACTTCCCCAC	A	T
AX-107552435	1	70214380	+	ACCTGTACGTTTGGATCCCCAACAGCGCCCAGAAA[G/T]ATGTATTTTTTTTTTGCATGGTTAATGAGCGATTC	T	G
AX-107553103	1	70220732	+	CCTAACTTCTAGTTTCTATTTTCTTCTTAAAAAAG[A/T]AAACCATTAATACCTCAAAAAGATGATGGACATCA	A	T
AX-107554346	1	70223354	+	ATTGGCGAGCAAAACTTAGCGTTCGGGCTCAAATT[A/T]AATGCTAAAGGTGTCATTGACTGTTATGAGAAAGA	A	T
AX-107528977	1	70228553	+	TATATAACTTTATTTCTTTTTTAATCTGTGCGCTT[A/G]ATGTAGGAACTAGGGTACGAATTTGACAACGACAA	A	G
AX-107555062	1	70229996	+	CAATAATGTATATGTGTTACATTTATTAAACAATA[A/T]AAAAAAAAAGAATTACTTTAATCTATAAAGAGTAA	A	T
AX-95786636	1	70235372	+	TATCTATCAAGGCTTGCACAGACAGGAAGAGATAA[C/T]CGAGTATTTTTGCATTTGCTGGGATCTGAACCTGA	T	C
AX-107556223	1	70240570	+	AACAAGGGAGCTGAGAGAGTATCCTGCTGAGCAAG[C/G]GGCAAGAACATCATGCATAGGTTCACATTAGCCCC	C	G
AX-107559536	1	70244931	+	GAAGGTATACAAATTTGAGGTTTATGTAATTGTTA[A/T]AGGAAAATTTAAGAGAAATAAATCTGAAAAATGTA	A	T
AX-107535044	1	70341192	+	TTGGTGAGATGCCCCTTTGCTAAATATTTTCTTGA[A/C]AAAAAAAAAGATACTATAATTTTAACGGATCAATA	A	C
AX-107556999	1	70349327	+	GCAGCTCAACTTGTCCATTATTTAACATCTCAACC[A/T]TTGTTTTCCATATTGGCACAATTACTATTAATACG	A	T
AX-95802250	1	70354889	+	GTAAGATTGAAAAACGAATATATATTTTTAAATAA[A/G]TACGAAGATATCAATTGAATGACCACCTAAATAGT	A	G
AX-107557593	1	70362773	+	GTTACTGAACTTTACTCCTCAAATGATATTTGGTA[C/T]TTGACTTTGTCTCAAACAAAACCTTGTTTTTAAGC	T	C
AX-107532952	1	70367004	+	GTTTCGGAATAAAGTTAGTGATTCTTTTTTTTTTT[G/T]TTTTGATCACGAAAAAAGTTGTCTTTTTATGATAT	T	G
AX-95779590	1	70384660	+	AAATATCAGCTCTTTGGCACCCTTAATTTTCCTGT[A/T]ACAGAAACAGAAGCATGGAAGGAAAAGGTGATCAA	A	T
AX-107548546	1	70434027	+	TACAAGGGAATGTTGATGATCTACATGAATCAAAT[A/T]TTCAGGCCAAGAGGTTGCACATTTAGCATGGAGAC	A	T
AX-107549649	1	70449413	+	TCTGACCACAACAGTTCTCCTTTATCATTCTTACG[C/G]GTATGTTGGAGCTCCCAGACACGATCTGGTGGTGC	C	G
AX-107540660	1	70455453	+	CGGTGACAACGAAAAGGGTGCTTGCAAAAAAAAAA[A/C]ATGCAAGAATCAGTAGCGATTGAAATTTATTGATC	A	C
AX-95779915	1	70455578	+	ATCTCAGAACTCACAGGATTATTTTTGCTCAACAA[G/T]CCCAATTCAAAATAAAATTTTACATTTTCCTATTG	T	G
[truncated: 49,913 more rows]
