# Supplementary material for: A simulation-based breeding design that uses whole-genome prediction in tomato
Source: Sci Rep. 2016 Jan 20;6:19454. doi: 10.1038/srep19454 (PMC4726135; doi:10.1038/srep19454)
Supplement: Supplementary Data S3 [file srep19454-s4.xls]

## Sheet: Supplementary Data S3
SNP ID	Chromosome	Position (bp)	Position (cM)	SL1	SL2	SL3	SL4	SL5	SL6	SL7	SL8	SL9	SL10	SL11	SL12	SL13	SL14	SL15	SL16	SL17	SL18	SL20	SL21	SL22	SL23	SL24	SL25	SL26	SL27	SL28	SL29	SL30	SL31	SL32	SL33	SL34	SL35	SL36	SL37	SL38	SL39	SL40	SL41	SL42	SL43	SL44	SL45	SL46	SL47
AXNA5808842	1	20288	0	0	0	0	2	1	2	0	2	1	2	2	2	2	1	1	1	2	1	2	2	2	1	1	2	1	1	0	2	1	0	0	1	1	2	1	2	1	2	2	1	2	1	2	0	0	0
AX-107525453	1	45434	0.536	0	0	0	2	1	2	0	2	1	1	2	2	2	1	1	1	2	1	2	2	2	1	1	2	1	1	0	2	1	0	0	1	1	2	1	2	1	2	2	1	2	2	2	0	0	0
AXNA5771895	1	65279	0.959	1	0	1	0	0	0	0	0	0	0	0	0	0	0	0	0	0	0	0	0	0	0	0	0	1	0	0	0	0	0	1	0	0	0	0	0	0	0	0	0	0	0	0	1	0	0
AXNA5770515	1	65409	0.962	1	2	1	2	2	2	2	2	2	2	2	2	2	2	2	2	2	2	2	2	2	2	2	2	1	2	2	2	2	2	1	2	2	2	2	2	2	2	2	2	2	2	2	1	2	2
AXNA5792562	1	65869	0.972	1	2	1	2	2	2	2	2	2	2	2	2	2	2	2	2	2	2	2	2	2	2	2	2	1	2	2	2	2	2	1	2	2	2	2	2	2	2	2	2	2	2	2	1	2	2
AX-105354174	1	66253	0.98	1	2	1	2	2	2	2	2	2	2	2	2	2	2	2	2	2	2	2	2	2	2	2	2	1	2	2	2	2	2	1	2	2	2	2	2	2	2	2	2	2	2	2	1	2	2
AXNA5805686	1	66377	0.982	1	2	1	2	2	2	2	2	2	2	2	2	2	2	2	2	2	2	2	2	2	2	2	2	1	2	2	2	2	2	1	2	2	2	2	2	2	2	2	2	2	2	2	1	2	2
AXNA5779087	1	68285	1.023	1	0	1	0	0	0	0	0	0	0	0	0	0	0	0	0	0	0	0	0	0	0	0	0	1	0	0	0	0	0	1	0	0	0	0	0	0	0	0	0	0	0	0	1	0	0
AXNA5813879	1	68320	1.024	1	2	1	2	2	2	2	2	2	2	2	2	2	2	2	2	2	2	2	2	2	2	2	2	1	2	2	2	2	2	1	2	2	2	2	2	2	2	2	2	2	2	2	1	2	2
AXNA5793145	1	70360	1.067	1	0	1	0	0	0	0	0	0	0	0	0	0	NA	0	0	0	0	0	0	0	0	0	0	1	0	0	0	0	0	1	0	0	0	0	0	0	0	0	0	0	0	0	1	0	0
AXNA5781905	1	71528	1.092	1	2	1	2	2	2	2	2	2	2	2	2	2	2	2	2	2	2	2	2	2	2	2	2	1	2	2	2	2	2	1	2	2	2	2	2	2	2	2	2	2	2	2	1	2	2
AXNA5797106	1	71706	1.096	1	2	1	2	2	2	2	2	2	2	2	2	2	2	2	2	2	2	2	2	2	2	2	2	1	2	2	2	2	2	1	2	2	2	2	2	2	2	2	2	2	2	2	1	2	2
AXNA5785488	1	71914	1.101	1	0	1	0	0	0	0	0	0	0	0	0	0	0	0	0	0	0	0	0	0	0	0	0	1	0	0	0	0	0	1	0	0	0	0	0	0	0	0	0	0	0	0	1	0	0
AXNA5776090	1	72211	1.107	1	2	1	2	2	2	2	2	2	2	2	2	2	2	2	2	2	2	2	2	2	2	2	2	1	2	2	2	2	2	1	2	2	2	2	2	2	2	2	2	2	2	2	1	2	2
AXNA5782957	1	73081	1.125	1	2	1	2	2	2	2	2	2	2	2	2	2	2	NA	2	2	2	2	2	2	2	2	2	1	2	2	2	2	2	1	2	2	2	2	2	2	NA	2	2	2	1	2	1	2	2
AXNA5803978	1	73239	1.129	1	2	1	2	2	2	2	2	2	2	2	2	2	2	2	2	2	2	2	2	2	2	2	2	1	2	2	2	2	2	1	2	2	2	2	2	2	2	2	2	2	2	2	1	2	2
AXNA5815850	1	73428	1.133	1	0	1	0	0	0	0	0	0	0	0	0	0	0	0	0	0	0	0	0	0	0	0	0	1	0	0	0	0	0	1	0	0	0	0	0	0	0	0	0	0	0	0	1	0	0
AXNA5770653	1	74644	1.159	1	0	1	0	0	0	0	0	0	0	0	0	0	0	0	0	0	0	0	0	0	0	0	0	1	0	0	0	0	0	1	0	0	0	0	0	0	0	0	0	0	0	0	1	0	0
AXNA5769086	1	78294	1.237	1	0	1	0	0	0	0	0	0	0	0	0	0	0	0	0	0	0	0	0	0	0	0	0	1	0	0	0	0	0	1	0	0	0	0	0	0	0	0	0	0	0	0	1	0	0
AXNA5781414	1	79922	1.271	1	2	1	2	2	2	2	2	2	2	2	2	2	2	2	2	2	2	2	2	2	2	2	2	1	2	2	2	2	2	1	2	2	2	2	2	2	2	2	2	2	2	2	1	2	2
AXNA5773947	1	83225	1.342	1	2	1	2	2	2	2	2	2	2	2	2	2	2	2	2	2	2	2	2	2	2	2	2	1	2	2	2	2	2	1	2	2	2	2	2	2	2	2	2	2	2	2	1	2	2
AXNA5804323	1	85119	1.382	1	0	1	0	0	0	0	0	0	0	0	0	0	0	0	0	0	0	0	0	0	0	0	0	1	0	0	0	0	0	1	0	0	0	0	0	0	0	0	0	0	0	0	1	0	0
AXNA5806358	1	85265	1.385	1	0	1	0	0	0	0	0	0	0	0	0	0	0	0	0	0	0	0	0	0	0	0	0	1	0	0	0	0	0	1	0	0	0	0	0	0	0	0	0	0	0	0	1	0	0
AXNA5787574	1	86207	1.405	1	0	1	0	0	0	0	0	0	0	0	0	0	0	0	0	0	0	0	0	0	0	0	0	1	0	0	0	0	0	1	0	0	0	0	0	0	0	0	0	0	0	0	1	0	0
AXNA5767574	1	86295	1.407	1	0	1	0	0	0	0	0	0	0	0	0	0	0	0	0	0	0	0	0	0	0	0	0	1	0	0	0	0	0	1	0	0	0	0	0	0	0	0	0	0	0	0	1	0	0
AXNA5804664	1	90620	1.499	1	2	1	2	2	2	2	2	2	2	2	2	2	2	2	2	2	2	2	2	2	2	2	2	1	2	2	2	2	2	1	2	2	2	2	2	2	2	2	2	2	2	2	1	2	2
AXNA5771463	1	91248	1.513	1	0	1	0	0	0	0	0	0	0	0	0	0	0	0	0	0	0	NA	0	0	0	0	0	0	0	0	0	0	0	0	0	0	0	0	0	0	0	0	0	0	0	0	1	0	0
AXNA5800659	1	92041	1.53	1	2	1	2	2	2	2	2	2	2	2	2	2	2	2	2	2	2	2	2	2	2	2	2	1	2	2	2	2	2	1	2	2	2	2	2	2	2	2	2	2	2	2	1	2	2
AXNA5787517	1	92053	1.53	1	2	1	2	2	2	2	2	2	2	2	2	2	2	2	2	2	2	2	2	2	2	2	2	1	2	2	2	2	2	1	2	2	2	2	2	2	2	2	2	2	2	2	1	2	2
AXNA5784356	1	93700	1.565	1	2	1	2	2	2	2	2	2	2	2	2	2	2	2	2	2	2	2	2	2	2	2	2	1	2	2	2	2	2	1	2	2	2	2	2	2	2	2	2	2	2	2	1	2	2
AXNA5812696	1	94573	1.584	1	2	1	2	2	2	2	2	2	2	2	2	2	2	2	2	2	2	2	2	2	2	2	2	1	2	2	2	2	2	1	2	2	2	2	2	2	2	2	2	2	2	2	1	2	2
AXNA5796925	1	94693	1.586	1	2	1	2	2	2	2	2	2	2	NA	2	2	2	2	2	2	2	2	2	2	2	2	2	1	2	2	2	2	2	1	2	2	2	1	2	2	2	2	2	2	2	2	1	2	2
AXNA5810188	1	94857	1.59	1	0	1	0	0	0	0	0	0	0	0	0	0	0	0	0	0	0	0	0	0	0	0	0	1	0	0	0	0	0	1	0	0	0	0	0	0	0	0	0	0	0	0	1	0	0
AXNA5805764	1	94871	1.59	1	0	1	0	0	0	0	0	0	0	0	0	0	0	0	0	0	0	0	0	0	0	0	0	1	0	0	0	0	0	1	0	0	0	0	0	0	0	0	0	0	0	0	1	0	0
AX-107558596	1	95113	1.595	1	2	1	2	2	2	2	2	2	2	2	2	2	2	2	2	2	2	2	2	2	2	2	2	1	2	2	2	2	2	1	2	2	2	2	2	2	2	2	2	2	2	2	1	2	2
AXNA5783292	1	95148	1.596	1	2	1	2	2	2	2	2	2	2	2	2	2	2	2	2	2	2	2	2	2	2	2	2	1	2	2	2	2	2	1	2	2	2	2	2	2	2	2	2	2	2	2	1	2	2
AXNA5787693	1	95198	1.597	1	2	1	2	2	2	2	2	2	2	2	2	2	2	2	2	2	2	2	2	2	2	2	2	1	2	2	2	2	2	1	2	2	2	2	2	2	2	2	2	2	2	2	1	2	2
AXNA5804042	1	95261	1.598	1	0	1	0	0	0	0	0	0	0	0	0	0	0	0	0	0	0	0	0	0	0	0	0	1	0	0	0	0	0	1	0	0	0	0	0	0	0	0	0	0	0	0	1	0	0
AXNA5782802	1	95564	1.605	1	2	1	2	2	2	2	2	2	2	2	2	2	2	2	2	2	2	2	2	2	2	2	2	1	2	2	2	2	2	1	2	2	2	2	2	2	2	2	2	2	2	2	1	2	2
AXNA5770200	1	95624	1.606	1	2	1	2	2	2	2	2	2	2	2	2	2	2	2	2	2	2	2	2	2	2	2	2	1	2	2	2	2	2	1	2	2	2	2	2	2	2	2	2	2	2	2	1	2	2
AXNA5785578	1	102276	1.748	1	0	1	0	0	0	0	0	0	0	0	0	0	0	0	0	0	0	0	0	0	0	0	0	1	0	0	0	0	0	1	0	0	0	0	0	0	0	0	0	0	0	0	1	0	0
AXNA5797749	1	103686	1.778	1	2	1	2	2	2	2	2	2	2	2	2	2	2	2	2	2	2	2	2	2	2	2	2	1	2	2	2	2	2	1	2	2	2	2	2	2	2	2	2	2	2	2	1	2	2
AXNA5785429	1	103791	1.78	1	2	1	2	2	2	2	2	2	2	2	2	2	2	2	2	2	2	2	2	2	2	2	2	1	2	2	2	2	2	1	2	2	2	2	2	2	2	2	2	2	2	2	1	2	2
AXNA5773241	1	104809	1.802	1	0	1	0	0	0	0	0	0	0	0	0	0	0	0	0	0	0	0	0	0	0	0	0	1	0	0	0	0	0	1	0	0	0	0	0	0	0	0	0	0	0	0	1	0	0
AXNA5787586	1	106506	1.838	1	0	1	0	0	0	0	0	0	0	0	0	0	0	0	0	0	0	0	0	0	0	0	0	1	0	0	0	0	0	1	0	0	0	0	0	0	0	0	0	0	0	0	1	0	0
AXNA5802722	1	106666	1.841	1	2	1	2	2	2	2	2	2	2	2	2	2	2	2	2	2	2	2	2	2	2	2	2	1	2	2	2	2	2	1	2	2	2	2	2	2	2	2	2	2	2	2	1	2	2
AXNA5812259	1	109272	1.897	1	2	1	2	2	2	2	2	2	2	2	2	2	2	2	2	2	2	2	2	2	2	2	2	1	2	2	2	2	2	1	2	2	2	2	2	2	2	2	2	2	2	2	1	2	2
AXNA5787228	1	109695	1.906	1	0	1	0	0	0	0	0	0	0	0	0	0	0	0	0	0	0	0	0	0	0	0	0	1	0	0	0	0	0	1	0	0	0	0	0	0	0	0	0	0	0	0	1	0	0
AXNA5798493	1	109836	1.909	1	2	1	2	2	2	2	2	2	2	2	2	2	2	2	2	2	2	2	2	2	2	2	2	1	2	2	2	2	2	1	2	2	2	2	2	2	2	2	2	2	2	2	1	2	2
AXNA5779993	1	111226	1.939	1	0	1	0	0	0	0	0	0	0	0	0	0	0	0	0	0	0	0	0	0	0	0	0	1	0	0	0	0	0	1	0	0	0	0	0	0	0	0	0	0	0	0	1	0	0
AXNA5803928	1	112255	1.96	1	2	1	2	2	2	2	2	2	2	2	2	2	2	2	2	2	2	2	2	2	2	2	2	1	2	2	2	2	2	1	2	2	2	2	2	2	2	2	2	2	2	2	1	2	2
AXNA5770172	1	112562	1.967	1	0	1	0	0	0	0	0	0	0	0	0	0	0	0	0	0	0	0	0	0	0	0	0	1	0	0	0	0	0	1	0	0	0	0	0	0	0	0	0	0	0	0	1	0	0
AXNA5816140	1	114796	2.015	1	0	1	0	0	0	0	0	0	0	0	0	0	0	0	0	0	0	0	0	0	0	0	0	1	0	0	0	0	0	1	0	0	0	0	0	0	0	0	0	0	0	0	1	0	0
AXNA5787978	1	115299	2.025	1	2	1	2	2	2	2	2	2	2	2	2	2	2	2	2	2	2	2	2	2	2	2	2	1	2	2	2	2	2	1	2	2	2	2	2	2	2	2	2	2	2	2	1	2	2
AXNA5804913	1	115919	2.039	1	0	1	0	0	0	0	0	0	0	0	0	0	0	0	0	0	0	0	0	0	0	0	0	1	0	0	0	0	0	1	0	0	0	0	0	0	0	0	0	0	0	0	1	0	0
AXNA5809862	1	120521	2.137	1	2	1	2	2	2	2	2	2	2	2	2	2	2	2	2	2	2	2	2	2	2	2	2	1	2	2	2	2	2	1	2	2	2	2	2	2	2	2	2	2	2	2	1	2	2
AXNA5812513	1	122836	2.186	1	2	1	2	2	2	2	2	2	2	2	2	2	2	2	2	2	2	2	2	2	2	2	2	1	2	2	2	2	2	1	2	2	2	2	2	2	2	2	2	2	2	2	1	2	2
AXNA5808697	1	123268	2.195	1	2	1	2	2	2	2	2	2	2	2	2	2	2	2	2	2	2	2	2	2	2	2	2	1	2	2	2	2	2	1	2	2	2	2	2	2	2	2	2	2	2	2	1	2	2
AXNA5767962	1	124636	2.224	1	0	1	0	0	0	0	0	0	0	0	0	0	0	0	0	0	0	0	0	0	0	0	0	1	0	0	0	0	0	1	0	0	0	0	0	0	0	0	0	0	1	0	1	0	0
AXNA5811986	1	124680	2.225	1	0	1	0	0	0	0	0	0	0	0	0	0	0	0	0	0	0	0	0	0	0	0	0	1	0	0	0	0	0	1	0	0	0	0	0	0	0	0	0	0	0	0	1	0	0
AXNA5787506	1	124802	2.228	1	2	1	2	2	2	2	2	2	2	2	2	2	2	2	2	2	2	2	2	2	2	2	2	1	2	2	2	2	2	1	2	2	2	2	2	2	2	2	2	2	2	2	1	2	2
AXNA5801057	1	125438	2.241	1	2	1	2	2	2	2	2	2	2	2	2	2	2	2	2	2	2	2	2	2	2	2	2	1	2	2	2	2	2	1	2	2	2	2	2	2	2	2	2	2	2	2	1	2	2
AXNA5769357	1	125614	2.245	1	2	1	2	2	2	2	2	2	2	2	2	2	2	2	2	2	2	2	2	2	2	2	2	1	2	2	2	2	2	1	2	2	2	2	2	2	2	2	2	2	2	2	1	2	2
AXNA5774228	1	127352	2.282	1	0	1	0	0	0	0	0	0	0	0	0	0	0	0	0	0	0	0	0	0	0	0	0	1	0	0	0	0	0	1	0	0	0	0	0	0	0	0	0	0	0	0	1	0	0
AXNA5768372	1	127900	2.294	1	2	1	2	2	2	2	2	2	2	2	2	2	2	2	2	2	2	2	2	2	2	2	2	1	2	2	2	2	2	1	2	2	2	2	2	2	2	2	2	2	2	2	1	2	2
AXNA5785929	1	128237	2.301	1	2	1	2	2	2	2	2	2	2	2	2	2	2	2	2	2	2	2	2	2	2	2	2	1	2	2	2	2	2	1	2	2	2	2	2	2	2	2	2	2	2	2	1	2	2
AXNA5794426	1	129238	2.322	1	0	1	0	0	0	0	0	0	0	0	0	0	0	0	0	0	0	0	0	0	0	0	0	1	0	0	0	0	0	1	0	0	0	0	0	0	0	0	0	0	0	0	1	0	0
AXNA5788416	1	131753	2.376	1	0	1	0	0	0	0	0	0	0	0	0	0	0	0	0	0	0	0	0	0	0	0	0	1	0	0	0	0	0	1	0	0	0	0	0	0	0	0	0	0	0	0	1	0	0
AXNA5815772	1	132460	2.391	1	2	1	2	2	2	2	2	2	2	2	2	2	2	2	2	2	2	2	2	2	2	2	2	1	2	2	2	2	2	1	2	2	2	2	2	2	2	2	2	2	2	2	1	2	2
AXNA5772304	1	132532	2.393	1	0	1	0	0	0	0	0	0	0	0	0	0	0	0	0	0	0	0	0	0	0	0	0	1	0	0	0	0	0	1	0	0	0	0	0	0	0	0	0	0	0	0	1	0	0
AX-107533170	1	132811	2.399	1	0	1	0	0	0	0	0	0	0	0	0	0	0	0	0	0	0	0	0	0	0	0	0	1	0	0	0	0	0	1	0	0	0	0	0	0	0	0	0	0	0	0	1	0	0
AXNA5793825	1	133174	2.406	1	2	1	2	2	2	2	2	2	2	2	2	2	2	2	2	2	2	2	2	2	2	2	2	1	2	2	2	2	2	1	2	2	2	2	2	2	2	2	2	2	2	2	1	2	2
AXNA5783830	1	133329	2.41	1	2	1	2	2	2	2	2	2	2	2	2	2	2	2	2	2	2	2	2	2	2	2	2	1	2	2	2	2	2	1	2	2	2	2	2	2	2	2	2	2	2	2	1	2	2
AXNA5808381	1	135967	2.466	1	2	1	2	2	2	2	2	2	2	2	2	2	2	2	2	2	2	2	2	2	2	2	2	1	2	2	2	2	2	1	2	2	2	2	2	2	2	2	2	2	2	2	1	2	2
AXNA5776165	1	137035	2.489	1	2	1	2	2	2	2	2	2	2	2	2	2	2	2	2	2	2	2	2	2	2	2	2	1	2	2	2	2	2	1	2	2	2	2	2	2	2	2	2	2	2	2	1	2	2
AXNA5771564	1	137459	2.498	1	2	1	2	2	2	2	2	2	2	2	2	2	2	2	2	2	2	2	2	2	2	2	2	1	2	2	2	2	2	1	2	2	2	2	2	2	2	2	2	2	2	2	1	2	2
AXNA5779426	1	138566	2.521	1	2	1	2	2	2	2	2	2	2	2	2	2	2	2	2	2	2	2	2	2	2	2	2	1	2	2	2	2	2	1	2	2	2	2	2	2	2	2	2	2	2	2	1	2	2
AXNA5772026	1	141090	2.575	1	2	1	2	2	2	2	2	2	2	2	2	2	2	2	2	2	2	2	2	2	2	2	2	1	2	2	2	2	2	1	2	2	2	2	2	2	2	2	2	2	1	2	1	2	2
AXNA5797025	1	141595	2.586	1	2	1	2	2	2	2	2	2	2	2	2	2	2	2	2	2	2	2	2	2	2	2	2	1	2	2	2	2	2	1	2	2	2	2	2	2	2	2	2	2	2	2	1	2	2
AX-107525588	1	141663	2.587	NA	0	1	0	0	0	0	0	0	0	0	0	0	0	0	0	0	0	0	0	0	0	0	0	1	0	0	0	0	0	1	0	0	0	0	0	0	0	0	0	0	0	0	1	0	0
AXNA5780891	1	141959	2.594	1	0	1	0	0	0	0	0	0	0	0	0	0	0	0	0	0	0	0	0	0	0	0	0	1	0	0	0	0	0	1	0	0	0	0	0	0	0	0	0	0	0	0	1	0	0
AXNA5813994	1	145384	2.667	1	0	1	0	0	0	0	0	0	0	0	0	0	0	0	0	0	0	0	0	0	0	0	0	1	0	0	0	0	0	1	0	0	0	0	0	0	0	0	0	0	0	0	1	0	0
AXNA5780568	1	145763	2.675	1	0	1	0	0	0	0	0	0	0	0	0	0	0	0	0	0	0	0	0	0	0	0	0	1	0	0	0	0	0	1	0	0	0	0	0	0	0	0	0	0	0	0	1	0	0
AXNA5769287	1	147856	2.719	1	2	1	2	2	2	2	2	2	2	2	2	2	2	2	2	2	2	2	2	2	2	2	2	1	2	2	2	2	2	1	2	2	2	2	2	2	2	2	2	2	2	2	1	2	2
AXNA5789044	1	151924	2.806	1	0	1	0	0	0	0	0	0	0	0	0	0	0	0	0	0	0	0	0	0	0	0	0	1	0	0	0	0	0	1	0	0	0	0	0	0	0	0	0	0	0	0	1	0	0
AXNA5778887	1	152028	2.808	1	2	1	2	2	2	2	2	2	2	2	2	2	2	2	2	2	2	2	2	2	2	2	2	1	2	2	2	2	2	1	2	2	2	2	2	2	2	2	2	2	2	2	1	2	2
AXNA5785648	1	152161	2.811	1	0	1	0	0	0	0	0	0	0	0	0	0	0	0	0	0	0	0	0	0	0	0	0	1	0	0	0	0	0	1	0	0	0	0	0	0	0	0	0	0	0	0	1	0	0
AXNA5769733	1	152978	2.829	1	2	1	2	2	2	2	2	2	2	2	2	2	2	2	2	2	2	2	2	2	2	2	2	1	2	2	2	2	2	1	2	2	2	2	2	2	2	2	2	2	2	2	1	2	2
AXNA5771902	1	153163	2.832	1	0	1	0	0	0	0	0	0	0	0	0	0	0	0	0	0	0	0	0	0	0	0	0	1	0	0	0	0	0	1	0	0	0	0	0	0	0	0	0	0	0	0	1	0	0
AXNA5769013	1	153628	2.842	1	2	1	2	2	2	2	2	2	2	2	2	2	2	2	2	2	2	2	2	2	2	2	2	1	2	2	2	2	2	1	2	2	2	2	2	2	2	2	2	2	2	2	1	2	2
AXNA5811851	1	154289	2.856	1	0	1	0	0	0	0	0	0	0	0	0	0	0	0	0	0	0	0	0	0	0	0	0	1	0	0	0	0	0	1	0	0	0	0	0	0	0	0	0	0	0	0	1	0	0
AX-105345773	1	154711	2.865	1	0	1	0	0	0	0	0	0	0	0	0	0	0	0	0	0	0	0	0	0	0	0	0	1	0	0	0	0	0	1	0	0	0	0	0	0	0	0	0	0	0	0	1	0	0
AXNA5769778	1	155131	2.874	1	2	1	2	2	2	2	2	2	2	2	2	2	2	2	2	2	2	2	2	2	2	2	2	1	2	2	2	2	2	1	2	2	2	2	2	2	2	2	2	2	2	2	1	2	2
AXNA5807563	1	155986	2.893	1	2	1	2	2	2	2	2	2	2	2	2	2	2	2	2	2	2	2	2	2	2	2	2	1	2	2	2	2	2	1	2	2	2	2	2	2	2	2	2	2	2	2	1	2	2
AXNA5772606	1	156501	2.904	1	2	1	2	2	2	2	2	2	2	2	2	2	2	2	2	2	2	2	2	2	2	2	2	1	2	2	2	2	2	1	2	2	2	2	2	2	2	2	2	2	2	2	1	2	2
AXNA5782165	1	157070	2.916	1	2	1	2	2	2	2	2	2	2	2	2	2	2	2	2	2	2	2	2	2	2	2	2	1	2	2	2	2	2	1	2	2	2	2	2	2	2	2	2	2	2	2	1	2	2
AXNA5799681	1	157093	2.916	1	2	1	2	2	2	2	2	2	2	2	2	2	2	2	2	2	2	2	2	2	2	2	2	1	2	2	2	2	2	1	2	2	2	2	2	2	2	2	2	2	2	2	1	2	2
AXNA5804467	1	157643	2.928	1	2	1	2	2	2	2	2	2	2	2	2	2	2	2	2	2	2	2	2	2	2	2	2	1	2	2	2	2	2	1	2	2	2	2	2	2	2	2	2	2	2	2	1	2	2
AXNA5778243	1	158359	2.943	1	2	1	2	2	2	2	2	2	2	2	2	2	2	2	2	2	2	2	2	2	2	2	2	1	2	2	2	2	2	1	2	2	2	2	2	2	2	2	2	2	2	2	1	2	2
AXNA5798742	1	158403	2.944	1	2	1	2	2	2	2	2	2	2	2	2	2	2	2	2	2	2	2	2	2	2	2	2	1	2	2	2	2	2	1	2	2	2	2	2	2	2	2	2	2	2	2	1	2	2
AXNA5776612	1	159072	2.958	1	2	1	2	2	2	2	2	2	2	2	2	2	2	2	2	2	2	2	2	2	2	2	2	1	2	2	2	2	2	1	2	2	2	2	2	2	2	2	2	2	2	2	1	2	2
AXNA5785290	1	159422	2.966	1	0	1	0	0	0	0	0	0	0	0	0	0	0	0	0	0	0	0	0	0	0	0	0	1	0	0	0	0	0	1	0	0	0	0	0	0	0	0	0	0	0	0	1	0	0
AXNA5779318	1	161491	3.01	1	0	1	0	0	0	0	0	0	0	0	0	0	0	0	0	0	0	0	0	0	0	0	0	1	0	0	0	0	0	1	0	0	0	0	0	0	0	0	0	0	0	0	1	0	0
AXNA5815968	1	163490	3.053	1	0	1	0	0	0	0	0	0	1	0	0	0	0	0	0	0	0	0	0	0	0	0	0	1	0	0	0	0	0	1	0	0	0	0	0	0	0	0	0	0	0	0	1	0	0
AXNA5799416	1	164184	3.067	1	2	1	2	2	2	2	2	2	2	2	2	2	2	2	2	2	2	2	2	2	2	2	2	1	2	2	2	2	2	1	2	2	2	2	2	2	2	2	2	2	2	2	1	2	2
AXNA5801315	1	164478	3.074	1	2	1	2	2	2	2	2	2	2	2	2	2	2	2	2	2	2	2	2	2	2	2	2	1	2	2	2	2	2	1	2	2	2	2	2	2	2	2	2	2	2	2	1	2	2
AXNA5808936	1	165116	3.087	1	2	1	2	2	2	2	2	2	2	2	2	2	2	2	2	2	2	2	2	2	2	2	2	1	2	2	2	2	2	1	2	2	2	2	2	2	2	2	2	2	2	2	1	2	2
AX-105344376	1	168987	3.17	1	0	1	0	0	0	0	0	0	0	0	0	0	0	0	0	0	0	0	0	0	0	0	0	1	0	0	0	0	0	1	0	0	0	0	0	0	0	0	0	0	0	0	1	0	0
AXNA5784789	1	170597	3.204	1	2	1	2	2	2	2	2	2	2	2	2	2	2	2	2	2	2	2	2	2	2	2	2	1	2	2	2	2	2	1	2	2	2	2	2	2	2	2	2	2	2	2	1	2	2
AXNA5797277	1	173286	3.261	2	0	1	0	0	0	0	0	0	1	0	0	0	0	0	0	0	0	0	0	0	0	0	1	1	0	0	0	0	0	1	0	0	0	0	0	0	0	0	0	0	1	0	1	0	0
AXNA5794935	1	174092	3.279	1	0	1	0	0	0	0	0	0	0	0	0	0	0	0	0	0	0	0	0	0	0	0	0	1	0	0	0	0	0	1	0	0	0	0	0	0	0	0	0	0	0	0	1	0	0
AXNA5779928	1	174475	3.287	1	2	1	2	2	2	2	2	2	2	2	2	2	2	2	2	2	2	2	2	2	2	2	2	1	2	2	2	2	2	1	2	2	2	2	2	2	2	2	2	2	2	2	1	2	2
AXNA5771851	1	175132	3.301	NA	0	1	0	0	0	0	0	0	0	0	0	0	0	0	0	0	0	0	0	0	0	0	0	1	0	0	0	0	0	1	0	0	0	0	0	0	0	0	0	0	0	0	1	0	0
AXNA5792777	1	178309	3.369	1	2	1	2	2	2	2	2	2	2	2	2	2	2	2	2	2	2	2	2	2	2	2	2	1	2	2	2	2	2	1	2	2	2	2	2	2	2	2	2	2	2	2	1	2	2
AXNA5797542	1	178415	3.371	1	0	1	0	0	0	0	0	0	0	0	0	0	0	0	0	0	0	0	0	0	0	0	0	1	0	0	0	0	0	1	0	0	0	0	0	0	0	0	0	0	1	0	1	0	0
AXNA5797445	1	178445	3.371	1	0	1	0	0	0	0	0	0	0	0	0	0	0	0	0	0	0	0	0	0	0	0	0	1	0	0	0	0	0	1	0	0	0	0	0	0	0	0	0	0	0	0	1	0	0
AXNA5787048	1	178620	3.375	1	0	1	0	0	0	0	0	0	0	0	0	0	0	0	0	0	0	0	0	0	0	0	0	1	0	0	0	0	0	1	0	0	0	0	0	0	0	0	0	0	0	0	1	0	0
AXNA5788760	1	179683	3.398	1	2	1	2	2	2	2	2	2	2	2	2	2	2	2	2	2	2	2	2	2	2	2	2	1	2	2	2	2	2	1	2	2	2	2	2	2	2	2	2	2	2	2	1	2	2
AXNA5784471	1	180274	3.41	1	0	1	0	0	0	0	0	0	0	0	0	0	0	0	0	0	0	0	0	0	0	0	0	1	0	0	0	0	0	1	0	0	0	0	0	0	0	0	0	0	0	0	1	0	0
AXNA5768737	1	180390	3.413	1	2	1	2	2	2	2	2	2	2	2	2	2	2	2	2	2	2	2	2	2	2	2	2	1	2	2	2	2	2	1	2	2	2	2	2	2	2	2	2	2	2	2	1	2	2
AXNA5781542	1	183067	3.47	1	0	1	0	0	0	0	0	1	0	0	0	0	0	0	0	0	0	0	0	0	0	0	0	1	0	0	0	0	0	1	0	0	0	0	0	0	0	0	0	0	0	0	1	0	0
AXNA5792047	1	184108	3.492	1	2	1	2	2	2	2	2	2	2	2	2	2	2	2	2	2	2	2	2	2	2	2	2	1	2	2	2	2	2	1	2	2	2	2	2	2	2	2	2	2	2	2	1	2	2
AXNA5792171	1	186690	3.547	1	0	1	0	0	0	0	0	0	0	0	0	0	0	0	0	0	0	0	0	0	0	0	0	1	0	0	0	0	0	1	0	0	0	0	0	0	0	0	0	0	0	0	1	0	0
AXNA5809507	1	186736	3.548	1	2	1	2	2	2	2	2	2	2	2	2	2	2	2	2	2	2	2	2	2	2	2	2	1	2	2	2	2	2	1	2	2	2	2	2	2	2	2	2	2	2	2	1	2	2
AX-107527583	1	186827	3.55	1	0	1	0	0	0	0	0	0	0	0	0	0	0	0	0	0	0	0	0	0	0	0	0	1	0	0	0	0	0	1	0	0	0	0	0	0	0	0	0	0	0	0	1	0	0
AX-107526834	1	186861	3.551	1	2	1	2	2	2	2	2	2	2	2	2	2	2	2	2	2	2	2	2	2	2	2	2	1	2	2	2	2	2	1	2	2	2	2	2	2	2	2	2	2	2	2	1	2	2
AXNA5776479	1	187099	3.556	1	2	1	2	2	2	2	2	2	2	2	2	2	2	2	2	2	2	2	2	2	2	2	2	1	2	2	2	2	2	1	2	2	2	2	2	2	2	2	2	2	2	2	1	2	2
AXNA5791945	1	187570	3.566	1	2	1	2	2	2	2	2	2	2	2	2	2	2	2	2	2	2	2	2	2	2	2	2	1	2	2	2	2	2	1	2	2	2	2	2	2	2	2	2	2	2	2	1	2	2
AXNA5815819	1	190784	3.634	1	2	1	2	2	2	2	2	2	2	2	2	2	2	2	2	2	2	2	2	2	2	2	2	1	2	2	2	2	2	1	2	2	2	2	2	2	2	2	2	2	2	2	1	2	2
AXNA5810776	1	190917	3.637	1	0	1	0	0	0	0	0	0	0	0	0	0	0	0	0	0	0	0	0	0	0	0	0	1	0	0	0	0	0	1	0	0	0	0	0	0	0	0	0	0	0	0	1	0	0
AXNA5802299	1	191680	3.654	1	0	1	0	0	0	0	0	0	0	0	0	0	0	0	0	0	0	0	0	0	0	0	0	1	0	0	0	0	0	1	0	0	0	0	0	0	0	0	0	0	0	0	1	0	0
AX-105347643	1	192109	3.663	1	2	1	2	2	2	2	2	2	2	2	2	2	2	2	2	2	2	2	2	2	2	2	2	1	2	2	2	2	2	1	2	2	2	2	2	2	2	2	2	2	2	2	1	2	2
AXNA5807349	1	192618	3.674	1	0	1	0	0	0	0	0	0	0	0	0	0	0	0	0	0	0	0	0	0	0	0	0	1	0	0	0	0	0	1	0	0	0	0	0	0	0	0	0	0	0	0	1	0	0
AXNA5798076	1	193230	3.687	1	0	1	0	0	0	0	0	0	0	0	0	0	0	0	0	0	0	0	0	0	0	0	0	1	0	0	0	0	0	1	0	0	0	0	0	0	0	0	0	0	0	0	1	0	0
AXNA5784265	1	193869	3.7	1	0	1	0	0	0	0	0	0	0	0	0	0	0	0	0	0	0	0	0	0	0	0	0	1	0	0	0	0	0	1	0	0	0	0	0	0	0	0	0	0	0	0	1	0	0
AXNA5796044	1	193879	3.7	1	2	1	2	2	2	2	2	2	2	2	2	2	2	2	2	2	2	2	2	2	2	2	2	1	2	2	2	2	2	1	2	2	2	2	2	2	2	2	2	2	2	2	1	2	2
AXNA5791825	1	194057	3.704	1	2	1	2	2	2	2	2	2	2	2	2	2	2	2	2	2	2	2	2	2	2	2	2	1	2	2	2	2	2	1	2	2	2	2	2	2	2	2	2	2	2	2	1	2	2
AXNA5803027	1	194178	3.707	1	0	1	0	0	0	0	0	0	0	0	0	0	0	0	0	0	0	0	0	0	0	0	0	1	0	0	0	0	0	1	0	0	0	0	0	0	0	0	0	0	0	0	1	0	0
AXNA5786173	1	194258	3.708	1	2	1	2	2	2	2	2	2	2	2	2	2	2	2	2	2	2	2	2	2	2	2	2	1	2	2	2	2	2	1	2	2	2	2	2	2	2	2	2	2	2	2	1	2	2
AXNA5777895	1	194295	3.709	1	2	1	2	2	2	2	2	2	2	2	2	2	2	2	2	2	2	2	2	2	2	2	2	1	2	2	2	2	2	1	2	2	2	2	2	2	2	2	2	2	2	2	1	2	2
AXNA5770255	1	194703	3.718	1	2	1	2	2	2	2	2	2	2	2	2	2	2	2	2	2	2	2	2	2	2	2	2	1	2	2	2	2	2	1	2	2	2	2	2	2	2	2	2	2	2	2	1	2	2
AX-107558428	1	196424	3.755	1	2	1	2	2	2	2	2	2	2	2	2	2	2	2	2	2	2	2	2	2	2	2	2	1	2	2	2	2	2	1	2	2	2	2	2	2	2	2	2	2	2	2	1	2	2
AXNA5778283	1	196993	3.767	1	2	1	2	2	2	2	2	2	2	2	2	2	2	2	2	2	2	2	2	2	2	2	2	1	2	2	2	2	2	1	2	2	2	2	2	2	2	2	2	2	2	2	1	2	2
AXNA5779379	1	207587	3.993	1	2	1	2	2	2	2	2	2	2	2	2	2	2	2	2	2	2	2	2	2	2	2	2	NA	2	2	2	2	2	1	2	2	2	2	2	2	2	2	2	2	2	2	1	2	2
AXNA5788680	1	211699	4.08	1	2	1	2	2	2	2	2	2	2	2	2	2	2	2	2	2	2	2	2	2	2	2	2	1	2	2	2	2	2	1	2	2	2	2	2	2	2	2	2	2	2	2	1	2	2
AXNA5788341	1	211713	4.081	1	2	1	2	2	2	2	2	2	2	2	2	2	2	2	2	2	2	2	2	2	2	2	2	1	2	2	2	2	2	1	2	2	2	2	2	2	2	2	2	2	2	2	1	2	2
AX-107552898	1	216243	4.177	1	2	1	2	2	2	2	2	2	2	2	2	2	2	2	2	2	2	2	2	2	2	2	2	1	2	2	2	2	2	1	2	2	2	2	2	2	2	2	2	2	2	2	1	2	2
AXNA5774058	1	216565	4.184	1	0	1	0	0	0	0	0	0	0	0	0	0	0	NA	0	0	0	0	0	0	0	0	0	1	NA	0	0	0	0	1	0	0	0	0	0	1	0	0	0	0	0	0	1	0	0
AXNA5796077	1	217134	4.196	1	2	1	2	2	2	2	2	2	2	2	2	2	2	2	2	2	2	2	2	2	2	2	2	1	2	2	2	2	2	1	2	2	2	2	2	2	2	2	2	2	2	2	1	2	2
AXNA5780443	1	217168	4.197	1	2	1	2	2	2	2	2	2	2	2	2	2	2	2	2	2	2	2	2	2	2	2	2	1	2	2	2	2	2	1	2	2	2	2	2	2	2	2	2	2	2	2	1	2	2
AXNA5773736	1	217247	4.199	1	0	1	0	0	0	0	0	0	0	0	0	0	0	0	0	0	0	0	0	0	0	0	0	1	0	0	0	0	0	1	0	0	0	0	0	0	0	0	0	0	0	0	1	0	0
AXNA5777401	1	217268	4.199	1	0	1	0	0	0	0	0	0	0	0	0	0	0	0	0	0	0	0	0	0	0	0	0	1	0	0	0	0	0	1	0	0	0	0	0	0	0	0	0	0	0	0	1	0	0
AXNA5815636	1	217337	4.2	NA	0	1	1	0	0	1	0	0	0	0	0	0	0	0	0	0	NA	0	0	0	0	0	0	1	NA	0	0	0	0	1	0	0	0	NA	0	0	0	0	0	0	0	0	1	0	0
AXNA5771572	1	217360	4.201	1	0	1	0	0	0	0	0	0	0	0	0	0	0	0	0	0	0	0	0	0	0	0	0	1	0	0	0	0	0	1	0	0	0	0	0	0	0	0	0	0	0	0	1	0	0
AXNA5809685	1	217830	4.211	1	0	1	0	0	0	0	0	0	0	0	0	0	0	0	0	0	0	0	0	0	0	0	0	1	0	0	0	0	0	1	0	0	0	NA	0	0	0	0	0	0	0	0	1	0	0
AXNA5812010	1	217839	4.211	1	0	1	0	0	0	0	0	0	0	0	0	0	0	0	0	0	0	0	0	0	0	0	0	1	0	0	0	0	0	1	0	0	0	0	0	0	0	0	0	0	0	0	1	0	0
AXNA5812564	1	219047	4.237	1	0	1	0	0	0	0	0	0	0	0	0	0	0	0	0	0	0	0	0	0	0	0	0	1	0	0	0	0	0	1	0	0	0	0	0	0	0	0	0	0	0	0	1	0	0
AXNA5773390	1	219459	4.246	1	2	1	2	2	2	2	2	2	2	2	2	2	2	2	2	2	2	2	2	2	2	2	2	1	2	2	2	2	2	1	2	2	2	2	2	2	2	2	2	2	2	2	1	2	2
AXNA5769970	1	220852	4.275	1	0	1	0	0	0	0	0	0	0	0	0	0	0	0	0	0	0	0	0	0	0	0	0	1	0	0	0	0	0	1	0	0	0	0	0	0	0	0	0	0	0	0	1	0	0
AX-107537275	1	220885	4.276	1	2	1	2	2	2	2	2	2	2	2	2	2	2	2	2	2	2	2	2	2	2	2	2	1	2	2	2	2	2	1	2	2	2	2	2	2	2	2	2	2	2	2	1	2	2
AXNA5796883	1	224109	4.345	1	2	1	2	2	2	2	2	2	2	2	2	2	2	2	2	2	2	2	2	2	2	2	2	1	2	2	2	2	2	1	2	2	2	2	2	2	2	2	2	2	2	2	1	2	2
AXNA5798152	1	224347	4.35	1	2	1	2	2	2	2	2	2	2	2	2	2	2	2	2	2	2	2	2	2	2	2	2	1	2	2	2	2	2	1	2	2	2	2	2	2	2	2	2	2	2	2	1	2	2
AXNA5783499	1	225267	4.37	1	2	1	2	2	2	2	2	2	2	2	2	2	2	2	2	2	2	2	2	2	2	2	2	1	2	2	2	2	2	1	2	2	2	2	2	2	2	2	2	2	2	2	1	2	2
AXNA5802999	1	225483	4.374	1	2	1	2	2	2	2	2	2	2	2	2	2	2	2	2	2	2	2	2	2	2	2	2	1	2	2	2	2	2	1	2	2	2	2	2	2	2	2	2	2	2	2	1	2	2
AXNA5790858	1	226467	4.395	1	0	1	0	0	0	0	0	0	0	0	0	0	0	0	0	0	0	0	0	0	0	0	0	1	0	0	0	0	0	1	0	0	0	0	0	0	0	0	0	0	0	0	1	0	0
AXNA5775532	1	229456	4.459	1	1	1	2	2	2	2	2	1	2	2	1	1	0	2	1	2	1	2	2	2	1	1	2	2	1	0	2	1	2	2	1	1	2	1	2	1	1	2	1	2	2	2	1	0	1
AXNA5774127	1	229633	4.463	1	2	1	2	2	2	2	2	2	2	2	2	2	2	2	2	2	2	2	2	2	2	2	2	1	2	2	2	2	2	1	2	2	2	2	2	2	2	2	2	2	2	2	1	2	2
AXNA5788610	1	229891	4.468	1	2	1	2	2	2	2	2	2	2	2	2	2	2	NA	2	2	2	2	2	2	2	2	2	1	2	2	2	2	2	1	2	2	2	2	2	2	2	2	2	2	2	2	1	2	2
AXNA5809198	1	231764	4.508	1	0	1	0	0	0	0	0	0	0	0	0	0	0	0	0	0	0	0	0	0	0	0	0	1	0	0	0	0	0	1	0	0	0	0	0	0	0	0	0	0	0	0	1	0	0
AXNA5787186	1	232029	4.514	1	0	1	0	0	0	0	0	0	0	0	0	0	0	0	0	0	0	0	0	0	0	0	0	1	0	0	0	0	0	1	0	0	0	0	0	0	0	0	0	0	0	0	1	0	0
AXNA5789708	1	234127	4.558	1	0	1	0	0	0	0	0	0	0	0	0	0	0	0	0	0	0	0	0	0	0	0	0	1	0	0	0	0	0	1	0	0	0	0	0	0	0	0	0	0	0	0	1	0	0
AXNA5791850	1	235642	4.591	1	2	1	2	2	2	2	2	2	2	2	2	2	2	2	2	2	2	2	2	2	2	2	2	1	2	2	2	2	2	1	2	2	2	2	2	2	2	2	2	2	2	2	1	2	2
AXNA5786603	1	235931	4.597	1	0	1	0	0	0	0	0	0	0	0	0	0	0	0	0	0	0	0	0	0	0	0	0	1	0	0	0	0	0	1	0	0	0	0	0	0	0	0	0	0	0	0	1	0	0
AXNA5787755	1	236449	4.608	1	0	1	0	0	0	0	0	0	0	0	0	0	0	0	0	0	0	0	0	0	0	0	0	1	0	0	0	0	0	1	0	0	0	0	0	0	0	0	0	0	0	0	1	0	0
AXNA5790381	1	236922	4.618	1	0	1	0	0	0	0	0	0	0	0	0	0	0	0	0	0	0	0	0	0	0	0	0	1	0	0	0	0	0	1	0	0	0	0	0	0	0	0	0	0	0	0	1	0	0
AXNA5807643	1	239361	4.67	1	2	1	2	2	2	2	2	2	2	2	2	2	2	2	2	2	2	2	2	2	2	2	2	1	2	2	2	2	2	1	2	2	2	2	2	2	2	2	2	2	2	2	1	2	2
AXNA5767649	1	241397	4.713	1	0	1	0	0	0	0	0	0	0	0	0	0	0	0	0	0	0	0	0	0	0	0	0	1	0	0	0	0	0	1	0	0	0	0	0	0	0	0	0	0	0	0	1	0	0
AXNA5809134	1	241420	4.714	1	2	1	2	2	2	2	2	2	2	2	2	2	2	2	2	2	2	2	2	2	2	2	2	1	2	2	2	2	2	1	2	2	2	2	2	2	2	2	2	2	2	2	1	2	2
AXNA5813434	1	241614	4.718	1	2	1	2	2	2	2	2	2	2	2	2	2	2	2	2	2	2	2	2	2	2	2	2	1	2	2	2	2	2	1	2	2	2	2	2	2	2	2	2	2	2	2	1	2	2
AXNA5800197	1	241895	4.724	1	2	1	2	2	2	2	2	2	2	2	2	2	2	2	2	2	2	2	2	2	2	2	2	1	2	2	2	2	2	1	2	2	2	2	2	2	2	2	2	2	2	2	1	2	2
AXNA5806807	1	242339	4.733	1	2	1	2	2	2	2	2	2	2	2	2	2	2	2	2	2	2	2	2	2	2	2	2	1	2	2	2	2	2	1	2	2	2	2	2	2	2	2	2	2	2	2	1	2	2
AXNA5783266	1	242713	4.741	1	0	1	0	0	0	0	0	0	0	0	0	0	0	0	0	0	0	0	0	0	0	0	0	1	0	0	0	0	0	1	0	0	0	0	0	0	0	0	0	0	0	0	1	0	0
AXNA5813387	1	242764	4.742	1	0	1	0	0	0	0	0	1	0	1	0	0	0	0	0	0	0	0	0	0	0	0	0	1	0	0	0	0	0	1	0	0	0	0	0	0	0	0	0	0	0	0	1	0	0
AXNA5799337	1	243219	4.752	1	2	1	2	2	2	2	2	2	2	2	2	2	2	2	2	2	2	2	2	2	2	2	2	1	2	2	2	2	2	1	2	2	2	2	2	2	2	2	2	2	2	2	1	2	2
AXNA5790036	1	243307	4.754	1	2	1	2	2	2	2	2	2	2	2	2	2	2	2	2	2	2	2	2	2	2	2	2	1	2	2	2	2	2	1	2	2	2	2	2	2	2	2	2	2	2	2	1	2	2
AXNA5796541	1	244374	4.777	1	2	1	2	2	2	2	2	2	2	2	2	2	2	2	2	2	2	2	2	2	2	2	2	1	2	2	2	2	2	1	2	2	2	2	2	2	2	2	2	2	2	2	1	2	2
AXNA5775115	1	244505	4.78	1	2	1	2	2	2	2	2	2	2	2	2	2	2	2	2	2	2	2	2	2	2	2	2	1	2	2	2	2	2	1	2	2	2	2	2	2	2	2	2	2	2	2	1	2	2
AXNA5803698	1	244563	4.781	1	2	1	2	2	2	2	2	2	2	2	2	2	2	2	2	2	2	2	2	2	2	2	2	1	2	2	2	2	2	1	2	2	2	2	2	2	2	2	2	2	2	2	1	2	2
AX-107555729	1	244600	4.782	1	0	1	0	0	0	0	0	0	0	0	0	0	0	0	0	0	0	0	0	0	0	0	0	1	0	0	0	0	0	1	0	0	0	0	0	0	0	0	0	0	0	0	1	0	0
AXNA5807148	1	244669	4.783	1	0	1	0	0	0	0	0	0	0	0	0	0	0	0	0	0	0	0	0	0	0	0	0	1	0	0	0	0	0	1	0	0	0	0	0	0	0	0	0	0	0	0	1	0	0
AXNA5809232	1	244797	4.786	1	2	1	2	2	2	2	2	2	2	2	2	2	2	2	2	2	2	2	2	2	2	2	2	1	2	2	2	2	2	1	2	2	2	2	2	2	2	2	2	2	2	2	1	2	2
AXNA5781082	1	245006	4.79	1	0	1	0	0	0	0	0	0	0	0	0	0	0	0	0	0	0	0	0	0	0	0	0	1	0	0	0	0	0	1	0	0	0	0	0	0	0	0	0	0	0	0	1	0	0
AXNA5802490	1	245009	4.79	1	2	1	2	2	2	2	2	2	2	2	2	2	2	2	2	2	2	2	2	2	2	2	2	1	2	2	2	2	2	1	2	2	2	2	2	2	2	2	2	2	2	2	1	2	2
AXNA5778327	1	258372	5.075	1	0	1	0	0	0	0	0	0	0	0	0	0	0	0	0	0	0	0	0	0	0	0	0	1	0	0	0	0	0	1	0	0	0	0	0	0	0	0	0	0	0	0	1	0	0
AXNA5771459	1	258624	5.081	1	2	1	2	2	2	2	2	2	2	2	2	2	2	2	2	2	2	2	2	2	2	2	2	1	2	2	2	2	2	1	2	2	2	2	2	2	2	2	2	2	2	2	1	2	2
AXNA5802354	1	258908	5.087	1	0	1	0	0	0	0	0	0	0	0	0	0	0	0	0	0	0	0	0	0	0	0	0	1	0	0	0	0	0	1	0	0	0	0	0	0	0	0	0	0	0	0	1	0	0
AXNA5774569	1	259441	5.098	1	0	1	0	0	0	0	0	0	0	0	0	0	0	0	0	0	0	0	0	0	0	0	0	1	0	0	0	0	0	1	0	0	0	0	0	0	0	0	0	0	0	0	1	0	0
AXNA5773476	1	259600	5.101	1	2	1	2	2	2	2	2	2	2	2	2	2	2	2	2	2	2	2	2	2	2	2	2	1	2	2	2	2	2	1	2	2	2	2	2	2	2	2	2	2	2	2	1	2	2
AX-105355261	1	259974	5.109	0	1	0	2	1	2	0	2	1	2	2	1	1	0	2	1	2	1	2	2	2	1	1	2	1	1	0	2	1	0	0	1	1	2	1	2	1	1	2	1	2	1	2	0	0	0
AXNA5812818	1	260446	5.119	1	0	1	0	0	0	0	0	0	0	0	0	0	0	0	0	0	0	0	0	0	0	0	0	1	0	0	0	0	0	1	0	0	0	0	0	0	0	0	0	0	0	0	1	0	0
AXNA5779337	1	262793	5.169	1	2	1	2	2	2	2	2	2	2	2	2	2	2	2	2	2	2	2	2	2	2	2	2	1	2	2	2	2	2	1	2	2	2	2	2	2	2	2	2	2	2	2	1	2	2
AXNA5769124	1	263081	5.175	1	0	1	0	0	0	0	0	0	0	0	0	0	0	0	0	0	0	0	0	0	0	0	0	1	0	0	0	0	0	1	0	0	0	0	0	0	0	0	0	0	0	0	1	0	0
AXNA5790259	1	263687	5.188	1	0	1	0	0	0	0	0	0	0	0	0	0	0	0	0	0	0	0	0	0	0	0	0	1	0	0	0	0	0	1	0	0	0	0	0	0	0	0	0	0	0	0	1	0	0
AXNA5787687	1	263779	5.19	1	0	1	0	0	0	0	0	0	0	0	0	0	0	0	0	0	0	0	0	0	0	0	0	1	0	0	0	0	0	1	0	0	0	0	0	0	0	0	0	0	0	0	1	0	0
AXNA5805612	1	265355	5.224	1	2	1	2	2	2	2	2	2	2	2	2	2	2	2	2	2	2	2	2	2	2	2	2	1	2	2	2	2	2	1	2	2	2	2	2	2	2	2	2	2	2	2	1	2	2
AXNA5813874	1	266067	5.239	1	2	1	2	2	2	2	2	2	2	2	2	2	2	2	2	2	2	2	2	2	2	2	2	1	2	2	2	2	2	1	2	2	2	2	2	2	2	2	2	2	2	2	1	2	2
AXNA5806293	1	266127	5.24	1	0	1	0	0	0	0	0	0	0	0	0	0	0	0	0	0	0	0	0	0	0	0	0	1	0	0	0	0	0	1	0	0	0	0	0	0	0	0	0	0	0	0	1	0	0
AXNA5769891	1	267087	5.26	1	0	1	0	0	0	0	0	0	0	0	0	0	0	0	0	0	0	0	0	0	0	0	0	1	0	0	0	0	0	1	0	0	0	0	0	0	0	0	0	0	0	0	1	0	0
AXNA5772789	1	267209	5.263	1	0	1	0	0	0	0	0	0	0	0	0	0	0	0	0	0	0	0	0	0	0	0	0	1	0	0	0	0	0	1	0	0	0	0	0	0	0	0	0	0	0	0	1	0	0
AXNA5814402	1	270478	5.332	1	2	1	2	2	2	2	2	2	2	2	2	2	2	2	2	2	2	2	2	2	2	2	2	1	2	2	2	2	2	1	2	2	2	2	2	2	2	2	2	2	2	2	1	2	2
AXNA5799772	1	272916	5.384	1	2	1	2	2	2	2	2	2	2	2	2	2	2	2	2	2	2	2	2	2	2	2	2	1	2	2	2	2	2	1	2	2	2	2	2	2	2	2	2	2	2	2	1	2	2
AXNA5787077	1	276202	5.453	1	2	1	2	2	2	2	2	2	2	2	2	2	2	2	2	2	2	2	2	2	2	2	2	1	2	2	2	2	2	1	2	2	2	2	2	2	2	2	2	2	2	2	1	2	2
AXNA5772176	1	277410	5.479	1	0	1	0	0	0	0	0	0	0	0	0	0	0	0	0	0	0	0	0	0	0	0	0	1	0	0	0	0	0	1	0	0	0	0	0	0	0	0	0	0	0	0	1	0	0
AXNA5775666	1	277469	5.48	1	2	1	2	2	2	2	2	2	2	2	2	2	2	2	2	2	2	2	2	2	2	2	2	1	2	2	2	2	2	1	2	2	2	2	2	2	2	2	2	2	2	2	1	2	2
AXNA5779853	1	277755	5.486	1	2	1	2	2	2	2	2	2	2	2	2	2	2	2	2	2	2	2	2	2	2	2	2	1	2	2	2	2	2	1	2	2	2	2	2	2	2	2	2	2	2	2	1	2	2
AXNA5803519	1	277974	5.49	1	2	1	2	2	2	2	2	2	2	2	2	2	2	2	2	2	2	2	2	2	2	2	2	1	2	2	2	2	2	1	2	2	2	2	2	2	2	2	2	2	2	2	1	2	2
AX-107527849	1	279803	5.529	1	2	1	2	2	2	2	2	2	2	2	2	2	2	2	2	2	2	2	2	2	2	2	2	1	2	2	2	2	2	1	2	2	2	2	2	2	2	2	2	2	2	2	1	2	2
AXNA5816755	1	280603	5.546	1	2	1	2	2	2	2	2	2	2	2	2	2	2	2	2	2	2	2	2	2	2	2	2	1	2	2	2	2	2	1	2	2	2	2	2	2	2	2	2	2	2	2	1	2	2
AXNA5790696	1	281856	5.572	1	2	1	2	2	2	2	2	2	2	2	2	2	2	2	2	2	2	2	2	2	2	2	2	1	2	2	2	2	2	1	2	2	2	2	2	2	2	2	2	2	2	2	1	2	2
AXNA5786562	1	283142	5.599	1	2	1	2	2	2	2	2	2	2	2	2	2	2	2	2	2	2	2	2	2	2	2	2	1	2	2	2	2	2	1	2	2	2	2	2	2	2	2	2	2	2	2	1	2	2
AXNA5772045	1	286029	5.66	1	0	1	0	0	0	0	0	0	0	0	0	0	0	0	0	0	0	0	0	0	0	0	0	1	0	0	0	0	0	1	0	0	0	0	0	0	0	0	0	0	0	0	1	0	0
AXNA5772649	1	288372	5.709	1	2	1	2	2	2	2	2	2	2	2	2	2	2	2	2	2	2	2	2	2	2	2	2	1	2	2	2	2	2	1	2	2	2	2	2	2	2	2	2	2	2	2	1	2	2
AXNA5785159	1	289830	5.739	1	0	1	0	0	0	0	0	0	0	0	0	0	0	0	0	0	0	0	0	0	0	0	0	1	0	0	0	0	0	1	0	0	0	0	0	0	0	0	0	0	0	0	1	0	0
AXNA5785483	1	293944	5.825	1	0	1	0	0	0	0	0	0	0	0	0	0	0	0	0	0	0	0	0	0	0	0	0	1	0	0	0	0	0	1	0	0	0	0	0	0	0	0	0	0	0	0	1	0	0
AXNA5786052	1	295933	5.866	1	1	1	2	1	2	0	2	2	2	2	1	1	1	2	2	2	2	2	2	2	2	2	2	1	2	2	2	2	0	0	1	2	2	1	2	2	1	2	2	2	1	2	1	2	1
AXNA5812756	1	295942	5.866	1	1	1	0	1	0	2	0	0	0	0	1	1	1	0	0	0	0	0	0	0	0	0	0	1	0	0	0	0	2	2	1	0	0	1	0	0	1	0	0	0	1	0	1	0	1
AXNA5784059	1	296482	5.878	1	1	1	2	1	2	0	2	2	2	2	1	1	1	2	2	2	2	2	2	2	2	2	2	1	1	2	2	2	0	0	1	2	2	1	2	2	1	2	2	2	1	2	1	2	1
AXNA5770727	1	296494	5.878	1	1	1	2	1	2	0	2	2	2	2	1	1	1	2	2	2	2	2	2	2	2	2	2	1	2	2	2	2	0	0	1	2	2	1	2	2	1	2	2	2	1	2	1	2	1
AXNA5767712	1	296620	5.881	1	1	1	0	1	0	2	0	0	0	0	1	1	1	0	0	0	0	0	0	0	0	0	0	1	0	0	0	0	2	2	1	0	0	1	0	0	1	0	0	0	1	0	1	0	1
AXNA5809675	1	299342	5.937	1	1	1	2	1	2	0	2	2	2	2	1	1	1	2	2	2	2	2	2	2	2	2	2	1	2	2	2	2	0	0	1	2	2	1	2	2	1	2	2	2	1	2	1	2	1
AXNA5805585	1	299550	5.941	1	1	1	0	1	0	2	0	0	0	0	1	1	1	0	0	0	0	0	0	0	0	0	0	1	0	0	0	0	2	2	1	0	0	1	0	0	1	0	0	0	1	0	1	0	1
AX-105353721	1	299696	5.944	0	1	0	0	1	0	2	0	0	0	0	1	1	1	0	0	0	0	0	0	0	0	0	0	0	0	0	0	0	2	1	1	0	0	1	0	0	1	0	0	0	1	0	0	0	1
AX-107530984	1	301597	5.984	0	1	0	0	1	0	2	0	0	0	0	1	1	1	0	0	0	0	0	0	0	0	0	0	0	0	0	0	0	2	NA	1	0	0	1	0	0	1	0	0	0	1	0	0	0	1
AX-107530037	1	301603	5.984	2	1	2	2	1	2	0	2	2	2	2	1	1	1	2	2	2	2	2	2	2	2	2	2	2	2	2	2	2	0	1	1	2	2	1	2	2	1	2	2	2	1	2	2	2	1
AX-105356430	1	303076	6.015	2	1	2	2	1	2	0	2	2	2	2	1	1	1	2	2	2	2	2	2	2	2	2	2	2	2	2	2	2	0	1	1	2	2	1	2	2	1	2	2	2	1	2	2	2	1
AX-105350179	1	303202	6.017	2	1	2	2	1	2	0	2	2	2	2	1	1	1	2	2	2	2	2	2	2	2	2	2	2	2	2	2	2	0	1	1	2	2	1	2	2	1	2	2	2	1	2	2	2	1
AX-107525494	1	303768	6.029	1	1	1	0	1	0	2	0	0	0	0	1	1	1	0	0	0	0	0	0	0	0	0	0	1	0	0	0	0	2	2	1	0	0	1	0	0	1	0	0	0	1	0	1	0	1
AXNA5770396	1	304091	6.036	1	1	1	0	1	0	2	0	0	0	0	1	1	1	0	0	0	0	0	0	0	0	0	0	1	0	0	0	0	2	2	1	0	0	1	0	0	1	0	0	0	1	0	1	0	1
AXNA5793219	1	304114	6.036	1	1	1	0	1	0	2	0	0	0	0	1	1	1	0	0	0	0	0	0	0	0	0	0	1	0	0	0	0	2	2	1	0	0	1	0	0	1	0	0	0	1	0	1	0	1
AX-107527788	1	310894	6.176	1	0	1	0	0	0	0	0	0	0	0	0	0	0	0	0	0	0	0	0	0	0	0	0	1	0	0	0	0	0	1	0	0	0	0	0	0	0	0	0	0	0	0	1	0	0
AXNA5800578	1	311973	6.198	1	0	1	0	0	0	0	0	0	0	0	0	0	0	0	0	0	0	0	0	0	0	0	0	1	0	0	0	0	0	1	0	0	0	0	0	0	0	0	0	0	0	0	1	0	0
AXNA5799549	1	311987	6.199	1	0	1	0	0	0	0	0	0	0	0	0	0	0	0	0	0	0	0	0	0	0	0	0	1	0	0	0	0	0	1	0	0	0	0	0	0	0	0	0	0	0	0	1	0	0
AXNA5793110	1	312224	6.204	1	0	1	0	0	0	0	0	0	0	0	0	0	0	0	0	0	0	0	0	0	0	0	0	1	0	0	0	0	0	1	0	0	0	0	0	0	0	0	0	0	0	0	1	0	0
AX-107557517	1	312834	6.216	1	2	1	2	2	2	2	2	2	2	2	2	2	2	2	2	2	2	2	2	2	2	2	2	1	2	2	2	2	2	1	2	2	2	2	2	2	2	2	2	2	2	2	1	2	2
AXNA5813711	1	313336	6.226	1	2	1	2	2	2	2	2	2	2	2	2	2	2	2	2	2	2	2	2	2	2	2	2	1	2	2	2	2	2	1	2	2	2	2	2	2	2	2	2	2	2	2	1	2	2
AXNA5806054	1	313805	6.236	2	1	2	2	1	2	0	2	2	2	2	1	1	1	2	2	2	2	2	2	2	2	2	2	2	2	2	2	2	2	2	1	2	2	1	2	2	1	2	2	2	1	2	2	2	1
AXNA5795565	1	314059	6.241	1	0	1	0	0	0	0	0	0	0	0	0	0	0	0	0	0	0	0	0	0	0	0	0	1	0	0	0	0	0	1	0	0	0	0	0	0	0	0	0	0	0	0	1	0	0
AXNA5810991	1	314241	6.245	2	1	2	2	1	2	1	2	2	2	2	1	1	1	2	2	2	2	2	2	2	2	2	2	2	2	2	2	2	2	2	1	2	2	1	2	2	1	2	2	2	1	2	2	2	1
AXNA5811467	1	314573	6.252	2	1	2	2	1	2	0	2	2	2	2	1	1	1	2	2	2	2	2	2	2	2	2	2	2	2	2	2	2	2	2	1	2	2	1	2	2	1	2	2	2	1	2	2	2	1
AXNA5772923	1	314630	6.253	2	1	2	2	1	2	0	2	2	2	2	1	1	1	2	2	2	2	2	2	2	2	1	2	2	2	2	2	2	2	2	1	2	NA	1	2	2	1	2	2	2	1	2	2	2	1
AXNA5767807	1	314723	6.255	2	1	2	2	1	2	1	2	2	2	2	1	1	1	2	2	2	2	2	2	2	2	2	2	2	2	2	2	2	2	2	1	2	2	1	2	2	1	2	2	2	1	2	2	2	1
AXNA5801342	1	314827	6.257	2	1	2	2	1	2	0	2	2	2	2	1	1	1	2	2	2	2	2	2	2	2	2	2	2	2	2	2	2	2	2	1	2	2	1	2	2	1	2	2	2	1	2	2	2	1
AXNA5770647	1	315084	6.262	1	2	1	2	2	2	2	2	2	2	2	2	2	2	2	2	2	2	2	2	2	2	2	2	1	2	2	2	2	2	1	2	2	2	2	2	2	2	2	2	2	2	2	1	2	2
AXNA5800398	1	315108	6.263	1	2	1	2	2	2	2	2	2	2	2	2	2	2	2	2	2	2	2	2	2	2	2	2	1	2	2	2	2	2	1	2	2	2	2	2	2	2	2	2	2	2	2	1	2	2
AXNA5803464	1	315413	6.269	1	0	1	0	0	0	0	0	0	0	0	0	0	0	0	0	0	0	0	0	0	0	0	0	1	0	0	0	0	0	1	0	0	0	0	0	0	0	0	0	0	0	0	1	0	0
AXNA5771985	1	315932	6.28	1	0	1	0	0	0	0	0	0	0	0	0	0	0	0	0	0	0	0	0	0	0	0	0	1	0	0	0	0	0	1	0	0	0	0	0	0	0	0	0	0	0	0	1	0	0
AXNA5811896	1	316041	6.282	0	1	0	0	1	0	2	0	0	0	0	1	1	1	0	0	0	0	0	0	0	0	0	0	0	0	0	0	0	0	0	1	0	0	1	0	0	1	0	0	0	1	0	0	0	1
AXNA5772458	1	316342	6.288	1	2	1	2	2	2	2	2	2	2	2	2	2	2	2	2	2	2	2	2	2	2	2	2	1	2	2	2	2	2	1	2	2	2	2	2	2	2	2	2	2	2	2	1	2	2
AXNA5770025	1	317305	6.308	1	0	1	0	0	0	0	0	0	0	0	0	0	0	0	0	0	0	0	0	0	0	0	0	1	0	0	0	0	0	1	0	0	0	0	0	0	0	0	0	0	0	0	1	0	0
AXNA5806492	1	317696	6.316	2	1	2	2	1	2	0	2	2	2	2	1	1	1	2	2	2	2	2	2	2	2	2	2	2	2	2	2	2	2	2	1	2	2	1	2	2	1	2	2	2	1	2	2	2	1
AXNA5789377	1	317895	6.32	1	2	1	2	2	2	2	2	2	2	2	2	2	2	2	2	2	2	2	2	2	2	2	2	1	2	2	2	2	2	1	2	2	2	2	2	2	2	2	2	2	2	2	1	2	2
AXNA5767994	1	320058	6.365	0	0	0	0	0	NA	0	0	0	0	0	0	0	0	0	0	1	0	0	0	NA	0	0	0	1	0	0	0	0	0	1	0	0	0	0	0	0	0	0	0	0	0	0	1	0	0
AXNA5790471	1	320909	6.382	1	2	1	2	2	2	2	2	2	2	2	2	2	2	2	2	2	2	2	2	2	2	2	2	1	2	2	2	2	2	1	2	2	2	2	2	2	2	2	2	2	2	2	1	2	2
AXNA5780830	1	322451	6.414	1	0	1	0	0	0	0	0	0	0	0	0	0	0	0	0	0	0	0	0	0	0	0	0	1	0	0	0	0	0	1	0	0	0	0	0	0	0	0	0	0	0	0	1	0	0
AXNA5772113	1	323289	6.431	1	2	1	2	2	2	2	2	2	2	2	2	2	2	2	2	2	2	2	2	2	2	2	2	1	2	2	2	2	2	1	2	2	2	2	2	2	2	2	2	2	2	2	1	2	2
AX-107526978	1	324852	6.463	1	1	1	0	1	0	2	0	0	0	0	1	1	1	0	0	0	0	0	0	0	0	0	0	1	0	0	0	0	0	1	1	0	0	1	0	0	1	0	0	0	1	0	1	0	1
AXNA5803182	1	330860	6.586	1	2	1	2	2	2	2	2	2	2	2	2	2	2	2	2	2	2	2	2	2	2	2	2	1	2	2	2	2	2	1	2	2	2	2	2	2	2	2	2	2	2	2	1	2	2
AXNA5770839	1	334079	6.652	1	2	1	2	2	2	2	2	2	2	2	2	2	2	2	2	2	2	2	2	2	2	2	2	1	2	2	2	2	2	1	2	2	2	2	2	2	2	2	2	2	2	2	1	2	2
AXNA5804006	1	334943	6.67	1	2	1	2	2	2	2	2	2	2	2	2	2	2	2	2	2	2	2	2	2	2	2	2	1	2	2	2	2	2	1	2	2	2	2	2	2	2	2	2	2	2	2	1	2	2
AXNA5785223	1	335955	6.69	1	2	1	2	2	2	2	2	2	2	2	2	2	2	2	2	2	2	2	2	2	2	2	2	1	2	2	2	2	2	1	2	2	2	2	2	2	2	2	2	2	2	2	1	2	2
AX-105348074	1	336495	6.701	1	0	1	0	0	0	0	0	0	0	0	0	0	0	0	0	0	0	0	0	0	0	0	0	1	0	0	0	0	0	1	0	0	0	0	0	0	0	0	0	0	0	0	1	0	0
AX-105350406	1	338651	6.745	1	2	1	2	2	2	2	2	2	2	2	2	2	2	2	2	2	2	2	2	2	2	2	2	1	2	2	2	2	2	1	2	2	2	2	2	2	2	2	2	2	2	2	1	2	2
AXNA5791087	1	339312	6.759	0	1	0	0	1	0	2	0	0	0	0	1	1	1	0	0	0	0	0	0	0	0	0	0	0	0	0	0	0	0	0	1	0	0	1	0	0	1	0	0	0	1	0	0	0	1
AXNA5779166	1	342092	6.815	1	0	1	0	0	0	0	0	0	0	0	0	0	0	0	0	0	0	0	0	0	0	0	0	1	0	0	0	0	0	1	0	0	0	0	0	0	0	0	0	0	0	0	1	0	0
AXNA5790323	1	344212	6.859	NA	0	1	0	0	0	0	0	0	0	0	0	0	0	0	0	0	0	0	0	0	0	0	0	1	0	0	0	0	0	1	0	0	0	0	0	0	0	0	0	0	0	0	1	0	0
AXNA5812255	1	344247	6.859	1	0	1	0	0	0	0	0	0	0	0	0	0	0	0	0	0	0	0	0	0	0	0	0	1	0	0	0	0	0	1	0	0	0	0	0	0	0	0	0	0	0	0	1	0	0
AXNA5777876	1	344922	6.873	1	0	1	0	0	0	0	0	0	0	0	0	0	0	0	0	0	0	0	0	0	0	0	0	1	0	0	0	0	0	1	0	0	0	0	0	0	0	0	0	0	0	0	1	0	0
AXNA5799105	1	345510	6.885	1	2	1	2	2	2	2	2	2	2	2	2	2	2	2	2	2	2	2	2	2	2	2	2	1	2	2	2	2	2	1	2	2	2	2	2	2	2	2	2	2	2	2	1	2	2
AXNA5773630	1	345572	6.886	1	2	1	2	2	2	2	2	2	2	2	2	2	2	2	2	2	2	2	2	2	2	2	2	1	2	2	2	2	2	1	2	2	2	2	2	2	2	2	2	2	2	2	1	2	2
AXNA5780423	1	347606	6.928	1	2	1	2	2	2	2	2	2	2	2	2	2	2	2	2	2	2	2	2	2	2	2	2	1	2	2	2	2	2	1	2	2	2	2	2	2	2	2	2	2	2	2	1	2	2
AXNA5816231	1	348201	6.94	1	2	1	2	2	2	2	2	2	2	2	2	2	2	2	2	2	2	2	2	2	2	2	2	1	2	2	2	2	0	1	2	2	2	2	2	2	2	2	2	2	2	2	1	2	2
AXNA5785642	1	351596	7.008	1	0	1	0	0	0	0	0	0	0	0	0	0	0	0	0	0	0	0	0	0	0	0	0	1	0	0	0	0	0	1	0	0	0	0	0	0	0	0	0	0	0	0	1	0	0
AXNA5770051	1	352836	7.034	1	2	1	2	2	2	2	2	2	2	2	2	2	2	2	2	2	2	2	2	2	2	2	2	1	2	2	2	2	2	1	2	2	2	2	2	2	2	2	2	2	2	2	1	2	2
AXNA5775665	1	352900	7.035	1	2	1	2	2	2	2	2	2	2	2	2	2	2	2	2	2	2	2	2	2	2	2	2	1	2	2	2	2	2	1	2	2	2	2	2	2	2	2	2	2	2	2	1	2	2
AXNA5803528	1	354282	7.063	1	2	1	2	2	2	2	2	2	2	2	2	2	2	2	2	2	2	2	2	2	2	2	2	1	2	2	2	2	2	1	2	2	2	2	2	2	2	2	2	2	2	2	1	2	2
AXNA5797517	1	354457	7.066	1	2	1	2	2	2	2	2	2	2	2	2	2	2	2	2	2	2	2	2	2	2	2	2	1	2	2	2	2	2	1	2	2	2	2	2	2	2	2	2	2	2	2	1	2	2
AXNA5777472	1	355273	7.083	1	0	1	0	0	0	0	0	0	0	0	0	0	0	0	0	0	0	0	0	0	0	0	0	1	0	0	0	0	0	1	0	0	0	0	0	0	0	0	0	0	0	0	1	0	0
AXNA5816581	1	357375	7.125	1	0	1	0	1	0	2	0	0	0	0	1	1	1	0	0	0	0	0	0	0	0	0	0	1	0	0	0	0	2	2	1	0	0	1	0	0	1	0	0	0	2	0	1	0	1
AXNA5801788	1	357601	7.13	1	2	1	2	2	2	2	2	2	2	2	2	2	2	2	2	2	2	2	2	2	2	2	2	1	2	2	2	2	0	1	2	2	2	2	2	2	2	2	2	2	2	2	1	2	2
AXNA5802408	1	358056	7.139	1	2	1	2	2	2	2	2	2	2	2	2	2	2	2	2	2	2	2	2	2	2	2	2	1	2	2	2	2	2	1	2	2	2	2	2	2	2	2	2	2	2	2	1	2	2
AXNA5777884	1	359588	7.17	NA	0	1	0	0	0	0	0	0	0	0	0	0	0	0	0	0	0	0	0	0	0	0	0	1	0	0	0	0	0	1	0	0	0	0	0	0	0	0	0	0	0	NA	1	0	0
AXNA5769719	1	359661	7.172	1	2	1	2	2	2	2	2	2	2	2	2	2	2	2	2	2	2	2	2	2	2	2	2	1	2	2	2	2	2	1	2	2	2	2	2	2	2	2	2	2	2	2	1	2	2
AXNA5815448	1	359818	7.175	1	2	1	2	2	2	2	2	2	2	2	2	2	2	2	2	2	2	2	2	2	2	2	2	1	2	2	2	2	2	1	2	2	2	2	2	2	2	2	2	2	2	2	1	2	2
AXNA5790706	1	360895	7.197	1	0	1	0	0	0	0	0	0	0	0	0	0	0	0	0	0	0	0	0	0	0	0	0	1	0	0	0	0	0	1	0	0	0	0	0	0	0	0	0	0	0	0	1	0	0
AXNA5808450	1	360958	7.198	1	0	1	0	0	0	0	0	0	0	0	0	0	0	0	0	0	0	0	0	0	0	0	0	1	0	0	0	0	0	1	0	0	0	0	0	0	0	0	0	0	0	0	1	0	0
AXNA5811869	1	362815	7.235	1	2	1	2	2	2	2	2	2	2	2	2	2	2	2	2	2	2	2	2	2	2	2	2	1	2	2	2	2	2	1	2	2	2	2	2	2	2	2	2	2	2	2	1	2	2
AXNA5777486	1	363544	7.25	1	2	1	2	2	2	2	2	2	2	2	2	2	2	2	2	2	2	2	2	2	2	2	2	1	2	2	2	2	2	1	2	2	2	2	2	2	2	2	2	2	2	2	1	2	2
AXNA5778425	1	365058	7.281	1	0	1	0	0	0	0	0	0	0	0	0	0	0	0	0	0	0	0	0	0	0	0	0	1	0	0	0	0	0	1	0	0	0	0	0	0	0	0	0	0	0	0	1	0	0
AXNA5794465	1	367651	7.333	1	2	1	2	2	2	2	2	2	2	2	2	2	2	2	2	2	2	2	2	2	2	2	2	1	2	2	2	2	2	1	2	2	2	2	2	2	2	2	2	2	2	2	1	2	2
AXNA5815176	1	368203	7.344	1	2	1	2	2	2	2	2	2	2	2	2	2	2	2	2	2	2	2	2	2	2	2	2	1	2	2	2	2	2	1	2	2	2	2	2	2	2	2	2	2	2	2	1	2	2
AXNA5797520	1	368339	7.347	1	0	1	0	0	0	0	0	0	0	0	0	0	0	0	0	0	0	0	0	0	0	0	0	1	0	0	0	0	0	1	0	0	0	0	0	0	0	0	0	0	0	0	1	0	0
AXNA5814728	1	370114	7.382	1	2	1	2	2	2	2	2	2	2	2	2	2	2	2	2	2	2	2	2	2	2	2	2	1	2	2	2	2	2	1	2	2	2	2	2	2	2	2	2	2	2	2	1	2	2
AXNA5780574	1	371839	7.417	1	0	1	0	0	0	0	0	0	0	0	0	NA	0	0	0	0	0	0	0	0	0	0	0	1	0	0	0	0	0	1	0	0	0	0	0	0	0	0	0	0	0	0	1	0	0
AXNA5806074	1	372355	7.427	1	2	1	2	2	2	2	2	2	2	2	2	2	2	2	2	2	2	2	2	2	2	2	2	1	2	2	2	2	2	1	2	2	2	2	2	2	2	2	2	2	2	2	1	2	2
AXNA5801678	1	372447	7.429	1	0	1	0	0	0	0	0	0	0	0	0	0	0	0	0	0	0	0	0	0	0	0	0	1	0	0	0	0	0	1	0	0	0	0	0	0	0	0	0	0	0	0	1	0	0
AXNA5798617	1	372480	7.43	1	2	1	2	2	2	2	2	2	2	2	2	2	2	2	2	2	2	2	2	2	2	2	2	1	2	2	2	2	2	1	2	2	2	2	2	2	2	2	2	2	2	2	1	2	2
AXNA5779698	1	374038	7.461	1	2	1	2	2	2	2	2	2	2	2	2	2	2	2	2	2	2	2	2	2	2	2	2	1	2	2	2	2	0	1	2	2	2	2	2	2	2	2	2	2	2	2	1	2	2
AXNA5815103	1	376481	7.51	1	2	1	2	2	2	2	2	2	2	2	2	2	2	2	2	2	2	2	2	2	2	2	2	1	2	2	2	2	2	1	2	2	2	2	2	2	2	2	2	2	2	2	1	2	2
AXNA5813501	1	376842	7.517	1	2	1	2	2	2	2	2	2	2	2	2	2	2	2	2	2	2	2	2	2	2	2	2	1	2	2	2	2	2	1	2	2	2	2	2	2	2	2	2	2	2	2	1	2	2
AXNA5792435	1	380054	7.582	1	0	1	0	0	0	0	0	0	0	0	0	0	0	0	0	0	0	0	0	0	0	0	0	1	0	0	0	0	0	1	0	0	0	0	0	0	0	0	0	0	0	0	1	0	0
AXNA5783359	1	381243	7.605	1	2	1	2	2	2	2	2	2	2	2	2	2	2	2	2	2	2	2	2	2	2	2	2	1	2	2	2	2	2	1	2	2	2	2	2	2	2	2	2	2	2	2	1	2	2
AXNA5808057	1	382522	7.631	1	0	1	0	0	0	0	0	0	0	0	0	0	0	0	0	0	0	0	0	0	0	0	0	1	0	0	0	0	0	1	0	0	0	0	0	0	0	0	0	0	0	0	1	0	0
AXNA5793269	1	383698	7.655	1	2	1	2	2	2	2	2	2	2	2	2	2	2	2	2	2	2	2	2	2	2	2	2	1	2	2	2	2	2	1	2	2	2	2	2	2	2	2	2	2	2	2	1	2	2
AXNA5813172	1	384621	7.673	1	0	1	0	0	0	0	NA	0	0	0	0	0	0	0	0	0	0	0	0	0	0	0	0	1	0	0	0	0	0	1	0	0	0	0	0	0	0	0	0	0	0	0	1	0	0
AXNA5807409	1	385696	7.694	1	2	1	2	2	2	2	2	2	2	2	2	2	2	2	2	2	2	2	2	2	2	2	2	1	2	2	2	2	2	1	2	2	2	2	2	2	2	2	2	2	2	2	1	2	2
AXNA5767826	1	385839	7.697	1	0	1	0	0	0	0	0	0	0	0	0	0	0	0	0	0	0	0	0	0	0	0	0	1	0	0	0	0	0	1	0	0	0	0	0	0	0	0	0	0	0	0	1	0	0
AXNA5786217	1	394331	7.867	1	1	1	0	0	0	0	0	0	0	0	1	1	1	0	0	0	0	0	0	0	0	0	0	1	0	0	0	0	2	1	1	0	0	1	0	0	1	0	0	0	0	0	1	0	0
AXNA5775156	1	395537	7.89	1	1	1	0	0	0	0	0	0	0	0	1	1	1	0	0	0	0	0	0	0	0	0	0	1	0	0	0	0	2	1	1	0	0	1	0	0	1	0	0	0	0	0	1	0	0
AXNA5773965	1	397210	7.924	1	1	1	2	2	2	2	2	2	2	2	1	1	1	2	2	2	2	2	2	2	2	2	2	1	2	2	2	2	0	1	1	2	2	1	2	2	1	2	2	2	2	2	1	2	2
AXNA5814173	1	397464	7.929	1	0	1	0	0	0	0	0	0	0	0	0	0	0	0	0	0	0	0	0	0	0	0	0	1	0	0	0	0	0	1	0	0	0	0	0	0	0	0	0	0	0	0	1	0	0
AXNA5785972	1	398115	7.942	1	1	1	2	2	2	2	2	2	2	2	1	1	1	2	2	2	2	2	2	2	2	2	2	1	2	2	2	2	0	1	1	2	2	1	2	2	1	2	2	2	2	2	1	2	2
AXNA5796779	1	399656	7.972	1	1	1	0	0	0	0	0	0	0	0	1	1	1	0	0	0	0	0	0	0	0	0	0	1	0	0	0	0	2	1	1	0	0	1	0	0	1	0	0	0	0	0	1	0	0
AXNA5774520	1	399816	7.975	1	1	1	2	2	2	2	2	2	2	2	1	1	1	2	2	2	2	2	2	2	2	2	2	1	2	2	2	2	0	1	1	2	2	NA	2	2	1	2	2	2	2	2	1	2	2
AXNA5808243	1	402570	8.03	1	2	1	2	1	2	0	2	2	2	2	2	2	2	2	2	2	2	2	2	2	2	2	2	1	2	2	2	2	2	0	2	2	2	2	2	2	2	2	2	2	0	2	1	2	1
AXNA5797450	1	404666	8.072	1	2	1	2	1	2	0	2	2	2	2	2	2	2	2	2	2	2	2	2	2	2	2	2	1	2	2	2	2	2	0	2	2	2	2	2	2	2	2	2	2	0	2	1	2	1
AXNA5803621	1	406804	8.114	1	0	1	0	1	0	2	0	0	0	0	0	0	0	0	0	0	0	0	0	0	0	0	0	1	0	0	0	0	0	2	0	0	0	0	0	0	0	0	0	0	2	0	1	0	1
AXNA5801441	1	408197	8.141	1	2	1	2	1	2	0	2	2	2	2	2	2	2	2	2	2	2	2	2	2	2	2	2	1	2	2	2	2	2	0	2	2	2	2	2	2	2	2	2	2	0	2	1	2	1
AXNA5782470	1	418457	8.344	1	2	1	2	2	2	2	2	2	2	2	2	2	2	2	2	2	2	2	2	2	2	2	2	1	2	2	2	2	2	1	2	2	2	2	2	2	2	2	2	2	2	2	1	2	2
AXNA5796988	1	418604	8.347	1	2	1	2	2	2	2	2	2	2	2	2	2	2	2	2	2	2	2	2	2	2	2	2	1	2	2	2	2	2	1	2	2	2	2	2	2	2	2	2	2	2	2	1	2	2
AXNA5793096	1	418921	8.353	1	0	1	0	0	0	0	0	0	0	0	0	0	0	0	0	0	0	0	0	0	0	0	0	1	0	0	0	0	0	1	0	0	0	0	0	0	0	0	0	0	0	0	1	0	0
AXNA5793772	1	418928	8.353	1	0	1	0	0	0	0	0	0	0	0	0	0	0	0	0	0	0	0	0	0	0	0	0	1	0	0	0	0	0	1	0	0	0	0	0	0	0	0	0	0	0	0	1	0	0
AXNA5803397	1	420204	8.378	0	0	0	0	0	0	0	0	0	1	1	0	0	0	0	0	1	0	1	0	1	0	0	1	0	0	0	2	0	0	0	0	0	2	0	0	0	0	2	0	0	0	1	0	0	0
AXNA5796816	1	420541	8.385	1	2	1	2	2	2	2	2	2	2	2	2	2	2	2	2	2	2	2	2	2	2	2	2	1	2	2	2	2	2	1	2	2	2	2	2	2	2	2	2	2	2	2	1	2	2
AXNA5796622	1	420754	8.389	1	2	1	2	2	2	2	2	2	2	2	2	2	2	2	2	2	2	2	2	2	2	2	2	1	2	2	2	2	2	1	2	2	2	2	2	2	2	2	2	2	2	2	1	2	2
AXNA5815258	1	420949	8.393	1	2	1	2	2	2	2	2	2	2	2	2	2	2	2	2	2	2	2	2	2	2	2	2	1	2	2	2	2	2	1	2	2	2	2	2	2	2	2	2	2	2	2	1	2	2
AXNA5775410	1	421091	8.395	1	0	1	0	0	0	0	0	0	0	0	0	0	0	0	0	NA	0	0	0	0	0	0	0	1	0	0	0	0	0	1	0	0	0	0	0	0	0	0	0	0	0	0	1	0	0
AXNA5778419	1	421119	8.396	1	2	1	2	2	2	2	2	2	2	2	2	2	2	2	2	2	2	2	2	2	2	2	2	1	2	2	2	2	2	1	2	2	2	2	2	2	2	2	2	2	2	2	1	2	2
AXNA5785764	1	421530	8.404	1	0	1	0	0	0	0	0	0	0	0	0	0	0	0	0	0	0	0	0	0	0	0	0	1	0	0	0	0	0	1	0	0	0	0	0	0	0	0	0	0	0	0	1	0	0
AXNA5800517	1	422379	8.421	1	0	1	0	0	0	0	0	0	0	0	0	0	0	0	0	0	0	0	0	0	0	0	0	1	0	0	0	0	0	1	0	0	0	0	0	0	0	0	0	0	0	0	1	0	0
AXNA5776714	1	423149	8.436	1	2	1	2	2	2	2	2	2	2	2	2	2	2	2	2	2	2	2	2	2	2	2	2	1	2	2	2	2	2	1	2	2	2	2	2	2	2	2	2	2	2	2	1	2	2
AXNA5786552	1	423216	8.437	1	0	1	0	0	0	0	0	0	0	0	0	0	0	0	0	0	0	0	0	0	0	0	0	1	0	0	0	0	0	1	0	0	0	0	0	0	0	0	0	0	0	0	1	0	0
AXNA5809792	1	423609	8.445	1	0	1	0	0	0	0	0	0	0	0	0	0	0	0	0	0	0	0	0	0	0	0	0	1	0	0	0	0	0	1	0	0	0	0	0	0	0	0	0	0	0	0	1	0	0
AXNA5770483	1	424635	8.465	1	2	1	2	2	2	2	2	2	2	2	2	2	2	2	2	2	2	2	2	2	2	2	2	1	2	2	2	2	2	1	2	2	2	2	2	2	2	2	2	2	2	2	1	2	2
AX-107539463	1	424657	8.465	1	2	1	2	2	2	2	2	2	2	2	2	2	2	2	2	2	2	2	2	2	2	2	2	1	2	2	2	2	2	1	2	2	2	2	2	2	2	2	2	2	2	2	1	2	2
AXNA5794681	1	424928	8.471	1	0	1	0	0	0	0	0	0	0	0	0	0	0	0	0	0	0	0	0	0	0	0	0	1	0	0	0	0	0	1	0	0	0	0	0	0	0	0	0	0	0	0	1	0	0
AXNA5792249	1	425294	8.478	1	0	1	0	0	0	0	0	0	0	0	0	0	0	0	0	0	0	0	0	0	0	0	0	1	0	0	0	0	0	1	0	0	0	0	0	0	0	0	0	0	0	0	1	0	0
AXNA5789132	1	425364	8.479	1	2	1	2	2	2	2	2	2	2	2	2	2	2	2	2	2	2	2	2	2	2	2	2	1	2	2	2	2	2	1	2	2	2	2	2	2	2	2	2	2	2	2	1	2	2
AXNA5783622	1	426450	8.501	1	2	1	2	2	2	2	2	2	2	2	2	2	2	2	2	2	2	2	2	2	2	2	2	1	2	2	2	2	2	1	2	2	2	2	2	2	2	2	2	2	2	2	1	2	2
AXNA5802358	1	426939	8.51	1	2	1	2	2	2	2	2	2	2	2	2	2	2	2	2	2	2	2	2	2	2	2	2	1	2	2	2	2	2	1	2	2	2	2	2	2	2	2	2	2	2	2	1	2	2
AXNA5783608	1	427251	8.516	1	0	1	0	0	0	0	0	0	0	0	0	0	0	0	0	0	0	0	0	0	0	0	0	1	0	0	0	0	0	1	0	0	0	0	0	0	0	0	0	0	0	0	1	0	0
AXNA5799371	1	427283	8.517	1	0	1	0	0	0	0	0	0	0	0	0	0	0	0	0	0	0	0	0	0	0	0	0	1	0	0	0	0	0	1	0	0	0	0	0	0	0	0	0	0	0	0	1	0	0
AXNA5782949	1	427914	8.529	1	2	1	2	2	2	NA	2	2	2	2	2	2	2	2	2	2	2	2	2	2	2	NA	NA	1	2	2	2	2	2	1	2	2	2	2	2	2	2	2	2	2	2	2	1	2	2
AXNA5788071	1	427927	8.529	1	0	1	0	0	0	0	0	0	0	0	0	0	0	0	0	0	0	0	0	0	0	0	0	1	0	0	0	0	0	1	0	0	0	0	0	0	0	0	0	0	0	0	1	0	0
AXNA5775454	1	428833	8.547	1	0	1	0	0	0	0	0	0	0	0	0	0	0	0	0	0	0	0	0	0	0	0	0	1	0	0	0	0	0	1	0	0	0	0	0	0	0	0	0	0	0	0	1	0	0
AXNA5814755	1	429101	8.552	1	0	1	0	0	0	0	0	0	0	0	0	0	0	0	0	0	0	0	0	0	0	0	0	1	0	0	0	0	0	1	0	0	0	0	0	0	0	0	0	0	0	0	1	0	0
AXNA5812065	1	429113	8.553	1	0	1	0	0	0	0	0	0	0	0	0	0	0	0	0	0	0	0	0	0	0	0	0	1	0	0	0	0	0	1	0	0	0	0	0	0	0	0	0	0	0	0	1	0	0
AXNA5807033	1	430655	8.583	1	2	1	2	2	2	2	2	2	2	2	2	2	2	2	2	2	2	2	2	2	2	2	2	1	2	2	2	2	2	1	2	2	2	2	2	2	2	2	2	2	2	2	1	2	2
AXNA5789622	1	433264	8.634	1	2	1	2	2	2	2	2	2	2	2	2	2	2	2	2	2	2	2	2	2	2	2	2	1	2	2	2	2	2	1	2	2	2	2	2	2	2	2	2	2	2	2	1	2	2
AXNA5808281	1	433280	8.634	1	0	1	0	0	0	0	0	0	0	0	0	0	0	0	0	0	0	0	0	0	0	0	0	1	0	0	0	0	0	1	0	0	0	0	0	0	0	0	0	0	0	0	1	0	0
AXNA5808872	1	434416	8.656	1	2	1	2	2	2	2	2	2	2	2	2	2	2	2	2	2	2	2	2	2	2	2	2	1	2	2	2	2	2	1	2	2	2	2	2	2	2	2	2	2	2	2	1	2	2
AXNA5784669	1	434554	8.659	1	0	1	0	0	0	0	0	0	0	0	0	0	0	0	0	0	0	0	0	0	0	0	0	1	0	0	0	0	0	1	0	0	0	0	0	0	0	0	0	0	0	0	1	0	0
AXNA5791919	1	435396	8.675	1	2	1	2	2	2	2	2	2	2	2	2	2	2	2	2	2	2	2	2	2	2	2	2	1	2	2	2	2	2	1	2	2	2	2	2	2	2	2	2	2	2	2	1	2	2
AXNA5788393	1	435426	8.676	1	0	1	0	0	0	0	0	0	0	0	0	0	0	0	0	0	0	0	0	0	0	0	0	1	0	0	0	0	0	1	0	0	0	0	0	0	0	0	0	0	0	0	1	0	0
AXNA5801751	1	436399	8.695	1	2	1	2	2	2	2	2	2	2	2	2	2	2	2	2	2	2	2	2	2	2	2	2	1	2	2	2	2	2	1	2	2	2	2	2	2	2	2	2	2	2	2	1	2	2
AXNA5802297	1	437058	8.708	1	2	1	2	2	2	2	2	2	2	2	2	2	2	2	2	2	2	2	2	2	2	2	2	1	2	2	2	2	2	1	2	2	2	2	2	2	2	2	2	2	2	2	1	2	2
AXNA5798872	1	438199	8.73	1	2	1	2	2	2	2	2	2	2	2	2	2	2	2	2	2	2	2	2	2	2	2	2	1	2	2	2	2	2	1	2	2	2	2	2	2	2	2	2	2	2	2	1	2	2
AXNA5771675	1	441767	8.8	1	2	1	2	2	2	2	2	2	2	2	2	2	2	2	2	2	2	2	2	2	2	2	2	1	2	2	2	2	2	1	2	2	2	2	2	2	2	2	2	2	2	2	1	2	2
AXNA5789822	1	441893	8.802	1	2	1	2	2	2	2	2	2	2	2	2	2	2	2	2	2	2	2	2	2	2	2	2	1	2	2	2	2	2	1	2	2	2	2	2	2	2	2	2	2	2	2	1	2	2
AXNA5781710	1	442414	8.812	1	2	1	2	2	2	2	2	2	2	2	2	2	2	2	2	2	2	2	2	2	2	2	2	1	2	2	2	2	2	1	2	2	2	2	2	2	2	2	2	2	2	2	1	2	2
AXNA5818166	1	444385	8.85	1	2	1	2	2	2	2	2	2	2	2	2	2	2	2	2	2	2	2	2	2	2	2	2	1	2	2	2	2	2	1	2	2	2	2	2	2	2	2	2	2	2	2	1	2	2
AXNA5799694	1	445336	8.869	1	2	1	2	2	2	2	2	2	2	2	2	2	2	2	2	2	2	2	2	2	2	2	2	1	2	2	2	2	2	1	2	2	2	2	2	2	2	2	2	2	2	2	1	2	2
AXNA5812607	1	445375	8.87	1	2	1	2	2	2	2	2	2	2	2	2	2	2	2	2	2	2	2	2	2	2	2	2	1	2	2	2	2	2	1	2	2	2	2	2	2	2	2	2	2	2	2	1	2	2
AXNA5810530	1	447004	8.901	1	2	1	2	2	2	2	2	2	2	2	2	2	2	2	2	2	2	2	2	2	2	2	2	1	2	2	2	2	2	1	2	2	2	2	2	2	2	2	2	2	2	2	1	2	2
AXNA5815620	1	449698	8.953	1	2	1	2	2	2	2	2	2	2	2	2	2	2	2	2	2	2	2	2	2	2	2	2	1	2	2	2	2	2	1	2	2	2	2	2	2	2	2	2	2	2	2	1	2	2
AXNA5770246	1	450409	8.967	1	2	1	2	2	2	2	2	2	2	2	2	2	2	2	2	2	2	2	2	2	2	2	2	1	2	2	2	2	2	1	2	2	2	2	2	2	2	2	2	2	2	2	1	2	2
AXNA5809287	1	450961	8.978	1	0	1	0	0	0	0	0	0	0	0	0	0	0	0	0	0	0	0	0	0	0	0	0	1	0	0	0	0	0	1	0	0	0	0	0	0	0	0	0	0	0	0	1	0	0
AXNA5789474	1	450986	8.978	1	0	1	0	0	0	0	0	0	0	0	0	0	0	0	0	0	0	0	0	0	0	0	0	1	0	0	0	0	0	1	0	0	0	0	0	0	0	0	0	0	0	0	1	0	0
AXNA5782376	1	451758	8.993	1	0	1	0	0	0	0	0	0	0	0	0	0	0	0	0	0	0	0	0	0	0	0	0	1	0	0	0	0	0	1	0	0	0	0	0	0	0	0	0	0	0	0	1	0	0
AXNA5809523	1	452034	8.999	1	0	1	0	0	0	0	0	0	0	0	0	0	0	0	0	0	0	0	0	0	0	0	0	1	0	0	0	0	0	1	0	0	0	0	0	0	0	0	0	0	0	0	1	0	0
AXNA5779632	1	452045	8.999	1	2	1	2	2	2	2	2	2	2	2	2	2	2	2	2	2	2	2	2	2	2	2	2	1	2	2	2	2	2	1	2	2	2	2	2	2	2	2	2	2	2	2	1	2	2
AXNA5777291	1	452094	9	1	0	1	0	0	0	0	0	0	0	0	0	0	0	0	0	0	0	0	0	0	0	0	0	1	0	0	0	0	0	1	0	0	0	0	0	0	0	0	0	0	0	0	1	0	0
AXNA5786238	1	452542	9.009	1	0	1	0	0	0	0	0	0	0	0	0	0	0	0	0	0	0	0	0	0	0	0	0	1	0	0	0	0	0	1	0	0	0	0	0	0	0	0	0	0	0	0	1	0	0
AXNA5814542	1	455142	9.059	1	0	1	0	0	0	0	0	0	0	0	0	0	0	0	0	0	0	0	0	0	0	0	0	1	0	0	0	0	0	1	0	0	0	0	0	0	0	0	0	0	0	0	1	0	0
AXNA5772341	1	455781	9.071	1	0	1	0	0	0	0	0	0	0	0	0	0	0	0	0	0	0	0	0	0	0	0	0	1	0	0	0	0	0	1	0	0	0	0	0	0	0	0	0	0	0	0	1	0	0
AXNA5771584	1	457417	9.103	1	2	1	2	2	2	2	2	2	2	2	2	2	2	2	2	2	2	2	2	2	2	2	2	1	2	2	2	2	2	1	2	2	2	2	2	2	2	2	2	2	2	2	1	2	2
AXNA5780405	1	458117	9.116	1	0	1	0	0	0	0	0	0	0	0	0	0	0	0	0	0	0	0	0	0	0	0	0	1	0	0	0	0	0	1	0	0	0	0	0	0	0	0	0	0	0	0	1	0	0
AXNA5768367	1	458256	9.119	1	0	1	0	0	0	0	0	0	0	0	0	0	0	0	0	0	0	0	0	0	0	0	0	1	0	0	0	0	0	1	0	0	0	0	0	0	0	0	0	0	0	0	1	0	0
AXNA5795422	1	460512	9.162	1	0	1	0	0	0	0	0	0	0	0	0	0	0	0	0	0	0	0	0	0	0	0	0	1	0	0	0	0	0	1	0	0	0	0	0	0	0	0	0	0	0	0	1	0	0
AXNA5790931	1	461243	9.177	1	2	1	2	2	2	2	2	2	2	2	2	2	2	2	2	2	2	2	2	2	2	2	2	1	2	2	2	2	2	1	2	2	2	2	2	2	2	2	2	2	2	2	1	2	2
AXNA5807018	1	461724	9.186	1	2	1	2	2	2	2	2	2	2	2	2	2	2	2	2	2	2	2	2	2	2	2	2	1	2	2	2	2	2	1	2	2	2	2	2	2	2	2	2	2	2	2	1	2	2
AXNA5818426	1	463650	9.223	1	0	1	0	0	0	0	0	0	0	0	0	0	0	0	0	0	0	0	0	0	0	0	0	1	0	0	0	0	0	1	0	0	0	0	0	0	0	0	0	0	0	0	1	0	0
AXNA5814418	1	466781	9.283	1	2	1	2	2	2	2	2	2	2	2	2	2	2	2	2	2	2	2	2	2	2	2	2	1	2	2	2	2	2	1	2	2	2	2	2	2	2	2	2	2	2	2	1	2	2
AXNA5795948	1	467619	9.299	1	0	1	0	0	0	0	0	0	0	0	0	0	0	0	0	0	0	0	0	0	0	0	0	1	0	0	0	0	0	1	0	0	0	0	0	0	0	0	0	0	0	0	1	0	0
AXNA5807672	1	468926	9.324	1	0	1	0	0	0	0	0	0	0	0	0	0	0	0	0	0	0	0	0	0	0	0	0	1	0	0	0	0	0	1	0	0	0	0	0	0	0	0	0	0	0	0	1	0	0
AXNA5789947	1	470432	9.353	1	0	1	0	0	0	0	0	0	0	0	0	0	0	0	0	0	0	0	0	0	0	0	0	1	0	0	0	0	0	1	0	0	0	0	0	0	0	0	0	0	0	0	1	0	0
AXNA5777555	1	470455	9.354	1	2	1	2	2	2	2	2	2	2	2	2	2	2	2	2	2	2	2	2	2	2	2	2	1	2	2	2	2	2	1	2	2	2	2	2	2	2	2	2	2	2	2	1	2	2
AXNA5780327	1	470635	9.357	1	0	1	0	0	0	0	0	0	0	0	0	0	0	0	0	0	0	0	0	0	0	0	0	1	0	0	0	0	0	1	0	0	0	0	0	0	0	0	0	0	0	0	1	0	0
AXNA5800910	1	470649	9.357	1	2	1	2	2	2	2	2	2	2	2	2	2	2	2	2	2	2	2	2	2	2	2	2	1	2	2	2	2	2	1	2	2	2	2	2	2	2	2	2	2	2	2	1	2	2
AXNA5804286	1	470686	9.358	1	2	1	2	2	2	2	2	2	2	2	2	2	2	2	2	2	2	2	2	2	2	2	2	1	2	2	2	2	2	1	2	2	2	2	2	2	2	2	2	2	2	2	1	2	2
AXNA5812908	1	473966	9.421	1	0	1	0	1	0	2	0	0	0	0	0	0	0	0	0	0	0	0	0	0	0	0	0	1	0	0	0	0	0	2	0	0	0	0	0	0	0	0	0	0	1	0	1	0	1
AXNA5814437	1	475179	9.444	1	0	1	0	0	0	0	0	0	0	0	0	0	0	0	0	0	0	0	0	0	0	0	0	1	0	0	0	0	0	1	0	0	0	0	0	0	0	0	0	0	0	0	1	0	0
AXNA5809700	1	476079	9.461	1	2	1	2	2	2	2	2	2	2	2	2	2	2	2	2	2	2	2	2	2	2	2	2	1	2	2	2	2	2	1	2	2	2	2	2	2	2	2	2	2	2	2	1	2	2
AXNA5769617	1	476145	9.463	1	2	1	2	2	2	2	2	2	2	2	2	2	2	2	2	2	2	2	2	2	2	2	2	1	2	2	2	2	2	1	2	2	2	2	2	2	2	2	2	2	2	2	1	2	2
AXNA5810457	1	479145	9.52	1	2	1	2	2	2	2	2	2	2	2	2	2	2	2	2	2	2	2	2	2	2	2	2	1	2	2	2	2	2	1	2	2	2	2	2	2	2	2	2	2	2	2	1	2	2
AX-105352299	1	482660	9.587	1	0	1	0	0	0	0	0	0	0	0	0	0	0	0	0	0	0	0	0	0	0	0	0	1	0	0	0	0	2	1	0	0	0	0	0	0	0	0	0	0	1	0	1	0	0
AXNA5804099	1	484935	9.63	2	2	2	2	2	2	2	2	2	2	2	2	2	2	2	2	2	2	2	2	2	2	2	2	2	2	2	2	2	0	2	2	2	2	2	2	2	2	2	2	2	1	2	2	2	2
AXNA5789898	1	485106	9.634	1	0	1	0	1	0	2	0	0	0	0	0	0	0	0	0	0	0	0	0	0	0	0	0	1	0	0	0	0	2	2	0	0	0	0	0	0	0	0	0	0	2	0	1	0	1
AXNA5795207	1	488787	9.704	1	0	1	0	0	0	NA	0	0	0	0	0	0	0	0	0	0	0	0	0	0	0	0	0	1	0	0	0	0	0	2	0	0	0	0	0	0	0	0	0	0	0	0	1	0	0
AXNA5779998	1	492024	9.765	1	0	1	0	0	0	NA	0	0	0	0	0	0	0	0	0	0	0	0	0	0	0	0	0	1	0	0	0	0	0	2	0	0	0	0	0	0	0	0	0	0	0	0	1	0	0
AXNA5812103	1	499647	9.91	1	2	1	2	2	2	2	2	2	2	2	2	2	2	2	2	2	2	2	2	2	2	2	2	1	2	2	2	2	2	1	2	2	2	2	2	2	2	2	2	2	2	2	1	2	2
AXNA5770935	1	499773	9.912	1	0	1	0	0	0	0	0	0	0	0	0	0	0	0	0	0	0	0	0	0	0	0	0	1	0	0	0	0	0	1	0	0	0	0	0	0	0	0	0	0	0	0	1	0	0
AXNA5784460	1	500132	9.919	1	0	1	0	0	0	0	0	0	0	0	0	0	0	0	0	0	0	0	0	0	0	0	0	1	0	0	0	0	0	1	0	0	0	0	0	0	0	0	0	0	0	0	1	0	0
AXNA5815888	1	500979	9.935	1	2	1	2	2	2	2	2	2	2	2	2	2	2	2	2	2	2	2	2	2	2	2	2	1	2	2	2	2	2	1	2	2	2	2	2	2	2	2	2	2	2	2	1	2	2
AXNA5814618	1	501217	9.939	1	2	1	2	2	2	2	2	2	2	2	2	2	2	2	2	2	2	2	2	2	2	2	2	1	2	2	2	2	2	1	2	2	2	2	2	2	2	2	2	2	2	2	1	2	2
AXNA5795986	1	501335	9.942	1	2	1	2	2	2	2	2	2	2	2	2	2	2	2	2	2	2	2	2	2	2	2	2	1	2	2	2	2	2	1	2	2	2	2	2	2	2	2	2	2	2	2	1	2	2
AXNA5805349	1	503886	9.99	1	2	1	2	2	2	2	2	2	2	2	2	2	2	2	2	2	2	2	2	2	2	2	2	1	2	2	2	2	2	1	2	2	2	2	2	2	2	2	2	2	2	2	1	2	2
AXNA5794726	1	504420	10	1	2	1	2	2	2	2	2	2	2	2	2	2	2	2	2	2	2	2	2	2	2	2	2	1	2	2	2	2	2	1	2	2	2	2	2	2	2	2	2	2	2	2	1	2	2
AXNA5797852	1	505247	10.015	1	0	1	0	0	0	0	0	0	0	0	0	0	0	0	0	0	0	0	0	0	0	0	0	1	0	0	0	0	0	1	0	0	0	0	0	0	0	0	0	0	0	0	1	0	0
AXNA5779625	1	506012	10.03	1	0	1	0	0	0	0	0	0	0	0	0	0	0	0	0	0	0	0	0	0	0	0	0	1	0	0	0	0	0	1	0	0	0	0	0	0	0	0	0	0	0	0	1	0	0
AXNA5784407	1	506581	10.041	1	0	1	0	0	0	0	0	0	0	0	0	0	0	0	0	0	0	0	0	0	0	0	0	1	0	0	0	0	0	1	0	0	0	0	0	0	0	0	0	0	0	0	1	0	0
AXNA5785570	1	506583	10.041	2	1	2	2	2	2	2	2	2	2	2	1	1	1	2	2	2	2	2	2	2	2	2	2	2	2	2	2	2	2	2	1	2	2	1	2	2	1	2	2	2	2	2	2	2	2
AXNA5812468	1	506667	10.042	1	2	1	2	2	2	2	2	2	2	2	2	2	2	2	2	2	2	2	2	2	2	2	2	1	2	2	2	2	2	1	2	2	2	2	2	2	2	2	2	2	2	2	1	2	2
AXNA5800321	1	506698	10.043	1	2	1	2	2	2	2	2	2	2	2	2	2	2	2	2	2	2	2	2	2	2	2	2	1	2	2	2	2	2	1	2	2	2	2	2	2	2	2	2	2	2	2	1	2	2
AXNA5812073	1	507848	10.064	1	2	1	2	1	2	0	2	2	2	2	2	2	2	2	1	2	2	2	2	2	2	2	2	1	2	2	2	1	2	0	2	1	2	2	2	2	2	2	2	2	0	2	1	2	1
AXNA5774793	1	507883	10.065	1	2	1	2	2	2	2	2	2	2	2	2	2	2	2	2	2	2	2	2	2	2	2	2	1	2	2	2	2	2	1	2	2	2	2	2	2	2	2	2	2	2	2	1	2	2
AXNA5772665	1	507919	10.066	1	0	1	0	0	0	0	0	0	0	0	0	0	0	0	0	0	0	0	0	0	0	0	0	1	0	0	0	0	0	1	0	0	0	0	0	0	0	0	0	0	0	0	1	0	0
AXNA5792585	1	507939	10.066	1	0	1	0	0	0	0	0	0	0	0	0	0	0	0	0	0	0	0	0	0	0	0	0	1	0	0	0	0	0	1	0	0	0	0	0	0	0	0	0	0	0	0	1	0	0
AXNA5806288	1	508535	10.077	1	0	1	0	0	0	0	0	0	0	0	0	0	0	0	0	0	0	0	0	0	0	0	0	1	0	0	0	0	0	1	0	0	0	0	0	0	0	0	0	0	0	0	1	0	0
AXNA5787116	1	508583	10.078	1	2	1	2	2	2	2	2	2	2	2	2	2	2	2	2	2	2	2	2	2	2	2	2	1	2	2	2	2	2	1	2	2	2	2	2	2	2	2	2	2	2	2	1	2	2
AXNA5797159	1	509128	10.089	1	0	1	0	0	0	0	0	0	0	0	0	0	0	0	0	0	0	0	0	0	0	0	0	1	0	0	0	0	0	1	0	0	0	0	0	0	0	0	0	0	0	0	1	0	0
AXNA5776984	1	511593	10.135	1	0	1	0	0	0	0	0	0	0	0	0	0	0	0	0	0	0	0	0	0	0	0	0	1	0	0	0	0	0	1	0	0	0	0	0	0	0	0	0	0	0	0	1	0	0
AXNA5817564	1	511688	10.137	1	0	1	0	0	0	0	0	0	0	0	0	0	0	0	0	0	0	0	0	0	0	0	0	1	0	0	0	0	0	1	0	0	0	0	0	0	0	0	0	0	0	0	1	0	0
AXNA5811797	1	514874	10.197	1	0	1	0	0	0	0	0	0	0	0	0	0	0	0	0	0	0	0	0	0	0	0	0	1	0	0	0	0	0	1	0	0	0	0	0	0	0	0	0	0	0	0	1	0	0
AXNA5770442	1	514879	10.197	1	0	1	0	0	0	0	0	0	0	0	0	0	0	0	0	0	0	0	0	0	0	0	0	1	0	0	0	0	0	1	0	0	0	0	0	0	0	0	0	0	0	0	1	0	0
AX-107543801	1	515332	10.205	1	2	1	2	2	2	2	2	2	2	2	2	2	2	2	2	2	2	2	2	2	2	2	2	1	2	2	2	2	2	1	2	2	2	2	2	2	2	2	2	2	2	2	1	2	2
AXNA5808163	1	515527	10.209	1	2	1	2	2	2	2	2	2	2	2	2	2	2	2	2	2	2	2	2	2	2	2	2	1	2	2	2	2	2	1	2	2	2	2	2	2	2	2	2	2	2	2	1	2	2
AXNA5806645	1	515536	10.209	1	0	1	0	0	0	0	0	0	0	0	0	0	0	0	0	0	0	0	0	0	0	0	0	1	0	0	0	0	0	1	0	0	0	0	0	0	0	0	0	0	0	0	1	0	0
AXNA5810491	1	515735	10.213	1	2	1	2	2	2	2	2	2	2	2	2	2	2	2	2	2	2	2	2	2	2	2	2	1	2	2	2	2	2	1	2	2	2	2	2	2	2	2	2	2	2	2	1	2	2
AXNA5801928	1	518989	10.274	1	2	1	2	2	2	2	2	2	2	2	2	2	2	2	2	2	2	2	2	2	2	2	2	1	2	2	2	2	2	1	2	2	2	2	2	2	2	2	2	2	2	2	1	2	2
AX-107538444	1	521940	10.329	1	0	1	NA	0	0	0	0	0	0	0	0	0	0	0	0	0	0	0	0	0	0	0	0	1	0	0	0	0	0	0	0	0	0	0	0	0	0	0	0	0	0	0	1	0	0
AXNA5778415	1	522789	10.345	1	0	1	0	0	0	0	0	0	0	0	0	0	0	0	0	0	0	0	0	0	0	0	0	1	0	0	0	0	0	1	0	0	0	0	0	0	0	0	0	0	0	0	1	0	0
AXNA5777132	1	522974	10.348	1	2	1	2	2	2	2	2	2	2	2	2	2	2	2	2	2	2	2	2	2	2	2	2	1	2	2	2	2	2	1	2	2	2	2	2	2	2	2	2	2	2	2	1	2	2
AXNA5786887	1	525037	10.387	1	2	1	2	2	2	2	2	2	2	2	2	2	2	2	2	2	2	2	2	2	2	2	2	1	2	2	2	2	2	1	2	2	2	2	2	2	2	2	2	2	2	2	1	2	2
AXNA5812741	1	527398	10.431	1	2	1	2	2	2	2	2	2	2	2	2	2	2	2	2	2	2	2	2	2	2	2	2	1	2	2	2	2	2	1	2	2	2	2	2	2	2	2	2	2	2	2	1	2	2
AXNA5767613	1	528008	10.442	1	0	1	0	0	0	0	0	0	0	0	0	0	0	0	0	0	0	0	0	0	0	0	0	1	0	0	0	0	0	1	0	0	0	0	0	0	0	0	0	0	0	0	1	0	0
AXNA5797697	1	528193	10.446	1	2	1	2	2	2	2	2	2	2	2	2	2	2	2	2	2	2	2	2	2	2	2	2	1	2	2	2	2	2	1	2	2	2	2	2	2	2	2	2	2	2	2	1	2	2
AXNA5806218	1	528198	10.446	1	2	1	2	2	2	2	2	2	2	2	2	2	2	2	2	2	2	2	2	2	2	2	2	1	2	2	2	2	2	1	2	2	2	2	2	2	2	2	2	2	2	2	1	2	2
AXNA5783272	1	528633	10.454	1	2	1	2	2	2	2	2	2	2	2	2	2	2	2	2	2	2	2	2	2	2	2	2	1	2	2	2	2	2	1	2	2	2	2	2	2	2	2	2	2	2	2	1	2	2
AXNA5776913	1	528947	10.46	1	0	1	0	0	0	0	0	0	0	0	0	0	0	0	0	0	0	0	0	0	0	0	0	1	0	0	0	0	0	1	0	0	0	0	0	0	0	0	0	0	0	0	1	0	0
AXNA5781798	1	529281	10.466	1	2	1	2	1	2	0	2	2	2	2	2	2	2	2	1	2	2	2	2	2	2	2	2	1	2	2	2	1	2	0	2	1	2	2	2	2	2	2	2	2	1	2	1	2	1
AXNA5785305	1	530115	10.481	1	0	1	0	1	0	2	0	0	0	0	0	0	0	0	1	0	0	0	0	0	0	0	0	1	0	0	0	1	0	2	0	1	0	0	0	0	0	0	0	0	1	0	1	0	1
AXNA5772065	1	534448	10.562	1	0	1	0	0	0	0	0	0	0	0	0	0	0	0	1	0	0	0	0	0	0	0	0	1	0	0	0	1	0	1	0	1	0	0	0	0	0	0	0	0	0	0	1	0	0
AXNA5793230	1	534918	10.571	1	2	1	2	2	2	2	2	2	2	2	2	2	2	2	2	2	2	2	2	2	2	2	2	1	2	2	2	2	2	1	2	2	2	2	2	2	2	2	2	2	2	2	1	2	2
AXNA5807287	1	537174	10.613	1	0	1	0	0	0	0	0	0	0	0	0	0	0	0	0	0	0	0	0	0	0	0	0	1	0	0	0	0	0	1	0	0	0	0	0	0	0	0	0	0	0	0	1	0	0
AXNA5813065	1	537316	10.615	1	0	1	0	1	0	2	0	0	0	0	0	0	0	0	1	0	0	0	0	0	0	0	0	1	0	0	0	1	0	2	0	1	0	0	0	0	0	0	0	0	1	0	1	0	1
AXNA5786777	1	537347	10.616	1	0	1	0	1	0	2	0	0	0	0	0	0	0	0	1	0	0	0	0	0	0	0	0	1	0	0	0	1	0	2	0	1	0	0	0	0	0	0	0	0	1	0	1	0	1
AXNA5811818	1	538047	10.629	1	0	1	0	1	0	2	0	0	0	0	0	0	0	0	1	0	0	0	0	0	0	0	0	1	0	0	0	1	0	2	0	1	0	0	0	0	0	0	0	0	1	0	1	0	1
AXNA5797791	1	538063	10.629	1	0	1	0	0	0	0	0	0	0	0	0	0	0	0	0	0	0	0	0	0	0	0	0	1	0	0	0	0	0	1	0	0	0	0	0	0	0	0	0	0	0	0	1	0	0
AXNA5769673	1	538920	10.645	1	2	1	2	2	2	2	2	2	2	2	2	2	2	2	2	2	2	2	2	2	2	2	2	1	2	2	2	2	2	1	2	2	2	2	2	2	2	2	2	2	2	2	1	2	2
AXNA5807803	1	539374	10.653	1	0	1	0	0	0	0	0	0	0	0	0	0	0	0	0	0	0	0	0	0	0	0	0	1	0	0	0	0	0	1	0	0	0	0	0	0	0	0	0	0	0	0	1	0	0
AXNA5789585	1	539512	10.656	1	0	1	0	0	0	0	0	0	0	0	0	0	0	0	0	0	0	0	0	0	0	0	0	1	0	0	0	0	0	1	0	0	0	0	0	0	0	0	0	0	0	0	1	0	0
AX-107555692	1	540030	10.666	2	2	2	2	1	2	0	2	2	2	2	2	2	2	2	1	2	2	2	2	2	2	2	2	2	2	2	2	1	2	1	2	1	2	2	2	2	2	2	2	2	1	2	2	2	1
AXNA5800803	1	541511	10.693	1	0	1	0	0	0	0	0	0	0	0	0	0	0	0	0	0	0	0	0	0	0	0	0	1	0	0	0	0	0	1	0	0	0	0	0	0	0	0	0	0	0	0	1	0	0
AX-105352098	1	541692	10.696	1	2	1	2	1	2	0	2	2	2	2	2	2	2	2	1	2	2	2	2	2	2	2	2	1	2	2	2	1	2	0	2	1	2	2	2	2	2	2	2	2	1	2	1	2	1
AXNA5811952	1	541731	10.697	1	2	1	2	2	2	2	2	2	2	2	2	2	2	2	2	2	2	2	2	2	2	2	2	1	2	2	2	2	2	1	2	2	2	2	2	2	2	2	2	2	2	2	1	2	2
AXNA5781648	1	564139	11.109	1	2	1	2	2	2	2	2	2	2	2	2	2	2	2	2	2	2	2	2	2	2	2	2	1	2	2	2	2	2	1	2	2	2	2	2	2	2	2	2	2	2	2	1	2	2
AXNA5798367	1	565159	11.128	1	0	1	0	0	0	0	0	0	0	0	0	0	0	0	0	0	0	0	0	0	0	0	0	1	0	0	0	0	0	1	0	0	0	0	0	0	0	0	0	0	0	0	1	0	0
AXNA5782032	1	566280	11.149	1	0	1	0	0	0	0	0	0	0	0	0	0	0	0	0	0	0	0	0	0	0	0	0	1	0	0	0	0	0	1	0	0	0	0	0	0	0	0	0	0	0	0	1	0	0
AXNA5804079	1	566507	11.153	1	2	1	2	2	2	2	2	2	2	2	2	2	2	2	2	2	2	2	2	2	2	2	2	1	2	2	2	2	2	1	2	2	2	2	2	2	2	2	2	2	2	2	1	2	2
AX-107556608	1	567768	11.176	1	2	1	2	1	2	0	2	2	2	2	2	2	2	2	1	2	2	2	2	2	2	2	2	1	2	2	2	1	2	0	2	1	2	2	2	2	2	2	2	2	1	2	1	2	1
AXNA5768535	1	570356	11.223	1	2	1	2	2	2	2	2	2	2	2	2	2	2	2	2	2	2	2	2	2	2	2	2	1	2	2	2	2	2	1	2	2	2	2	2	2	2	2	2	2	2	2	1	2	2
AXNA5771476	1	570945	11.234	1	0	1	0	0	0	0	0	0	0	0	0	0	0	0	0	0	0	0	0	0	0	0	0	1	0	0	0	0	0	1	0	0	0	0	0	0	0	0	0	0	0	0	1	0	0
AXNA5813170	1	572160	11.256	1	0	1	0	0	0	0	0	0	0	0	0	0	0	0	0	0	0	0	0	0	0	0	0	1	0	0	0	0	0	1	0	0	0	0	0	0	0	0	0	0	0	0	1	0	0
AXNA5805008	1	572259	11.258	1	2	1	2	2	2	2	2	2	2	2	2	2	2	2	2	2	2	2	2	2	2	2	2	1	2	2	2	2	2	1	2	2	2	2	2	2	2	2	2	2	2	2	1	2	2
AXNA5785455	1	572747	11.267	1	0	1	0	0	0	0	0	0	0	0	0	0	0	0	0	0	0	0	0	0	0	0	0	1	0	0	0	0	0	1	0	0	0	0	0	0	0	0	0	0	0	0	1	0	0
AXNA5776737	1	572857	11.269	1	0	1	0	0	0	0	0	0	0	0	0	0	0	0	0	0	0	0	0	0	0	0	0	1	0	0	0	0	0	1	0	0	0	0	0	0	0	0	0	0	0	0	1	0	0
AXNA5795587	1	573565	11.282	1	2	1	2	2	2	2	2	2	2	2	2	2	2	2	2	2	2	2	2	2	2	2	2	1	2	2	2	2	2	1	2	2	2	2	2	2	2	2	2	2	2	2	1	2	2
AXNA5767828	1	573762	11.285	1	0	1	0	0	0	0	0	0	0	0	0	0	0	0	0	0	0	0	0	0	0	0	0	1	0	0	0	0	0	1	0	0	0	0	0	0	0	0	0	0	0	0	1	0	0
AXNA5786069	1	575345	11.314	1	2	1	2	2	2	2	2	2	2	2	2	2	2	2	2	2	2	2	2	2	2	2	2	1	2	2	2	2	2	1	2	2	2	2	2	2	2	2	2	2	2	2	1	2	2
AXNA5794628	1	579693	11.393	1	0	1	0	0	0	0	0	0	0	0	0	0	0	0	0	0	0	0	0	0	0	0	0	1	0	0	0	0	0	1	0	0	0	0	0	0	0	0	0	0	0	0	1	0	0
AXNA5779909	1	579971	11.398	1	0	1	0	0	0	0	0	0	0	0	0	0	0	0	0	0	0	0	0	0	0	0	0	1	0	0	0	0	0	1	0	0	0	0	0	0	0	0	0	0	0	0	1	0	0
AXNA5815667	1	580286	11.404	1	0	1	0	0	0	0	0	0	0	0	0	0	0	0	0	0	0	0	0	0	0	0	0	1	0	0	0	0	0	1	0	0	0	0	0	0	0	0	0	0	0	0	1	0	0
AXNA5815535	1	582491	11.444	1	2	1	2	2	2	2	2	2	2	2	2	2	2	2	2	2	2	2	2	2	2	2	2	1	2	2	2	2	2	1	2	2	2	2	2	2	2	2	2	2	2	2	1	2	2
AXNA5770079	1	582529	11.444	1	2	1	2	2	2	2	2	2	2	2	2	2	2	2	2	2	2	2	2	2	2	2	2	1	2	2	2	2	2	1	2	2	2	2	2	2	2	2	2	2	2	2	1	2	2
AXNA5806162	1	583588	11.463	1	0	1	0	0	0	0	0	0	0	0	0	0	0	0	0	0	0	0	0	0	0	0	0	1	0	0	0	0	0	1	0	0	0	0	0	0	0	0	0	0	0	0	1	0	0
AX-107557512	1	588393	11.55	2	2	1	2	2	2	2	2	2	2	2	2	2	2	2	2	2	2	2	2	2	2	2	2	1	2	2	2	2	2	1	2	2	2	2	2	2	2	2	2	2	2	1	1	2	2
AXNA5768756	1	589660	11.573	1	2	1	2	2	2	2	2	2	2	2	2	2	2	2	2	2	2	2	2	2	2	2	2	1	NA	2	2	2	2	1	2	2	2	2	2	2	2	2	2	2	2	2	1	2	2
AXNA5808058	1	591305	11.603	1	2	1	2	2	2	2	2	2	2	2	2	2	2	2	2	2	2	2	2	2	2	2	2	1	2	2	2	2	2	1	2	2	2	2	2	2	2	2	2	2	2	2	1	2	2
AXNA5775890	1	592128	11.618	1	2	1	2	2	2	2	2	2	2	2	2	2	2	2	2	2	2	2	2	2	2	2	2	1	2	2	2	2	2	1	2	2	2	2	2	2	2	2	2	2	2	2	1	2	2
AXNA5811682	1	594608	11.662	1	0	1	0	0	0	0	0	0	0	0	0	0	0	0	0	0	0	0	0	0	0	0	0	1	0	0	0	0	0	1	0	0	0	0	0	0	0	0	0	0	0	0	1	0	0
AXNA5770031	1	594733	11.665	1	2	1	2	2	2	2	2	2	2	2	2	2	2	2	2	2	2	2	2	2	2	2	2	1	2	2	2	2	2	1	2	2	2	2	2	2	2	2	2	2	2	2	1	2	2
AXNA5811334	1	594819	11.666	1	0	NA	0	0	0	0	0	0	0	0	0	0	0	0	0	0	0	0	0	0	0	0	0	1	0	0	0	0	0	1	0	0	0	0	0	0	0	0	0	0	0	0	1	0	0
AXNA5788549	1	600675	11.771	1	2	1	2	2	2	2	2	2	2	2	2	2	2	2	2	2	2	2	2	2	2	2	2	1	2	2	2	2	2	1	2	2	2	2	2	2	2	2	2	2	2	2	1	2	2
AXNA5814233	1	601210	11.781	1	0	1	0	0	0	0	0	0	0	0	0	0	0	0	0	0	0	0	0	0	0	0	0	1	0	0	0	0	0	1	0	0	0	0	0	0	0	0	0	0	0	0	1	0	0
AXNA5786966	1	601240	11.782	1	0	1	0	0	0	0	0	0	0	0	0	0	0	0	0	0	0	0	0	0	0	0	0	1	0	0	0	0	0	1	0	0	0	0	0	0	0	0	0	0	0	0	1	0	0
AXNA5802150	1	602100	11.797	1	2	1	2	2	2	2	2	2	2	2	2	2	2	2	2	2	2	2	2	2	2	2	2	1	2	2	2	2	2	1	2	2	2	2	2	2	2	2	2	2	2	2	1	2	2
AXNA5781494	1	603317	11.819	1	2	1	2	1	2	0	2	2	2	2	2	2	2	2	1	2	2	2	2	2	2	2	2	1	2	2	2	1	2	0	2	1	2	2	2	2	2	2	2	2	1	2	1	2	1
AXNA5798087	1	603987	11.831	1	0	1	0	0	0	0	0	0	0	0	0	0	0	0	0	0	0	0	0	0	0	0	0	1	0	0	0	0	0	1	0	0	0	0	0	0	0	0	0	0	0	0	1	0	0
AXNA5797055	1	604007	11.831	1	0	1	0	0	0	0	0	0	0	0	0	0	0	0	0	0	0	0	0	0	0	0	0	1	0	0	0	0	0	1	0	0	NA	0	0	0	0	0	0	0	0	0	1	0	0
AX-107558390	1	604059	11.832	1	2	1	2	2	2	2	2	2	2	2	2	2	2	2	2	2	2	2	2	2	2	2	2	1	2	2	2	2	2	1	2	2	2	2	2	2	2	2	2	2	2	2	1	2	2
AXNA5804036	1	604648	11.843	1	0	1	0	0	0	0	0	0	0	0	0	0	0	0	0	0	0	0	0	0	0	0	0	1	0	0	0	0	0	1	0	0	0	0	0	0	0	0	0	0	0	0	1	0	0
AXNA5816337	1	604801	11.845	1	0	1	0	0	0	0	0	0	0	0	0	0	0	0	0	0	0	0	0	0	0	0	0	1	0	0	0	0	0	1	0	0	0	0	0	0	0	0	0	0	0	0	1	0	0
AXNA5774415	1	610659	11.95	1	0	1	0	1	0	2	0	0	0	0	0	0	0	0	0	0	0	0	0	0	0	0	0	1	0	0	0	0	0	2	0	0	0	0	0	0	0	0	0	0	1	0	1	0	1
AXNA5778766	1	617273	12.068	1	2	1	2	2	2	2	2	2	2	2	2	2	2	2	2	2	2	2	2	2	2	2	2	1	2	2	2	2	2	1	2	2	2	2	2	2	2	2	2	2	2	2	1	2	2
AXNA5770812	1	617316	12.069	1	0	1	0	0	0	0	0	0	0	0	0	0	0	0	0	0	0	0	0	0	0	0	0	1	0	0	0	0	0	1	0	0	0	0	0	0	0	0	0	0	0	0	1	0	0
AXNA5790366	1	617329	12.069	1	0	1	0	0	0	0	0	0	0	0	0	0	0	0	0	0	0	0	0	0	0	0	0	1	0	0	0	0	0	1	0	0	0	0	0	0	0	0	0	0	0	0	1	0	0
AXNA5786098	1	617547	12.073	1	0	1	0	0	0	0	0	0	0	0	0	0	0	0	0	0	0	0	0	0	0	0	0	1	0	0	0	0	0	1	0	0	0	0	0	0	0	0	0	0	0	0	1	0	0
AXNA5787424	1	618041	12.081	1	0	1	0	0	0	0	0	0	0	0	0	0	0	0	0	0	0	0	0	0	0	0	0	1	0	0	0	0	0	1	0	0	0	0	0	0	0	0	0	0	0	0	1	0	0
AXNA5804191	1	618111	12.083	1	2	1	2	2	2	2	2	2	2	2	2	2	2	2	2	2	2	2	2	2	2	2	2	1	2	2	2	2	2	1	2	2	2	2	2	2	2	2	2	2	2	2	1	2	2
AXNA5816305	1	619601	12.109	1	2	1	2	1	2	1	2	2	2	2	2	2	2	2	1	2	2	2	2	2	2	2	2	1	2	2	2	1	2	0	2	1	2	2	2	2	2	2	2	2	1	2	1	2	1
AXNA5796773	1	621412	12.141	1	2	1	2	2	2	2	2	2	2	2	2	2	2	2	2	2	2	2	2	2	2	2	2	1	2	2	2	2	2	1	2	2	2	2	2	2	2	2	2	2	2	2	1	2	2
AXNA5789023	1	621983	12.151	1	2	1	2	2	2	2	2	2	2	2	2	2	2	2	1	2	2	2	2	2	2	2	2	1	2	2	2	1	2	1	2	1	2	2	2	2	2	2	2	2	2	2	1	2	2
AXNA5784540	1	622244	12.156	1	2	1	2	2	2	2	2	2	2	2	2	2	2	2	1	2	2	2	2	2	2	2	2	1	2	2	2	1	2	1	2	1	2	2	2	2	2	2	2	2	2	2	1	2	2
AXNA5805466	1	623805	12.184	1	2	1	2	2	2	2	2	2	2	2	2	2	2	2	2	2	2	2	2	2	2	2	2	1	2	2	2	2	2	1	2	2	2	2	2	2	2	2	2	2	2	2	1	2	2
AXNA5802085	1	624015	12.187	1	0	1	0	0	0	0	0	0	0	0	0	0	0	0	0	0	0	0	0	0	0	0	0	1	0	0	0	0	0	1	0	0	0	0	0	0	0	0	0	0	0	0	1	0	0
AXNA5790785	1	624112	12.189	1	0	1	0	0	0	0	0	0	0	0	0	0	0	0	0	0	0	0	0	0	0	0	0	1	0	0	0	0	0	1	0	0	0	0	0	0	0	0	0	0	0	0	1	0	0
AXNA5782370	1	624177	12.19	1	2	1	2	2	2	2	2	2	2	2	2	2	2	2	1	2	2	2	2	2	2	2	2	1	2	2	2	1	2	1	2	1	2	2	2	2	2	2	2	2	2	2	1	2	2
AXNA5780172	1	625173	12.208	1	0	1	0	0	0	0	0	0	0	0	0	0	0	0	1	0	0	0	0	0	0	0	0	1	0	0	0	1	0	1	0	1	0	0	0	0	0	0	0	0	0	0	1	0	0
AXNA5773048	1	625187	12.208	1	0	1	0	0	0	0	0	0	0	0	0	0	0	0	1	0	0	0	0	0	0	0	0	1	0	0	0	1	0	1	0	1	0	0	0	0	0	0	0	0	0	0	1	0	0
AXNA5804418	1	625218	12.209	1	2	1	2	2	2	2	2	2	2	2	2	2	2	2	1	2	2	2	2	2	2	2	2	1	2	2	2	1	2	1	2	1	2	2	2	2	2	2	2	2	2	2	1	2	2
AXNA5795306	1	627766	12.254	1	0	1	0	0	0	0	0	0	0	0	0	0	0	0	1	0	0	0	0	0	0	0	0	1	0	0	0	1	0	1	0	1	0	0	0	0	0	0	0	0	0	0	1	0	0
AXNA5788290	1	628009	12.258	1	2	1	2	2	2	2	2	2	2	2	2	2	2	2	2	2	2	2	2	2	2	2	2	1	2	2	2	2	2	1	2	2	2	2	2	2	2	2	2	2	2	2	1	2	2
AXNA5785736	1	629612	12.286	1	2	1	2	2	2	2	2	2	2	2	2	2	2	2	1	2	2	2	2	2	2	2	2	1	2	2	2	1	2	1	2	1	2	2	2	2	2	2	2	2	2	2	1	2	2
AXNA5768253	1	633070	12.347	1	2	1	2	2	2	2	2	2	2	2	2	2	2	2	2	2	2	2	2	2	2	2	2	1	2	2	2	2	2	1	2	2	2	2	2	2	2	2	2	2	2	2	1	2	2
AXNA5814665	1	634609	12.375	1	2	1	2	1	2	1	2	2	2	2	2	2	2	2	1	2	2	2	2	2	2	2	2	1	2	2	2	1	2	0	2	1	2	2	2	2	2	2	2	2	1	2	1	2	1
AXNA5796762	1	634846	12.379	1	2	1	2	2	2	2	2	2	2	2	2	2	2	2	2	2	2	2	2	2	2	2	2	1	2	2	2	2	2	1	2	2	2	2	2	2	2	2	2	2	2	2	1	2	2
AXNA5768943	1	635190	12.385	1	2	1	2	2	2	2	2	2	2	2	2	2	2	2	2	2	2	2	2	2	2	2	2	1	2	2	2	2	2	1	2	2	2	2	2	2	2	2	2	2	2	2	1	2	2
AXNA5786955	1	635687	12.394	1	2	1	2	2	2	2	2	2	2	2	2	2	2	2	2	2	2	2	2	2	2	2	2	1	2	2	2	2	2	1	2	2	2	2	2	2	2	2	2	2	2	2	1	2	2
AXNA5815152	1	639215	12.456	1	2	1	2	2	2	2	2	2	2	2	2	2	2	2	2	2	2	2	2	2	2	2	2	1	2	2	2	2	2	1	2	2	2	2	2	2	2	2	2	2	2	2	1	2	2
AXNA5768375	1	639882	12.467	1	0	1	0	0	0	0	0	0	0	0	0	0	0	0	0	0	0	0	0	0	0	0	0	1	0	0	0	0	0	1	0	0	0	NA	0	0	0	0	0	0	0	0	1	0	0
AXNA5799776	1	640009	12.469	1	0	1	0	0	0	0	0	0	0	0	0	0	0	0	0	0	0	0	0	0	0	0	0	1	0	0	0	0	0	1	0	0	0	0	0	0	0	0	0	0	0	0	1	0	0
AXNA5780301	1	640503	12.478	1	0	1	0	0	0	0	0	0	0	0	0	0	0	0	0	0	0	0	0	0	0	0	0	1	0	0	0	0	0	1	0	0	0	0	0	0	0	0	0	0	0	0	1	0	0
AXNA5778999	1	641136	12.489	1	0	1	0	0	0	0	0	0	0	0	0	0	0	0	0	0	0	0	0	0	0	0	0	1	0	0	0	0	0	1	0	0	0	0	0	0	0	0	0	0	0	0	1	0	0
AXNA5773484	1	642405	12.511	1	0	1	0	0	0	0	0	0	0	0	0	0	0	0	0	0	0	0	0	0	0	0	0	1	0	0	0	0	0	1	0	0	0	0	0	0	0	0	0	0	0	0	1	0	0
AXNA5806081	1	651433	12.669	1	2	1	2	2	2	2	2	2	2	2	2	2	2	2	2	2	2	2	2	2	2	2	2	1	2	2	2	2	2	1	2	2	2	2	2	2	2	2	2	2	2	2	1	2	2
AXNA5814617	1	652735	12.692	1	0	1	0	0	0	0	0	0	0	0	0	0	0	0	0	0	0	0	0	0	0	0	0	1	0	0	0	0	0	1	0	0	0	0	0	0	0	0	0	0	0	0	1	0	0
AXNA5795545	1	653560	12.706	1	2	1	2	2	2	2	2	2	2	2	2	2	2	2	2	2	2	2	2	2	2	2	2	1	2	2	2	2	2	1	2	2	2	2	2	2	2	2	2	2	2	2	1	2	2
AXNA5790979	1	653734	12.709	1	2	1	2	2	2	2	2	2	2	2	2	2	2	2	2	2	2	2	2	2	2	2	2	1	2	NA	2	2	2	1	2	2	2	2	2	2	2	2	2	2	2	2	1	2	2
AXNA5792128	1	655559	12.741	1	0	1	0	0	0	0	0	0	0	0	0	0	0	0	0	0	0	0	0	0	0	0	0	1	0	0	0	0	0	1	0	0	0	0	0	0	0	0	0	0	0	0	1	0	0
AXNA5801390	1	655743	12.744	1	0	1	0	0	0	0	0	0	NA	0	0	0	0	0	0	0	0	0	0	0	0	0	0	1	0	0	0	0	0	1	0	0	0	0	0	0	0	0	0	0	0	0	1	0	0
AXNA5806157	1	655841	12.746	1	2	1	2	2	2	2	2	2	2	2	2	2	2	2	2	2	2	2	2	2	2	2	2	1	2	2	2	2	2	1	2	2	2	2	2	2	2	2	2	2	2	2	1	2	2
AXNA5800594	1	656311	12.754	1	2	1	2	2	2	2	2	2	2	2	2	2	2	2	2	2	2	2	2	2	2	2	2	1	2	2	2	2	2	1	2	2	2	2	2	2	2	2	2	2	2	2	1	2	2
AXNA5784162	1	656751	12.762	1	2	1	2	2	2	2	2	2	2	2	2	2	2	2	2	2	2	2	2	2	2	2	2	1	2	2	2	2	2	1	2	2	2	2	2	2	2	2	2	2	2	2	1	2	2
AXNA5794816	1	656956	12.765	1	0	1	0	0	0	0	0	0	0	0	0	0	0	0	0	NA	0	0	0	0	0	0	0	1	0	0	0	0	0	1	0	0	0	0	0	0	0	0	0	0	0	0	1	0	0
AXNA5804411	1	657467	12.774	1	0	1	0	0	0	0	0	0	0	0	0	0	0	0	0	0	0	0	0	0	0	0	0	1	0	0	0	0	0	1	0	0	0	0	0	0	0	0	0	0	0	0	1	0	0
AXNA5780188	1	658208	12.787	1	0	1	0	0	0	0	0	0	0	0	0	0	0	0	0	0	0	0	0	0	0	0	0	1	0	0	0	0	0	1	0	0	0	0	0	0	0	0	0	0	0	0	1	0	0
AXNA5795732	1	659499	12.81	1	0	1	0	0	0	NA	0	0	0	0	0	0	0	0	0	0	0	0	0	0	0	0	0	1	0	0	0	0	0	1	0	0	0	0	0	0	0	0	0	0	0	0	1	0	0
AXNA5797122	1	659938	12.817	1	2	1	2	2	2	2	2	2	2	2	2	2	2	1	2	2	2	2	2	2	2	2	2	1	2	2	2	2	2	1	2	2	2	2	2	2	2	2	2	2	2	2	1	2	2
AXNA5780845	1	662454	12.861	1	0	1	0	0	0	0	0	0	0	0	0	0	0	0	0	0	0	0	0	0	0	0	0	1	0	0	0	0	0	1	0	0	0	0	0	NA	0	0	0	0	0	0	1	0	0
AXNA5772360	1	662534	12.862	1	0	1	0	0	0	0	0	0	0	0	0	0	0	0	0	0	0	0	0	0	0	0	0	1	0	0	0	0	1	1	0	0	0	0	0	0	0	0	0	0	0	0	1	0	0
AXNA5772971	1	663658	12.882	1	0	1	0	1	0	1	0	0	0	0	0	0	0	0	1	0	0	0	0	0	0	0	0	1	0	0	0	1	0	2	0	1	0	0	0	0	0	0	0	0	1	0	1	0	1
AXNA5773115	1	664832	12.902	1	0	1	0	0	0	0	0	0	0	0	0	0	0	0	0	0	0	0	0	0	0	0	0	1	0	0	0	0	0	1	0	0	0	0	0	0	0	0	0	0	0	0	1	0	0
AXNA5779636	1	665001	12.905	1	2	1	2	2	2	2	2	2	2	2	2	2	2	2	2	2	2	2	2	2	2	2	NA	1	2	2	2	2	2	1	2	2	2	2	2	2	2	2	2	2	2	2	1	2	2
AXNA5769674	1	665201	12.908	1	2	1	2	2	2	2	2	2	2	2	2	2	2	2	2	2	2	2	2	2	2	2	2	1	2	2	2	2	2	1	2	2	2	2	2	2	2	2	2	2	2	2	1	2	2
AXNA5792867	1	665277	12.91	1	2	1	2	2	2	2	2	2	2	2	2	2	2	2	2	2	2	2	2	2	2	2	2	1	2	2	2	2	2	1	2	2	2	2	2	2	2	2	2	2	2	2	1	2	2
AXNA5800133	1	665377	12.912	1	0	1	0	0	0	0	0	0	0	0	0	0	0	0	0	0	0	0	0	0	0	0	0	1	0	0	0	0	0	1	0	0	0	0	0	0	0	0	0	0	0	0	1	0	0
AXNA5781851	1	665613	12.916	1	2	1	2	2	2	2	2	2	2	2	2	2	2	2	2	2	2	2	2	2	2	2	2	1	2	2	2	2	2	1	2	2	2	2	2	2	2	2	2	2	2	2	1	2	2
AXNA5810662	1	665849	12.92	1	0	1	0	0	0	0	0	0	0	0	0	0	0	0	0	0	0	0	0	0	0	0	0	1	0	0	0	0	0	1	0	0	0	0	0	0	0	0	0	0	0	0	1	0	0
AXNA5794542	1	666339	12.928	1	0	1	0	0	0	0	0	0	0	0	0	0	0	0	0	0	0	0	0	0	0	0	0	1	0	0	0	0	0	1	0	0	0	0	0	0	0	0	0	0	0	0	1	0	0
AXNA5805476	1	667136	12.942	1	0	1	0	0	0	0	0	0	0	0	0	0	0	0	0	0	0	0	0	0	0	0	0	1	0	0	0	0	0	1	0	0	0	0	0	0	0	0	0	0	0	0	1	0	0
AXNA5775914	1	667977	12.956	1	2	1	2	2	2	2	2	2	2	2	2	2	2	2	2	2	2	2	2	2	2	2	2	1	2	2	2	2	2	1	2	2	2	2	2	2	2	2	2	2	2	2	1	2	2
AXNA5814553	1	668782	12.97	1	0	1	0	0	0	0	0	0	0	0	0	0	0	0	0	0	0	0	0	0	0	0	0	1	0	0	0	0	0	1	0	0	0	0	0	0	0	0	0	0	0	0	1	0	0
AXNA5800522	1	669085	12.976	1	2	1	2	2	2	2	2	2	2	2	2	2	2	2	2	2	2	2	2	2	2	2	2	1	2	2	2	2	2	1	2	2	2	2	2	2	2	2	2	2	2	2	1	2	2
AXNA5816016	1	669601	12.985	1	2	1	2	2	2	2	2	2	2	2	2	2	2	2	2	2	2	2	2	2	2	2	2	1	2	2	2	2	2	1	2	2	2	2	2	2	2	2	2	2	2	2	1	2	2
AX-105346841	1	669686	12.986	0	0	0	0	1	0	1	0	0	0	0	0	0	0	0	1	0	0	0	0	0	0	0	0	0	0	0	0	1	0	1	0	1	0	0	0	0	0	0	0	0	1	0	0	0	1
AXNA5813708	1	670067	12.993	1	0	1	0	0	0	0	0	0	0	0	0	0	0	0	0	0	0	0	0	0	0	0	0	1	0	0	0	0	0	1	0	0	0	0	0	0	0	0	0	0	0	0	1	0	0
AXNA5774986	1	671841	13.023	1	2	1	2	2	2	2	2	2	2	2	2	2	2	2	2	2	2	2	2	2	2	2	2	1	2	2	2	2	2	1	2	2	2	2	2	2	2	2	2	2	2	2	1	2	2
AXNA5794059	1	672870	13.041	1	2	1	2	2	2	2	2	2	2	2	2	2	2	2	2	2	2	2	2	2	2	2	2	1	2	2	2	2	2	1	2	2	2	2	2	2	2	2	2	2	2	2	1	2	2
AXNA5806191	1	674610	13.071	1	2	1	2	2	2	2	2	2	2	2	2	2	2	2	2	2	2	2	2	2	2	2	2	1	2	2	2	2	2	1	2	2	2	2	2	2	2	2	2	2	2	2	1	2	2
AXNA5787290	1	674730	13.073	1	0	1	0	0	0	0	0	0	0	0	0	0	0	0	0	0	0	0	0	0	0	0	0	1	0	0	0	0	0	1	0	0	0	0	0	0	0	0	0	0	0	0	1	0	0
AXNA5793047	1	674929	13.076	1	0	1	0	0	0	0	0	0	0	0	0	0	0	0	0	0	0	0	0	0	0	0	0	1	0	0	0	0	0	1	0	0	0	0	0	0	0	0	0	0	0	0	1	0	0
AXNA5784152	1	675288	13.082	1	2	1	2	2	2	2	2	2	2	2	2	2	2	2	2	2	2	2	2	2	2	2	2	1	2	2	2	2	2	1	2	2	2	2	2	2	2	2	2	2	2	2	1	2	2
AXNA5816314	1	675293	13.083	1	2	1	2	2	2	2	2	2	2	2	2	2	2	2	2	2	2	2	2	2	2	2	2	1	2	2	2	2	2	1	2	2	2	2	2	2	2	2	2	2	2	2	1	2	2
AXNA5788899	1	677029	13.112	1	0	1	0	0	0	0	0	0	0	0	0	0	0	0	0	0	0	0	0	0	0	0	0	1	0	0	0	0	0	1	0	0	0	0	0	0	0	0	0	0	0	0	1	0	0
AXNA5796199	1	677392	13.119	1	0	1	0	0	0	0	0	0	0	0	0	0	0	0	0	0	0	0	0	0	0	0	0	1	0	0	0	0	0	1	0	0	0	0	0	0	0	0	0	0	0	0	1	0	0
AXNA5796684	1	677671	13.123	1	0	1	0	0	0	0	0	0	0	0	0	0	0	0	0	0	0	0	0	0	0	0	0	1	0	0	0	0	0	1	0	0	0	0	0	0	0	0	0	0	0	0	1	0	0
AXNA5791746	1	678201	13.133	1	2	1	2	2	2	2	2	2	2	2	2	2	2	2	2	2	2	2	2	2	2	2	2	1	2	2	2	2	2	1	2	2	2	2	2	2	2	2	2	2	2	2	1	2	2
AX-105349345	1	678452	13.137	1	0	1	0	1	0	1	0	0	0	0	0	0	0	0	1	0	0	0	0	0	0	0	0	1	0	0	0	1	0	2	0	1	0	0	0	0	0	0	0	0	1	0	1	0	1
AXNA5785151	1	678950	13.145	1	2	1	2	2	2	2	2	2	2	2	2	2	2	2	2	2	2	2	2	2	2	2	2	1	2	2	2	2	2	1	2	2	2	2	2	2	2	2	2	2	2	2	1	2	2
AXNA5777039	1	679046	13.147	1	0	1	0	0	0	0	0	0	0	0	0	0	0	0	0	0	0	0	0	0	0	0	0	1	0	0	0	0	0	1	0	0	0	0	0	0	0	0	0	0	0	0	1	0	0
AXNA5768925	1	680969	13.18	1	0	1	0	0	0	0	0	0	0	0	0	0	0	0	0	0	0	0	0	0	0	0	0	1	0	0	0	0	0	1	0	0	0	0	0	0	0	0	0	0	0	0	1	0	0
AXNA5795534	1	715087	13.759	1	2	1	2	2	2	2	2	2	2	2	2	2	2	2	2	2	2	2	2	2	2	2	2	1	2	2	2	2	2	1	2	2	2	2	2	2	2	2	2	2	2	2	1	2	2
AXNA5794257	1	716531	13.783	1	2	1	2	2	2	2	2	2	2	2	2	2	2	2	2	2	2	2	2	2	2	2	2	1	2	2	2	2	2	1	2	2	2	2	2	2	2	2	2	2	2	2	1	2	2
AXNA5769443	1	718891	13.823	1	2	1	2	2	2	2	2	2	2	2	2	2	2	2	2	2	2	2	2	2	2	2	2	1	2	2	2	2	2	1	2	2	2	2	2	2	2	2	2	2	2	2	1	2	2
AXNA5801581	1	719452	13.832	1	0	1	0	0	0	0	0	0	0	0	0	0	0	0	0	0	0	0	0	0	0	0	0	1	0	0	0	0	0	1	0	0	0	0	0	0	0	0	0	0	0	0	1	0	0
AXNA5797575	1	719878	13.839	1	0	1	0	0	0	0	0	0	0	0	0	0	0	0	0	0	0	0	0	0	0	0	0	1	0	0	0	0	0	1	0	0	0	0	0	0	0	0	0	0	0	0	1	0	0
AXNA5778286	1	720176	13.844	1	0	1	0	0	0	0	0	0	0	0	0	0	0	0	0	0	0	0	0	0	0	0	0	1	0	0	0	0	0	1	0	0	0	0	0	0	0	0	0	0	0	0	1	0	0
AXNA5813147	1	725304	13.93	1	2	1	2	2	2	2	2	2	2	2	2	2	2	2	2	2	2	2	2	2	2	2	2	1	2	2	2	2	2	1	2	2	2	2	2	2	2	2	2	2	2	2	1	2	2
AXNA5783762	1	725343	13.931	1	2	1	2	2	2	2	2	2	2	2	2	2	2	2	2	2	2	2	2	2	2	2	2	1	2	2	2	2	2	1	2	2	2	2	2	2	2	2	2	2	2	2	1	2	2
AXNA5777775	1	725585	13.935	1	0	1	0	0	0	0	0	0	0	0	0	0	0	0	0	0	0	0	0	0	0	0	0	1	1	0	0	0	0	1	0	0	0	0	0	0	0	0	0	0	0	0	1	0	0
AXNA5784998	1	726916	13.957	1	2	1	2	2	2	2	2	2	2	2	2	2	2	2	2	2	2	2	2	2	2	2	2	1	2	2	2	2	2	1	2	2	2	2	2	2	2	2	2	2	2	2	1	2	2
AXNA5796049	1	727321	13.964	1	0	1	0	0	0	0	0	0	0	0	0	0	0	0	0	0	0	0	0	0	0	0	0	1	0	0	0	0	0	1	0	0	0	0	0	0	0	0	0	0	0	0	1	0	0
AXNA5797932	1	727422	13.965	1	2	1	2	2	2	2	2	2	2	2	2	2	2	2	2	2	2	2	2	2	2	2	2	1	2	2	2	2	2	1	2	2	2	2	2	2	2	2	2	2	2	2	1	2	2
AXNA5810574	1	730287	14.013	1	2	1	2	2	2	2	2	2	2	2	2	2	2	2	2	2	2	2	2	2	2	2	2	1	2	2	2	2	2	1	2	2	2	2	2	2	2	2	2	2	2	2	1	2	2
AXNA5776797	1	731615	14.035	1	2	1	2	2	2	2	2	2	2	2	2	2	2	2	2	2	2	2	2	2	2	2	2	NA	2	2	2	2	2	1	2	2	2	1	2	2	2	2	2	2	2	2	1	2	2
AXNA5806230	1	735849	14.106	1	0	1	0	0	0	0	0	0	0	0	0	0	0	0	0	0	0	0	0	0	0	0	0	1	0	0	0	0	0	1	0	0	0	0	0	0	0	0	0	0	0	0	1	0	0
AXNA5767699	1	740896	14.189	1	2	1	2	2	2	2	2	2	2	2	2	2	2	2	2	2	2	2	2	2	2	2	2	1	2	2	2	2	2	1	2	2	2	2	2	2	2	2	2	2	2	2	1	2	2
AXNA5786764	1	744706	14.252	1	2	1	2	2	2	2	2	2	2	2	2	2	2	2	2	2	2	2	2	2	2	2	2	1	2	2	2	2	2	1	2	2	2	2	2	2	2	2	2	2	2	2	1	2	2
AXNA5788073	1	749116	14.325	1	0	1	0	0	0	0	0	0	0	0	0	0	0	0	0	0	0	0	0	0	0	0	0	1	0	0	0	0	0	1	0	0	0	1	0	0	0	0	0	0	0	0	1	0	0
AXNA5814829	1	750317	14.345	1	0	1	0	0	0	0	0	0	0	0	0	0	0	0	0	0	0	0	0	0	0	0	0	1	0	0	0	0	0	1	0	0	0	0	0	0	0	0	0	0	0	0	1	0	0
AXNA5773803	1	751118	14.358	1	2	1	2	2	2	2	2	2	2	2	2	2	2	2	2	2	2	2	2	2	2	2	2	1	2	2	2	2	2	1	2	2	2	2	2	2	2	2	2	2	2	2	1	2	2
AXNA5769356	1	751543	14.365	NA	0	1	0	0	0	0	0	0	1	0	0	0	0	0	0	NA	0	0	0	0	0	1	0	1	0	0	0	0	0	1	0	0	0	0	0	0	0	0	0	0	1	0	1	0	0
AXNA5767857	1	753128	14.391	1	0	1	0	0	0	0	0	0	0	0	0	0	0	0	0	0	0	0	0	0	0	0	0	1	0	0	0	0	0	1	0	NA	0	0	0	0	0	0	0	0	0	0	1	0	0
AXNA5788993	1	753235	14.392	1	2	1	2	2	2	2	2	2	2	2	2	2	2	2	2	2	2	2	2	2	2	2	2	1	2	2	2	2	2	1	2	2	2	2	2	2	2	2	2	2	2	2	1	2	2
AXNA5788661	1	753341	14.394	1	0	1	0	0	0	0	0	0	0	0	0	0	0	0	0	0	0	0	0	0	0	0	0	1	0	0	0	0	0	1	0	0	0	0	0	0	0	0	0	0	0	0	1	0	0
AXNA5772446	1	753530	14.397	1	2	1	2	2	2	2	2	2	2	2	2	2	2	2	2	2	2	2	2	2	2	2	2	1	2	2	2	2	2	1	2	2	2	2	2	2	2	2	2	2	2	2	1	2	2
AXNA5769722	1	753588	14.398	1	0	1	0	0	0	0	0	0	0	0	0	0	0	0	0	0	0	0	0	0	0	0	0	1	0	0	0	0	0	1	0	0	0	0	0	0	0	0	0	0	0	0	1	0	0
AXNA5797626	1	754796	14.418	1	0	1	0	0	0	0	0	0	0	0	0	0	0	0	0	0	0	0	0	0	0	0	0	1	0	0	0	0	0	1	0	0	0	0	0	0	0	0	0	0	0	0	1	0	0
AXNA5784462	1	755652	14.432	1	2	1	2	2	2	2	2	2	2	2	2	2	2	2	2	2	2	2	2	2	2	2	2	1	2	2	2	2	2	1	2	2	2	2	2	2	2	2	2	2	2	2	1	2	2
AXNA5781919	1	755792	14.434	1	0	1	0	0	0	0	0	0	0	0	0	0	0	0	0	0	0	0	0	0	0	0	0	1	0	0	0	0	0	1	0	0	0	0	0	0	0	0	0	0	0	0	1	0	0
AXNA5778048	1	755905	14.436	1	2	1	2	2	2	2	2	2	2	2	2	2	2	2	2	2	2	2	2	2	2	2	2	1	2	2	2	2	2	1	2	2	2	2	2	2	2	2	2	2	2	2	1	2	2
AXNA5771519	1	755930	14.437	1	0	1	0	0	0	0	0	0	0	0	0	0	0	0	0	0	0	0	0	0	0	0	0	1	0	0	0	0	0	1	0	0	0	0	0	0	0	0	0	0	0	0	1	0	0
AXNA5771807	1	756197	14.441	1	0	1	0	0	0	0	0	0	0	0	0	0	0	0	0	0	0	0	0	0	0	0	0	1	0	0	0	0	0	1	0	0	0	0	0	0	0	0	0	0	0	0	1	0	0
AXNA5786259	1	756638	14.448	1	2	1	2	2	2	2	2	2	2	2	2	2	2	2	2	2	2	2	2	2	2	2	2	1	2	2	2	2	2	1	2	2	2	2	2	2	2	2	2	2	2	2	1	2	2
AXNA5807655	1	756859	14.452	1	2	1	2	2	2	2	2	2	2	2	2	2	2	2	2	2	2	2	2	2	2	2	2	1	2	2	2	2	2	1	2	2	2	2	2	2	2	2	2	2	2	2	1	2	2
AXNA5790866	1	758254	14.475	1	2	1	2	2	2	2	2	2	2	2	2	2	2	2	2	2	2	2	2	2	2	2	2	1	2	2	2	2	2	1	2	2	2	2	2	2	2	2	2	2	2	2	1	2	2
AXNA5807770	1	759927	14.502	1	0	1	0	0	0	0	0	0	0	0	0	0	0	0	0	0	0	0	0	0	0	0	0	1	0	0	0	0	0	1	0	0	0	0	0	0	0	0	0	0	0	0	1	0	0
AXNA5800279	1	760047	14.504	1	2	1	2	2	2	2	2	2	2	2	2	2	2	2	2	2	2	2	2	2	2	2	2	1	2	2	2	2	2	1	2	2	2	2	2	2	2	2	2	2	2	2	1	2	2
AXNA5790316	1	761040	14.52	1	0	1	0	0	0	0	0	0	0	0	0	0	0	0	0	0	0	0	0	0	0	0	0	1	0	0	0	0	0	1	0	0	0	0	0	0	0	0	0	0	0	0	1	0	0
AXNA5779720	1	762659	14.547	1	0	1	0	0	0	0	0	0	0	0	0	0	0	0	0	0	0	0	0	0	0	0	0	1	0	0	0	0	0	1	0	0	0	0	0	0	0	0	0	0	0	0	1	0	0
AXNA5772557	1	762725	14.548	1	0	1	0	0	0	0	0	0	0	0	0	0	0	0	0	0	0	0	0	0	0	0	0	1	0	0	0	0	0	1	0	0	0	0	0	0	0	0	0	0	0	0	1	0	0
AXNA5800024	1	762950	14.551	1	2	1	2	2	2	2	2	2	2	2	2	2	2	2	2	2	2	2	2	2	2	2	2	1	2	2	2	2	2	1	2	2	2	2	2	2	2	2	2	2	2	2	1	2	2
AXNA5798964	1	763092	14.554	1	0	1	0	0	0	0	0	0	0	0	0	0	0	0	0	0	0	0	0	0	0	0	0	1	0	0	0	0	0	1	0	0	0	0	0	0	0	0	0	0	0	0	1	0	0
AXNA5789652	1	763109	14.554	1	0	1	0	0	0	0	0	0	0	0	0	0	0	0	0	0	0	0	0	0	0	0	0	1	0	0	0	0	0	1	0	0	0	0	0	0	0	0	0	0	0	0	1	0	0
AXNA5789057	1	763778	14.565	1	2	1	2	2	2	2	2	2	2	2	2	2	2	2	2	2	2	2	2	2	2	2	2	1	2	2	2	2	2	1	2	2	2	2	2	2	2	2	2	2	2	2	1	2	2
AXNA5767746	1	764702	14.58	1	0	1	0	0	0	0	0	0	0	0	0	0	0	0	0	0	0	0	0	0	0	0	0	1	0	0	0	0	0	1	0	0	0	0	0	0	0	0	0	0	0	0	1	0	0
AXNA5799361	1	768484	14.641	1	0	1	0	0	0	0	0	0	0	0	0	0	0	0	1	0	0	0	0	0	0	0	0	1	0	0	0	1	0	1	0	1	0	0	0	0	0	0	0	0	0	0	1	0	0
AXNA5776560	1	770359	14.672	1	2	1	2	2	2	2	2	2	2	2	2	2	2	2	1	2	2	2	2	2	2	2	2	1	2	2	2	1	2	1	2	1	2	2	2	2	2	2	2	2	2	2	1	2	2
AXNA5773757	1	775229	14.751	1	2	1	2	2	2	2	2	2	2	2	2	2	2	2	1	2	2	2	2	2	2	2	2	1	2	2	2	1	2	1	2	1	2	2	2	2	2	2	2	2	2	2	1	2	2
AXNA5775212	1	777256	14.784	1	0	1	0	0	0	0	0	0	0	0	0	0	0	0	1	0	0	0	0	0	0	0	0	1	0	0	0	1	0	1	0	1	0	0	0	0	0	0	0	0	0	0	1	0	0
AXNA5799735	1	779422	14.819	1	0	1	0	0	0	0	0	0	0	0	0	0	0	0	1	0	0	0	0	0	0	0	0	1	0	0	0	1	0	1	0	1	0	0	0	0	0	0	0	0	0	0	1	0	0
AXNA5808040	1	779623	14.822	1	0	1	0	0	0	0	0	0	0	0	0	0	0	0	1	0	0	0	0	0	0	0	0	1	0	0	0	1	0	1	0	1	0	0	0	0	0	0	0	0	0	0	1	0	0
AXNA5796775	1	780989	14.844	1	2	1	2	2	2	2	2	2	2	2	2	2	2	2	1	2	2	2	2	2	2	2	2	1	2	2	2	1	2	1	2	1	2	2	2	2	2	2	2	2	2	2	1	2	2
AXNA5790854	1	784451	14.9	1	2	1	2	2	2	2	2	2	2	2	2	2	2	2	1	2	2	2	2	2	2	2	2	1	2	2	2	1	2	1	2	1	2	2	2	2	2	2	2	2	2	2	1	2	2
AXNA5804432	1	788357	14.962	1	2	1	2	2	2	2	2	2	2	2	2	2	2	2	1	2	2	2	2	2	2	2	2	1	2	2	2	1	2	1	2	1	2	2	2	2	2	2	2	2	2	2	1	2	2
AXNA5804427	1	788990	14.972	1	2	1	2	2	2	2	2	2	2	2	2	2	2	2	1	2	2	2	2	2	2	2	2	1	2	2	2	1	2	1	2	1	2	2	2	2	2	2	2	2	2	2	1	2	2
AXNA5771231	1	790793	15.001	1	0	1	0	0	0	0	0	0	0	0	0	0	0	0	1	0	0	0	0	0	0	0	0	1	0	0	0	1	0	1	0	1	0	0	0	0	0	0	0	0	0	0	1	0	0
AXNA5778187	1	791010	15.005	1	0	1	0	0	0	0	0	0	0	0	0	0	0	0	1	0	0	0	0	0	0	0	0	1	0	0	0	1	0	1	0	1	0	0	0	0	0	0	0	0	0	0	1	0	0
AXNA5807218	1	791935	15.02	1	2	1	2	2	2	2	2	2	2	2	2	2	2	2	1	2	2	2	2	2	2	2	2	1	2	2	2	1	2	1	2	1	2	2	2	2	2	2	2	2	2	2	1	2	2
AXNA5778719	1	796042	15.085	1	2	1	2	2	2	2	2	2	2	2	2	2	2	2	1	2	2	2	2	2	2	2	2	1	2	2	2	1	2	1	2	1	2	2	2	2	2	2	2	2	2	2	1	2	2
AXNA5778380	1	797751	15.112	1	2	1	2	2	2	2	2	2	2	2	2	2	2	2	1	2	2	2	2	2	2	2	2	1	2	2	2	1	2	1	2	1	2	2	2	2	2	2	2	2	2	2	1	2	2
AXNA5782355	1	798475	15.124	1	2	1	2	2	2	2	2	2	2	2	2	2	2	2	1	2	2	2	2	2	2	2	2	1	2	2	2	1	2	1	2	1	2	2	2	2	2	2	2	2	2	2	1	2	2
AXNA5810924	1	799345	15.138	1	2	1	2	2	2	2	2	2	2	2	2	2	2	2	1	2	2	2	2	2	2	2	2	1	2	2	2	1	2	1	2	1	2	2	2	2	2	2	2	2	2	2	1	2	2
AXNA5777585	1	806554	15.252	1	2	1	2	2	2	2	2	2	2	2	2	2	2	2	1	2	2	2	2	2	2	2	2	1	2	2	2	1	2	1	2	1	2	2	2	2	2	2	2	2	2	2	1	2	2
AXNA5780471	1	806601	15.253	1	0	1	0	0	0	0	0	0	0	0	0	0	0	0	1	0	0	0	0	0	0	0	0	1	0	0	0	1	0	1	0	1	0	0	0	0	0	0	0	0	0	0	1	0	0
AXNA5785671	1	806758	15.255	1	0	1	0	0	0	0	0	0	0	0	0	0	0	0	1	0	0	0	0	0	0	0	0	1	0	0	0	1	0	1	0	1	0	0	0	0	0	0	0	0	0	0	1	0	0
AXNA5807645	1	807736	15.271	1	0	1	0	0	0	0	0	0	0	0	0	0	0	0	1	0	0	0	0	0	0	0	0	1	0	0	0	1	0	1	0	1	0	0	0	0	0	0	0	0	0	0	1	0	0
AXNA5799621	1	807786	15.272	1	2	1	2	2	2	2	2	2	2	2	2	2	2	2	1	2	2	2	2	2	2	2	2	1	2	2	2	1	2	1	2	1	2	2	2	2	2	2	2	2	2	2	1	2	2
AXNA5769238	1	808137	15.277	1	2	1	2	2	2	2	2	2	2	2	2	2	2	2	1	2	2	2	2	2	2	2	1	1	2	2	2	1	2	1	2	2	2	2	2	2	2	2	2	2	2	2	1	2	2
AXNA5790344	1	808229	15.279	1	0	1	0	0	0	0	0	0	0	0	0	0	0	0	1	0	0	0	0	0	0	0	0	1	0	0	0	1	0	1	0	1	0	0	0	0	0	0	0	0	0	0	1	0	0
AXNA5785848	1	808882	15.289	1	0	1	0	0	0	0	0	0	0	0	0	0	0	0	1	0	0	0	0	0	0	0	0	1	0	0	0	1	NA	1	0	1	0	0	0	0	0	0	0	0	0	0	1	0	0
AXNA5773794	1	809344	15.296	1	2	1	2	2	2	2	2	2	2	2	2	2	2	2	1	2	2	2	2	2	2	2	2	1	2	2	2	1	2	1	2	1	2	2	2	2	2	2	2	2	2	2	1	2	2
AXNA5775988	1	809538	15.299	1	0	1	0	0	0	0	0	0	0	0	0	0	0	0	1	0	0	0	0	0	0	0	0	1	0	0	0	1	0	1	0	1	0	0	0	0	0	0	0	0	0	0	1	0	0
AXNA5768965	1	812974	15.354	1	0	1	0	0	0	0	0	0	0	0	0	0	0	0	1	0	0	0	0	0	0	0	0	1	0	0	0	1	0	1	0	1	0	0	0	0	0	0	0	0	0	0	1	0	0
AXNA5814439	1	813057	15.355	1	2	1	2	2	2	2	2	2	2	2	2	2	2	2	1	2	2	2	2	2	2	2	2	1	2	2	2	1	2	1	2	1	2	2	2	2	2	2	2	2	2	2	1	2	2
AXNA5785815	1	813305	15.359	1	2	1	2	2	2	2	2	2	2	2	2	2	2	2	1	2	2	2	2	2	2	2	2	1	2	2	2	1	2	1	2	1	2	2	2	2	2	2	2	2	2	2	1	2	2
AXNA5770773	1	815858	15.399	1	0	1	0	0	0	0	0	0	0	0	0	0	0	0	1	0	0	0	0	0	0	0	0	1	0	0	0	1	0	1	0	1	0	0	0	0	0	0	0	0	0	0	1	0	0
AXNA5801198	1	815998	15.401	1	2	1	2	2	2	2	2	2	2	2	2	2	2	2	1	2	2	2	2	2	2	2	2	1	2	2	2	1	2	1	2	1	2	2	2	2	2	2	2	2	2	2	1	2	2
AXNA5812639	1	816188	15.404	1	2	1	2	2	2	2	2	2	2	2	2	2	2	2	1	2	2	2	2	2	2	2	2	1	2	2	2	1	2	1	2	1	2	2	2	2	2	2	2	2	2	2	1	2	2
AXNA5807768	1	816419	15.408	1	0	1	0	0	0	0	0	0	0	0	0	0	0	0	1	0	0	0	0	0	0	0	0	1	0	0	0	1	0	1	0	1	0	0	0	0	0	0	0	0	0	0	1	0	0
AXNA5801905	1	816968	15.416	1	0	1	0	0	0	0	0	0	0	0	0	0	0	0	1	0	0	0	0	0	0	0	0	1	0	0	0	1	0	1	0	1	0	0	0	0	0	0	0	0	0	0	1	0	0
AXNA5817393	1	818373	15.439	1	0	1	0	0	0	0	0	0	0	0	0	0	0	0	1	0	0	0	0	0	0	0	0	1	0	0	0	1	0	1	0	1	0	0	0	0	0	0	0	0	0	0	1	0	0
AXNA5790776	1	818939	15.447	1	0	1	0	0	0	0	0	0	0	0	0	0	0	0	1	0	0	0	0	0	0	0	0	1	0	0	0	1	0	1	0	1	0	0	0	0	0	0	0	0	0	0	1	0	0
AXNA5785263	1	819010	15.449	1	0	1	0	0	0	0	0	0	0	0	0	0	0	0	1	0	0	0	0	0	0	0	0	1	0	0	0	1	0	1	0	1	0	0	0	0	0	0	0	0	0	0	1	0	0
AXNA5809363	1	819084	15.45	1	2	1	2	2	2	2	2	2	2	2	2	2	2	2	1	2	2	2	2	2	2	2	2	1	2	2	2	1	2	1	2	1	2	2	2	2	2	2	2	2	2	2	1	2	2
AXNA5814194	1	819194	15.451	1	2	1	2	2	2	2	2	2	2	2	2	2	2	2	1	2	2	2	2	2	2	2	2	1	2	2	2	1	2	1	2	1	2	2	2	2	2	2	2	2	2	2	1	2	2
AXNA5805074	1	819460	15.456	1	0	1	0	0	0	0	0	0	0	0	0	0	0	0	1	0	0	0	0	0	0	0	0	1	0	0	0	1	0	1	0	1	0	0	0	0	0	0	0	0	0	0	1	0	0
AXNA5806822	1	819746	15.46	1	2	1	2	2	2	2	2	2	2	2	2	2	2	2	1	2	2	2	2	2	2	2	2	1	2	2	2	1	2	1	2	1	2	2	2	2	2	2	2	2	2	2	1	2	2
AXNA5807951	1	819824	15.461	1	2	1	2	2	2	2	2	2	2	2	2	2	2	2	1	2	2	2	2	2	2	2	2	1	2	2	2	1	2	1	2	1	2	2	2	2	2	2	2	2	2	2	1	2	2
AXNA5796537	1	822518	15.504	1	0	1	0	0	0	0	0	0	0	0	0	0	0	0	1	0	0	0	0	0	0	0	0	1	0	0	0	1	0	1	0	1	0	0	0	0	0	0	0	0	0	0	1	0	0
AXNA5777227	1	823435	15.518	1	0	1	0	0	0	0	0	0	0	0	0	0	0	0	1	0	0	0	0	0	0	0	0	1	0	0	0	1	0	1	0	1	0	0	0	0	0	0	0	0	0	0	1	0	0
AX-107527681	1	824551	15.535	1	2	1	2	2	2	2	2	2	2	2	2	2	2	2	1	2	2	2	2	2	2	2	2	1	2	2	2	1	2	1	2	1	2	2	2	2	2	2	2	2	2	2	1	2	2
AXNA5796945	1	824926	15.541	1	2	1	2	2	2	2	2	2	2	2	2	2	2	2	1	2	2	2	2	2	2	2	2	1	2	2	2	1	2	1	2	1	2	2	2	2	2	2	2	2	2	2	1	2	2
AXNA5787469	1	825209	15.546	1	0	1	0	0	0	0	0	0	0	0	0	0	0	0	1	0	0	0	0	0	0	0	0	1	0	0	0	1	0	1	0	1	0	0	0	0	0	0	0	0	0	0	1	0	0
AXNA5775457	1	826524	15.566	1	2	1	2	2	2	2	2	2	2	2	2	2	2	2	1	2	2	2	2	2	2	2	2	1	2	2	2	1	2	1	2	1	2	2	2	2	2	2	2	2	2	2	1	2	2
AXNA5776900	1	829966	15.62	1	2	1	2	2	2	2	2	2	2	2	2	2	2	2	1	2	2	2	2	2	2	2	2	1	2	2	2	1	2	1	2	1	2	2	2	2	2	2	2	2	2	2	1	2	2
AXNA5795006	1	832112	15.653	1	0	1	0	0	0	0	0	0	0	0	0	0	0	0	1	0	0	0	0	0	0	0	0	1	0	0	0	1	0	1	0	1	0	0	0	0	0	0	0	0	0	0	1	0	0
AXNA5806556	1	832177	15.654	1	2	1	2	2	2	2	2	2	2	2	2	2	2	2	1	2	2	2	2	2	2	2	2	1	2	2	2	1	2	1	2	1	2	2	2	2	2	2	2	2	2	2	1	2	2
AXNA5772988	1	835240	15.702	1	2	1	2	2	2	2	2	2	2	2	2	2	2	2	1	2	2	2	2	2	2	2	2	1	2	2	2	1	2	1	2	1	2	2	2	2	2	2	2	2	2	2	1	2	2
AXNA5781408	1	835545	15.707	1	0	1	0	0	0	0	0	0	0	0	0	0	0	0	1	0	0	0	0	0	0	0	0	1	0	0	0	1	0	1	0	1	0	0	0	0	0	0	0	0	0	0	1	0	0
AXNA5792696	1	838137	15.747	1	2	1	2	2	2	2	2	2	2	2	2	2	2	2	1	2	2	2	2	2	2	2	2	1	2	2	2	1	2	1	2	1	2	2	2	2	2	2	2	2	2	2	1	2	2
AXNA5806600	1	843273	15.826	1	2	1	2	2	2	2	2	2	2	2	2	2	2	2	1	2	2	2	2	2	2	2	2	1	2	2	2	1	2	1	2	1	2	2	2	2	2	2	2	2	2	2	1	2	2
AXNA5798449	1	844639	15.847	1	0	1	0	0	0	0	0	0	0	0	0	0	0	0	1	0	0	0	0	0	0	0	0	1	0	0	0	1	0	1	0	1	0	0	0	0	0	0	0	0	0	0	1	0	0
AXNA5805205	1	844828	15.85	1	0	1	0	0	0	0	0	0	0	0	0	0	0	0	1	0	NA	0	0	0	0	0	0	1	0	0	0	1	0	1	0	1	0	0	0	0	0	0	0	0	0	0	1	0	0
AXNA5813719	1	845469	15.86	1	2	1	2	2	2	2	2	2	2	2	2	2	2	2	1	2	2	2	2	2	2	2	2	1	2	2	2	1	2	1	2	1	2	2	2	2	2	2	2	2	2	2	1	2	2
AXNA5813189	1	845649	15.863	1	2	1	2	2	2	1	2	2	2	2	2	2	2	2	1	2	2	2	2	2	2	2	2	1	2	2	2	1	2	1	2	1	2	2	2	2	2	2	2	2	2	2	1	2	2
AXNA5812048	1	845689	15.863	1	0	1	0	0	0	0	0	0	0	0	0	0	0	0	1	0	0	0	0	0	0	0	0	1	0	0	0	1	0	1	0	1	0	0	0	0	0	0	0	0	0	0	1	0	0
AXNA5783748	1	847129	15.886	1	2	1	2	2	2	2	2	2	2	2	2	2	2	2	1	2	2	2	2	2	2	2	2	1	2	2	2	1	2	1	2	1	2	2	2	2	2	2	2	2	2	2	1	2	2
AXNA5787193	1	849400	15.92	1	2	1	2	2	2	2	2	2	2	2	2	2	2	2	1	2	2	2	2	2	2	2	2	1	2	2	2	1	2	1	2	1	2	2	2	2	2	2	2	2	2	2	1	2	2
AXNA5815686	1	849462	15.921	1	2	1	2	2	2	2	2	2	2	2	2	2	2	2	1	2	2	2	2	2	2	2	2	1	2	2	2	1	2	1	2	1	2	2	2	2	2	2	2	2	2	2	1	2	2
AXNA5778268	1	850240	15.933	1	0	1	0	0	0	0	0	0	0	0	0	0	0	0	1	0	0	0	0	0	0	0	0	1	0	0	0	1	0	1	0	1	0	0	0	0	0	0	0	0	0	0	1	0	0
AXNA5815464	1	853402	15.982	1	0	1	0	0	0	0	0	0	0	0	0	0	0	0	1	0	0	0	0	0	0	0	0	1	0	0	0	1	0	1	0	1	0	0	0	0	0	0	0	0	0	0	1	0	0
AXNA5772857	1	857908	16.051	1	0	1	0	0	0	0	0	0	0	0	0	0	0	0	1	0	0	0	0	0	0	0	0	1	0	0	0	1	0	1	0	1	0	0	0	0	0	0	0	0	0	0	1	0	0
AXNA5804158	1	858294	16.057	1	2	1	2	2	2	2	2	2	2	2	2	2	2	2	1	2	2	2	2	2	2	2	2	1	2	2	2	1	2	1	2	1	2	2	2	2	2	2	2	2	2	2	1	2	2
AXNA5800272	1	858377	16.058	1	0	1	0	0	0	0	0	0	0	0	0	0	0	0	1	0	0	0	0	0	0	0	0	1	0	0	0	1	0	1	0	1	0	0	0	0	0	0	0	0	0	0	1	0	0
AX-107553848	1	858879	16.066	1	2	1	2	2	2	2	2	2	2	2	2	2	2	2	1	2	2	2	2	2	2	2	2	1	2	2	2	1	2	1	2	1	2	2	2	2	2	2	2	2	2	2	1	2	2
AXNA5807497	1	862190	16.116	1	2	1	2	2	2	2	2	2	2	2	2	2	2	2	1	2	2	2	2	2	2	2	2	1	2	2	2	1	2	1	2	1	2	2	2	2	2	2	2	2	2	2	1	2	2
AXNA5814307	1	863647	16.138	1	0	1	0	0	0	0	0	0	0	0	0	0	0	0	1	0	0	0	0	0	0	0	0	1	0	0	0	1	0	1	0	1	0	0	0	0	0	0	0	0	0	0	1	0	0
AXNA5801854	1	867934	16.203	1	0	1	0	0	0	0	0	0	0	0	0	0	0	0	1	0	0	0	0	0	0	0	0	1	0	0	0	1	0	1	0	1	0	0	0	0	0	0	0	0	0	0	1	0	0
AXNA5794721	1	868114	16.206	1	0	1	0	0	0	0	0	0	0	0	0	0	0	0	1	0	0	0	0	0	0	0	0	1	0	0	0	1	0	1	0	1	NA	0	0	0	0	0	0	0	0	0	1	0	0
AXNA5786084	1	869985	16.235	1	0	1	0	0	0	0	0	0	0	0	0	0	0	0	1	0	0	0	0	0	0	0	0	1	0	0	0	1	0	1	0	1	0	0	0	0	0	0	0	0	0	0	1	0	0
AXNA5792830	1	872287	16.269	1	0	1	0	0	0	0	0	0	0	0	0	0	0	0	1	0	0	0	0	0	0	0	0	1	0	0	0	1	0	1	0	1	0	0	0	0	0	0	0	0	0	0	1	0	0
AXNA5774978	1	875066	16.311	1	0	1	0	0	0	0	0	0	0	0	0	0	0	0	1	0	0	0	0	0	0	0	0	1	0	0	0	1	0	1	0	1	0	0	0	0	0	0	0	0	0	0	1	0	0
AXNA5793403	1	876116	16.327	1	2	1	2	2	2	2	2	2	2	2	2	2	2	2	1	2	2	2	2	2	2	2	2	1	2	2	2	1	2	1	2	1	2	2	2	2	2	2	2	2	2	2	1	2	2
AX-105351032	1	876224	16.329	1	2	1	2	2	2	2	2	2	2	2	2	2	2	2	1	2	2	2	2	2	2	2	2	1	2	2	2	1	2	1	2	1	2	2	2	2	2	2	2	2	2	2	1	2	2
AXNA5784777	1	876299	16.33	1	2	1	2	2	2	2	2	2	2	2	2	2	2	2	1	2	2	2	2	2	2	2	2	1	2	2	2	1	2	1	2	1	2	2	2	2	2	2	2	2	2	2	1	2	2
AXNA5783353	1	876477	16.333	1	0	1	0	0	0	0	0	0	0	0	0	0	0	0	1	0	0	0	0	0	0	0	0	1	0	0	0	1	0	1	0	1	0	0	0	0	0	0	0	0	0	0	1	0	0
AXNA5789557	1	876779	16.337	1	2	1	2	2	2	2	2	2	2	2	2	2	2	2	1	2	2	2	2	2	2	2	2	1	2	2	2	1	2	1	2	1	2	NA	2	2	2	2	2	2	2	2	1	2	2
AXNA5803460	1	877040	16.341	1	0	1	0	0	0	0	0	0	0	0	0	0	0	0	1	0	0	0	0	0	0	0	0	1	0	0	0	1	0	1	0	1	0	0	0	0	0	0	0	0	0	0	1	0	0
AX-107538362	1	880174	16.388	1	0	1	0	0	0	0	0	0	0	0	0	0	0	0	1	0	0	0	0	0	0	0	0	1	0	0	0	1	0	1	0	1	0	0	0	0	0	0	0	0	0	0	1	0	0
AXNA5814481	1	880776	16.397	1	2	1	2	2	2	2	2	2	2	2	2	2	2	2	1	2	2	2	2	2	2	2	2	1	2	2	2	1	2	1	2	1	2	2	2	2	2	2	2	2	2	2	1	2	2
AXNA5811527	1	880849	16.399	1	2	1	2	2	2	2	2	2	2	2	2	2	2	2	1	2	2	2	2	2	2	2	2	1	2	2	2	1	2	1	2	1	2	2	2	2	2	2	2	2	2	2	1	2	2
AXNA5775828	1	881246	16.404	1	2	1	2	2	2	2	2	2	2	2	2	2	2	2	1	2	2	2	2	2	2	2	2	1	2	2	2	1	2	1	2	1	2	2	2	2	2	2	2	2	2	2	1	2	2
AXNA5792453	1	881353	16.406	1	0	1	0	0	0	0	0	0	0	0	0	0	0	0	1	0	0	0	0	0	0	0	0	1	0	0	0	1	0	1	0	1	0	0	0	0	0	0	0	0	0	0	1	0	0
AXNA5788351	1	881922	16.415	1	0	1	0	0	0	0	0	0	0	0	0	0	0	0	1	0	0	0	0	0	0	0	0	1	0	0	0	1	0	1	0	1	0	0	0	0	0	0	0	0	0	0	1	0	0
AXNA5789855	1	882948	16.43	1	2	1	2	2	2	2	2	2	2	2	2	2	2	2	1	2	2	2	2	2	2	2	2	1	2	2	2	1	2	1	2	1	2	2	2	2	2	2	2	2	2	2	1	2	2
AXNA5793334	1	883348	16.436	1	2	1	2	2	2	2	2	2	2	2	2	2	2	2	1	2	2	2	2	2	2	2	2	1	2	2	2	1	2	1	2	1	2	2	2	2	2	2	2	2	2	2	1	2	2
AXNA5768309	1	883411	16.437	1	0	1	0	0	0	0	0	0	0	0	0	0	0	0	1	0	0	0	0	0	0	0	0	1	0	0	0	1	0	1	0	1	0	0	0	0	0	0	0	0	0	0	1	0	0
AXNA5777606	1	884323	16.451	0	1	0	NA	1	1	NA	1	1	1	1	1	1	1	1	0	1	1	1	1	1	1	1	1	0	1	1	1	0	1	0	1	0	1	1	1	1	1	1	1	1	1	1	0	1	1
AXNA5810482	1	886953	16.49	1	0	1	0	0	0	0	0	0	0	0	0	0	0	0	1	0	0	0	0	0	0	0	0	1	0	0	0	1	0	1	0	1	0	0	0	0	0	0	0	0	0	0	1	0	0
AXNA5771031	1	893733	16.591	1	0	1	0	0	0	0	0	0	0	0	0	0	0	0	1	0	0	0	0	0	0	0	0	1	0	0	0	1	0	1	0	1	0	0	0	0	0	0	0	0	0	0	1	0	0
AXNA5778267	1	894104	16.597	1	0	1	0	0	0	0	0	0	0	0	0	0	0	0	1	0	0	0	0	0	0	0	0	1	0	0	0	1	0	1	0	1	0	0	0	0	0	0	0	0	0	0	1	0	0
AXNA5792989	1	898964	16.669	1	2	NA	2	2	2	2	2	2	2	2	2	2	2	2	1	2	2	2	2	2	2	2	2	1	2	2	2	1	2	1	2	1	2	2	2	2	2	2	2	2	2	2	1	2	2
AXNA5768594	1	900264	16.689	1	0	1	0	0	0	0	0	0	0	0	0	0	0	0	1	0	0	0	0	0	0	0	0	1	0	0	0	1	0	1	0	1	0	0	0	0	0	0	0	0	0	0	1	0	0
AXNA5769732	1	900412	16.691	1	0	2	0	1	0	1	0	0	0	0	0	0	0	0	1	0	0	0	0	0	0	0	0	1	0	0	0	1	0	2	0	1	0	0	0	0	0	0	0	0	1	0	1	0	1
AXNA5818244	1	900453	16.691	1	2	1	2	2	2	2	2	2	2	2	2	2	2	2	1	2	2	2	2	2	2	2	2	1	2	2	2	1	2	1	2	1	2	2	2	2	2	2	2	2	2	2	1	2	2
AXNA5768237	1	905987	16.773	1	0	1	0	0	0	0	0	0	0	0	0	0	0	0	1	0	0	0	0	0	0	0	0	1	0	0	0	1	0	1	0	1	0	0	0	0	0	0	0	0	0	0	1	0	0
AXNA5808857	1	906718	16.784	1	0	1	0	1	0	1	0	0	0	0	0	0	0	0	1	0	0	0	0	0	0	0	0	1	0	0	0	1	0	2	0	1	0	0	0	0	0	0	0	0	1	0	1	0	1
AXNA5811560	1	906873	16.786	1	0	NA	0	0	0	0	0	0	0	0	0	0	0	0	1	0	0	0	0	0	0	0	0	1	0	0	0	1	0	1	0	1	0	0	0	0	0	0	0	0	0	0	1	0	0
AXNA5803903	1	908931	16.817	1	0	1	0	0	0	0	0	0	0	0	0	0	0	0	1	0	0	0	0	0	0	0	0	1	0	0	0	1	0	1	0	1	0	0	0	0	0	0	0	0	NA	0	1	0	0
AXNA5796358	1	908968	16.817	1	0	1	0	0	0	0	0	0	0	0	0	0	0	0	1	0	0	0	0	0	0	0	0	1	0	0	0	1	0	1	0	1	0	0	0	0	0	0	0	0	0	0	1	0	0
AXNA5788757	1	909336	16.823	1	2	1	2	2	2	2	2	2	2	2	2	2	2	2	1	2	2	2	2	2	2	2	2	1	2	2	2	1	2	1	2	1	2	2	2	2	2	2	2	2	2	2	1	2	2
AXNA5813689	1	909670	16.828	1	2	1	2	2	2	2	2	2	2	2	2	2	2	2	1	2	2	2	2	2	2	2	2	1	2	2	2	1	2	1	2	1	2	2	2	2	2	2	2	2	2	2	1	2	2
AXNA5808181	1	912700	16.872	1	0	1	0	0	0	0	0	0	0	0	0	0	0	0	1	0	0	0	0	0	0	0	0	1	0	0	0	1	0	1	0	1	0	0	0	0	0	0	0	0	0	0	1	0	0
AXNA5770413	1	912854	16.875	1	2	1	2	2	2	2	2	2	2	2	2	2	2	2	1	2	2	2	2	2	2	2	2	1	2	2	2	1	2	1	2	1	2	2	2	2	2	2	2	2	2	2	1	2	2
AXNA5807715	1	913079	16.878	1	2	1	2	2	2	2	2	2	2	2	2	2	2	2	1	2	2	2	2	2	2	2	2	1	2	2	2	1	2	1	2	1	2	2	2	2	2	2	2	2	2	2	1	2	2
AXNA5796395	1	913198	16.88	1	2	1	2	2	2	2	2	2	2	2	2	2	2	2	1	2	2	2	2	2	2	2	2	1	2	2	2	1	2	1	2	1	2	2	2	2	2	2	2	2	2	2	1	2	2
AXNA5787627	1	913258	16.88	1	2	1	2	2	2	2	2	2	2	2	2	2	2	2	1	2	2	2	2	2	2	2	2	1	2	2	2	1	2	1	2	1	2	2	2	2	2	2	2	2	2	2	1	2	2
AXNA5773052	1	913268	16.881	1	2	1	2	2	2	2	2	2	2	2	2	2	2	2	1	2	2	2	2	2	2	2	2	1	2	2	2	1	2	1	2	1	2	2	2	2	2	2	2	2	2	2	1	2	2
AXNA5798494	1	913361	16.882	1	2	1	2	2	2	2	2	2	2	2	2	2	2	2	1	2	2	2	2	2	2	2	2	1	2	2	2	1	2	1	2	1	2	2	2	2	2	2	2	2	2	2	1	2	2
AXNA5785431	1	913386	16.882	1	0	1	0	0	0	0	0	0	0	0	0	0	0	0	1	0	0	0	0	0	0	0	0	1	0	0	0	1	0	1	0	1	0	0	0	0	0	0	0	0	0	0	1	0	0
AXNA5767587	1	916925	16.934	1	2	1	2	2	2	2	2	2	2	2	2	2	2	2	1	2	2	2	2	2	2	2	2	1	2	2	2	1	2	1	2	1	2	2	2	2	2	2	2	2	2	2	1	2	2
AXNA5780855	1	917400	16.941	1	2	1	2	2	2	2	2	2	2	2	2	2	2	2	1	2	2	2	2	2	2	2	2	1	2	2	2	1	2	1	2	1	2	2	2	2	2	2	2	2	2	2	1	2	2
AXNA5797984	1	936700	17.223	0	2	0	2	2	2	2	2	2	2	2	2	2	2	2	0	2	2	2	2	2	2	2	2	0	2	2	2	0	2	0	2	0	2	2	2	2	2	2	2	2	2	2	0	2	2
AXNA5811218	1	937082	17.228	1	2	1	2	2	2	2	2	2	2	2	2	2	2	2	1	2	2	2	2	2	2	2	2	1	2	2	2	1	2	1	2	1	2	2	2	2	2	2	2	2	2	2	1	2	2
AXNA5813753	1	938074	17.242	1	2	1	2	2	2	2	2	2	2	2	2	2	2	2	1	2	2	2	2	2	2	2	2	1	2	2	2	1	2	1	2	1	2	2	2	2	2	2	2	2	2	2	1	2	2
AXNA5791191	1	938127	17.243	1	0	1	0	1	0	1	0	0	0	0	0	0	0	0	1	0	0	0	0	0	0	0	0	1	0	0	0	1	0	2	0	1	0	0	0	0	0	0	0	0	1	0	1	0	1
AXNA5791012	1	940005	17.27	1	2	1	2	2	2	2	2	2	2	2	2	2	2	2	1	2	2	2	2	2	2	2	2	1	2	2	2	1	2	1	2	1	2	2	2	2	2	2	2	2	2	2	1	2	2
AXNA5789112	1	941751	17.296	1	0	1	0	0	0	0	0	0	0	0	0	0	0	0	1	0	0	0	0	0	0	0	0	1	0	0	0	1	0	1	0	1	0	0	0	0	0	0	0	0	0	0	1	0	0
AXNA5809950	1	941957	17.299	1	0	1	0	0	0	0	0	0	0	0	0	0	0	0	1	0	0	0	0	0	0	0	0	1	0	0	0	1	0	1	0	1	0	0	0	0	0	0	0	0	0	0	1	0	0
AXNA5769302	1	942563	17.307	1	2	1	2	2	2	2	2	2	2	2	2	2	2	2	1	2	2	2	2	2	2	2	2	1	2	2	2	1	2	1	2	1	2	2	2	2	2	2	2	2	2	2	1	2	2
AXNA5801121	1	944621	17.337	1	2	1	2	2	2	2	2	2	2	2	2	2	2	2	1	2	2	2	2	2	2	2	2	1	2	2	2	1	2	1	2	1	2	2	2	2	2	2	2	2	2	2	1	2	2
AXNA5811175	1	944725	17.338	1	0	1	0	0	0	0	0	0	0	0	0	0	0	0	1	0	0	0	0	0	0	0	0	1	0	0	0	1	0	1	0	1	0	0	0	0	0	0	0	0	0	0	1	0	0
AXNA5816211	1	944732	17.339	1	2	1	2	2	2	2	2	2	2	2	2	2	2	2	1	2	2	2	2	2	2	2	2	1	2	2	2	1	2	1	2	1	2	2	2	2	2	2	2	2	2	2	1	2	2
AXNA5801235	1	946918	17.37	1	0	1	0	0	0	0	0	0	0	0	0	0	0	0	1	0	0	0	0	0	0	0	0	1	0	0	0	1	0	1	0	1	0	0	0	0	0	0	0	0	0	0	1	0	0
AXNA5799252	1	947725	17.382	1	2	1	2	2	2	2	2	2	2	2	2	2	2	2	1	2	2	2	2	2	2	2	2	1	2	2	2	1	2	1	2	1	2	2	2	2	2	2	2	2	2	2	1	2	2
AXNA5781691	1	948396	17.391	1	0	1	0	1	0	1	0	0	0	0	0	0	0	0	1	0	0	0	0	0	0	0	0	1	0	0	0	1	0	2	0	1	0	0	0	0	0	0	0	0	1	0	1	0	1
AXNA5811094	1	948413	17.391	1	2	1	2	2	2	2	2	2	2	2	2	2	2	2	1	2	2	2	2	2	2	2	2	1	2	2	2	1	2	1	2	1	2	2	2	2	2	2	2	2	2	2	1	2	2
AXNA5791082	1	950648	17.424	1	2	1	2	2	2	2	2	2	2	2	2	2	2	2	1	2	2	2	2	2	2	2	2	1	2	2	2	1	2	1	2	1	2	2	2	2	2	2	2	2	2	2	1	2	2
AXNA5788390	1	950872	17.427	1	0	1	0	0	0	0	0	0	0	0	0	0	0	0	1	0	0	0	0	0	0	0	0	1	0	0	0	1	0	1	0	1	0	0	0	0	0	0	0	0	0	0	1	0	0
AXNA5800132	1	951133	17.43	1	0	1	0	0	0	0	0	0	0	0	0	0	0	0	1	0	0	0	0	0	0	0	0	1	0	0	0	1	0	1	0	1	0	0	0	0	0	0	0	0	0	0	1	0	0
AXNA5806824	1	951389	17.434	1	2	1	2	2	2	2	2	2	2	2	2	2	2	2	1	2	2	2	2	2	2	2	2	1	2	2	2	1	2	1	2	1	2	2	2	2	2	2	2	2	2	2	1	2	2
AXNA5798014	1	952385	17.448	1	0	1	0	0	0	0	0	0	0	0	0	0	0	0	1	0	0	0	0	0	0	0	0	1	0	0	0	1	0	1	0	1	0	0	0	0	0	0	0	0	0	0	1	0	0
AXNA5785946	1	958552	17.537	1	2	1	2	2	2	2	2	2	2	2	2	2	2	2	1	2	2	2	2	2	2	2	2	1	2	2	2	1	2	1	2	1	2	2	2	2	2	2	2	2	2	2	1	2	2
AXNA5767694	1	958607	17.537	1	0	1	0	0	0	0	0	0	0	0	0	0	0	0	1	0	0	0	0	0	0	0	0	1	0	0	0	1	0	1	0	1	0	0	0	0	0	0	0	0	0	0	1	0	0
AXNA5792442	1	959907	17.556	1	0	1	0	0	0	0	0	0	0	0	0	0	0	0	1	0	0	0	0	0	0	0	0	1	0	0	0	1	0	1	0	1	0	0	0	0	0	0	0	0	0	0	1	0	0
AXNA5808358	1	960128	17.559	1	0	1	0	0	0	0	0	0	0	0	0	0	0	0	1	0	0	0	0	0	0	0	0	1	0	0	0	1	0	1	0	1	0	0	0	0	0	0	0	0	0	0	1	0	0
AXNA5792882	1	960288	17.561	1	2	1	2	2	2	2	2	2	2	2	2	2	2	2	1	2	2	2	2	2	2	2	2	1	2	2	2	1	2	1	2	1	2	2	2	2	2	2	2	2	2	2	1	2	2
AXNA5781200	1	961321	17.576	1	2	1	2	2	2	2	2	2	2	2	2	2	2	2	1	2	2	2	2	2	2	2	2	1	2	2	2	1	2	1	2	1	2	2	2	2	2	2	2	2	2	2	1	2	2
AXNA5777960	1	962011	17.586	1	0	1	0	0	0	0	0	0	0	0	0	0	0	0	1	0	0	0	0	0	0	0	0	1	0	0	0	1	0	1	0	1	0	0	0	0	0	0	0	0	0	0	1	0	0
AXNA5809882	1	966079	17.644	1	0	1	0	0	0	0	0	0	0	0	0	0	0	0	1	0	0	0	0	0	0	0	0	1	0	0	0	1	0	1	0	1	0	0	0	0	0	0	0	0	0	0	1	0	0
AXNA5797704	1	966546	17.65	1	2	1	2	2	2	2	2	2	2	2	2	2	2	2	1	2	2	2	2	2	2	2	2	1	2	2	2	1	2	1	2	1	2	2	2	2	2	2	2	2	2	2	1	2	2
AXNA5812257	1	967175	17.659	1	2	1	2	2	2	2	2	2	2	2	2	2	2	2	1	2	2	2	2	2	2	2	2	1	2	2	2	1	2	1	2	1	2	2	2	2	2	2	2	2	2	2	1	2	2
AXNA5808650	1	976245	17.788	1	2	1	2	2	2	2	2	2	2	2	2	2	2	2	1	2	2	2	2	2	2	2	2	1	2	2	2	1	2	1	2	1	2	2	2	2	2	2	2	2	2	2	1	2	2
AXNA5795093	1	976273	17.788	1	0	1	0	0	0	0	0	0	0	0	0	0	0	0	1	0	0	0	0	0	0	0	0	1	0	0	0	1	0	1	0	1	0	0	0	0	0	0	0	0	0	0	1	0	0
AXNA5799017	1	976338	17.789	1	2	1	2	2	2	2	2	2	2	2	2	2	2	2	1	2	2	2	2	2	2	2	2	1	2	2	2	1	2	1	2	1	2	2	2	2	2	2	2	2	2	2	1	2	2
AXNA5812537	1	976372	17.789	1	2	1	2	2	2	2	2	2	2	2	2	2	2	2	1	2	2	2	2	2	2	2	2	1	2	2	2	1	2	1	2	1	2	2	2	2	2	2	2	2	2	2	1	2	2
AXNA5794600	1	977300	17.802	1	2	1	2	2	2	2	2	2	2	2	2	2	2	2	1	2	2	2	2	2	2	2	2	1	2	2	2	1	2	1	2	1	2	2	2	2	2	2	2	2	2	2	1	2	2
AXNA5798615	1	977767	17.809	1	2	1	2	2	2	2	2	2	2	2	2	2	2	2	1	2	2	2	2	2	2	2	2	1	2	2	2	1	2	1	2	1	2	2	2	2	2	2	2	2	2	2	1	2	2
AXNA5789133	1	977941	17.811	1	2	1	2	2	2	2	2	2	2	2	2	2	2	2	1	2	2	2	2	2	2	2	2	1	2	2	2	1	2	1	2	1	2	2	2	2	2	2	2	2	2	2	1	2	2
AXNA5808828	1	978670	17.822	1	0	1	0	0	0	0	0	0	0	0	0	0	0	0	1	0	0	0	0	0	0	0	0	1	0	0	0	1	0	1	0	1	0	0	0	0	0	0	0	0	0	0	1	0	0
AXNA5789181	1	980600	17.849	1	0	1	0	1	0	1	0	0	0	0	0	0	0	0	1	0	0	0	0	0	0	0	0	1	0	0	0	1	0	2	0	1	0	0	0	0	0	0	0	0	1	0	1	0	1
AXNA5810140	1	980616	17.849	1	0	1	0	0	0	0	0	0	0	0	0	0	0	0	1	0	0	0	0	0	0	0	0	1	0	0	0	1	0	1	0	1	0	0	0	0	0	0	0	0	0	0	1	0	0
AXNA5770881	1	981435	17.861	1	2	1	2	2	2	2	2	2	2	2	2	2	2	2	1	2	2	2	2	2	2	2	2	1	2	2	2	1	2	1	2	1	2	2	2	2	2	2	2	2	2	2	1	2	2
AXNA5772350	1	981640	17.863	1	2	1	2	2	2	2	2	2	2	2	2	2	2	2	1	2	2	2	2	2	2	2	2	1	2	2	2	1	2	1	2	1	2	2	2	2	2	2	2	2	2	2	1	2	2
AXNA5781531	1	982001	17.869	1	0	1	0	0	0	0	0	0	0	0	0	0	0	0	1	0	0	0	0	0	0	0	0	1	0	0	0	1	0	1	0	1	0	0	0	0	0	0	0	0	0	0	1	0	0
AXNA5767669	1	984254	17.9	1	2	1	2	2	2	2	2	2	2	2	2	2	2	2	1	2	2	2	2	2	2	2	2	1	2	2	2	1	2	1	2	1	2	2	2	2	2	2	2	2	2	2	1	2	2
AXNA5771979	1	984637	17.905	1	2	1	2	2	2	2	2	2	2	2	2	2	2	2	1	2	2	2	2	2	2	2	2	1	2	2	2	1	2	1	2	1	2	2	2	2	2	2	2	2	2	2	1	2	2
AX-105353642	1	986514	17.932	1	2	1	2	2	2	2	2	2	2	2	2	2	2	2	1	2	2	2	2	2	2	2	2	1	2	2	2	1	2	1	2	1	2	2	2	2	2	2	2	2	2	2	1	2	2
AXNA5768606	1	995997	18.064	1	0	1	0	0	0	0	0	0	0	0	0	0	0	0	1	0	0	0	0	0	0	0	0	1	0	0	0	1	0	1	0	1	0	0	0	0	0	0	0	0	0	0	1	0	0
AXNA5780473	1	996995	18.078	1	0	1	0	0	0	0	0	0	0	0	0	0	0	0	1	0	0	0	0	0	0	0	0	1	0	0	0	1	0	1	0	1	0	0	0	0	0	0	0	0	0	0	1	0	0
AXNA5804688	1	997880	18.09	1	0	1	0	0	0	0	0	0	0	0	0	0	0	0	1	0	0	0	0	0	0	0	0	1	0	0	0	1	0	1	0	1	0	0	0	0	0	0	0	0	0	0	1	0	0
AXNA5774329	1	997890	18.091	1	0	1	0	0	0	0	0	0	0	0	0	0	0	0	1	0	0	0	0	0	0	0	0	1	0	0	0	1	0	1	0	1	0	0	0	0	0	0	0	0	0	0	1	0	0
AXNA5781447	1	998484	18.099	1	2	1	2	2	2	2	2	2	2	2	2	2	2	2	1	2	2	2	2	2	2	2	2	1	2	2	2	1	2	1	2	1	2	2	2	2	2	2	2	2	2	2	1	2	2
AXNA5794145	1	999016	18.106	1	0	1	0	0	0	0	0	0	0	0	0	0	0	0	1	0	0	0	0	0	0	0	0	1	0	0	0	1	0	1	0	1	0	0	0	0	0	0	0	0	0	0	1	0	0
AXNA5788612	1	999124	18.108	1	0	1	0	0	0	0	0	0	0	0	0	0	0	0	1	0	0	0	0	0	0	0	0	1	0	0	0	1	0	1	0	1	0	0	0	0	0	0	0	0	0	0	1	0	0
AXNA5774204	1	1002997	18.161	1	2	1	2	2	2	2	2	2	2	2	2	2	2	2	1	2	2	2	2	2	2	2	2	1	2	2	2	1	2	1	2	1	2	2	2	2	2	2	2	2	2	2	1	2	2
AXNA5782809	1	1003112	18.163	1	0	1	0	0	0	0	0	0	0	0	0	0	0	0	1	0	0	0	0	0	0	0	0	1	0	0	0	1	0	1	0	1	0	0	0	0	0	0	0	0	0	0	1	0	0
AXNA5802145	1	1003401	18.167	1	2	1	2	2	2	2	2	2	1	2	2	2	2	2	NA	2	2	2	2	2	2	2	2	1	2	2	2	1	2	1	2	1	2	1	2	2	2	2	2	2	1	2	1	2	2
AXNA5784017	1	1006849	18.215	1	0	1	0	0	0	0	0	0	0	0	0	0	0	0	1	0	0	0	0	0	0	0	0	1	1	0	0	1	0	1	0	NA	0	0	0	0	0	0	0	0	0	0	NA	0	0
AXNA5777128	1	1006886	18.215	1	2	1	2	2	2	2	2	2	2	2	2	2	2	2	1	2	2	2	2	2	2	2	2	1	2	2	2	1	2	1	2	1	2	2	2	2	2	2	2	2	2	2	1	2	2
AXNA5813333	1	1008779	18.241	1	2	1	2	2	2	2	2	2	2	2	2	2	2	2	1	2	2	2	2	2	2	2	2	1	2	2	2	1	2	1	2	1	2	2	2	2	2	2	2	2	2	2	1	2	2
AXNA5792296	1	1008810	18.242	1	0	1	0	0	0	0	0	0	0	0	0	0	0	0	1	0	0	0	0	0	0	0	0	1	0	0	0	1	0	1	0	1	0	0	0	0	0	0	0	0	0	0	1	0	0
AXNA5793026	1	1008918	18.243	1	0	1	0	0	0	0	0	0	0	0	0	0	0	0	1	0	0	0	0	0	0	0	0	1	0	0	0	1	0	1	0	1	0	0	0	0	0	0	0	0	0	0	1	0	0
AXNA5813578	1	1008925	18.243	1	0	1	0	0	0	0	0	0	0	0	0	0	0	0	1	0	0	0	0	0	0	0	0	1	0	0	0	1	0	1	0	1	0	0	0	0	0	0	0	0	0	0	1	0	0
AXNA5774154	1	1008966	18.244	1	0	1	0	0	0	NA	0	0	1	0	0	0	0	0	1	0	0	0	0	0	0	0	0	1	1	0	0	1	0	1	0	1	0	0	0	0	0	0	0	0	1	0	1	0	0
AXNA5817513	1	1009723	18.254	1	2	1	2	2	2	2	2	2	2	2	2	2	2	2	1	2	2	2	2	2	2	2	2	1	2	2	2	1	2	1	2	1	2	2	2	2	2	2	2	2	2	2	1	2	2
AXNA5792842	1	1010134	18.26	1	0	1	0	0	0	0	0	0	0	0	0	0	0	0	1	1	0	0	0	0	0	0	0	1	0	0	0	1	0	1	0	1	0	0	0	0	0	0	0	0	0	0	1	0	0
AXNA5777547	1	1010479	18.265	1	0	1	0	1	0	1	0	0	0	0	0	0	NA	0	1	0	0	0	0	0	0	0	0	1	0	0	0	1	0	2	0	1	0	NA	0	0	0	0	0	0	1	0	1	0	1
AXNA5807762	1	1011941	18.285	1	2	1	2	2	2	2	2	2	2	2	2	2	2	2	1	2	2	2	2	2	2	2	2	1	2	2	2	1	2	1	2	1	2	2	2	2	2	2	2	2	2	2	1	2	2
AXNA5774715	1	1013077	18.301	1	0	1	0	0	0	0	0	0	0	0	0	0	0	0	1	0	0	0	0	0	0	0	0	1	0	0	0	1	0	1	0	1	0	0	0	0	0	0	0	0	0	0	1	0	0
AXNA5797373	1	1014177	18.316	1	2	1	2	2	2	2	2	2	2	2	2	2	2	2	1	2	2	2	2	2	2	2	2	1	2	2	2	1	2	1	2	1	2	2	2	2	2	2	2	2	2	2	1	2	2
AXNA5773026	1	1016823	18.352	1	0	1	0	0	0	0	0	0	0	0	0	0	0	0	1	0	0	0	0	0	0	0	0	1	0	0	0	1	0	1	0	1	0	0	0	0	0	0	0	0	0	0	1	0	0
AXNA5809158	1	1016872	18.353	1	2	1	2	2	2	2	2	2	2	2	2	2	2	2	1	2	2	2	2	2	2	2	2	1	2	2	2	1	2	1	2	1	2	2	2	2	2	2	2	2	2	2	1	2	2
AXNA5811589	1	1017318	18.359	1	2	1	2	2	2	2	2	2	2	2	2	2	2	2	1	2	2	2	2	2	2	2	2	1	2	2	2	1	2	1	2	1	2	2	2	2	2	2	2	2	2	2	1	2	2
AXNA5812137	1	1028069	18.506	1	0	1	0	0	0	0	0	0	0	0	0	0	0	0	1	0	0	0	0	0	0	0	0	1	0	0	0	1	0	1	0	1	0	0	0	0	0	0	0	0	0	0	1	0	0
AXNA5774403	1	1028332	18.509	1	2	1	2	2	2	2	2	2	2	2	2	2	2	2	1	2	2	2	2	2	2	2	2	1	2	2	2	1	2	1	2	1	2	2	2	2	2	2	2	2	2	2	1	2	2
AXNA5801775	1	1028523	18.512	1	0	1	0	0	0	0	0	0	0	0	0	0	0	0	1	0	0	0	0	0	0	0	0	1	0	0	0	1	0	1	0	1	0	0	0	0	0	0	0	0	0	0	1	0	0
AXNA5791918	1	1028854	18.517	1	0	1	0	0	0	0	0	0	0	0	0	0	0	0	1	0	0	0	0	0	0	0	0	1	0	0	0	1	0	1	0	1	0	0	0	0	0	0	0	0	0	0	1	0	0
AXNA5789601	1	1036381	18.619	1	2	1	2	2	2	2	2	2	2	2	2	2	2	2	1	2	2	2	2	2	2	2	2	1	2	2	2	1	2	1	2	1	2	2	2	2	2	2	2	2	2	2	1	2	2
AXNA5773810	1	1036577	18.621	1	2	1	2	2	2	2	2	2	2	2	2	2	2	2	1	2	2	2	2	2	2	2	2	1	2	2	2	1	2	1	2	1	2	2	2	2	2	2	2	2	2	2	1	2	2
AXNA5815577	1	1037597	18.635	1	2	0	2	2	2	2	2	2	2	2	2	2	2	2	0	2	2	2	2	2	2	2	2	0	2	2	2	0	2	0	2	NA	2	2	2	2	2	2	2	2	2	2	0	2	2
AXNA5785242	1	1040545	18.675	1	2	1	2	2	2	2	2	2	2	2	2	2	2	2	1	2	2	2	2	2	2	2	2	1	2	2	2	1	2	1	2	1	2	2	2	2	2	2	2	2	2	2	1	2	2
AXNA5779360	1	1040734	18.678	1	0	1	0	0	0	0	0	0	0	0	0	0	0	0	1	0	0	0	0	0	0	0	0	1	0	0	0	1	0	1	0	1	0	0	0	0	0	0	0	0	0	0	1	0	0
AXNA5778211	1	1042540	18.702	1	2	1	2	2	2	2	2	2	2	2	2	2	2	2	1	2	2	2	2	2	2	2	2	1	2	2	2	1	2	1	2	1	2	2	2	2	2	2	2	2	2	2	1	2	2
AXNA5770355	1	1042679	18.704	1	2	1	2	2	2	2	2	2	2	2	2	2	2	2	1	2	2	2	2	2	2	2	2	1	2	2	2	1	2	1	2	1	2	2	2	2	2	2	2	2	2	2	1	2	2
AXNA5780454	1	1042870	18.707	1	2	1	2	2	2	2	2	2	2	2	2	2	2	2	1	2	2	2	2	2	2	2	2	1	2	2	2	1	2	1	2	1	2	2	2	2	2	2	2	2	2	2	1	2	2
AXNA5809951	1	1045267	18.739	1	2	1	2	2	2	2	2	2	2	2	2	2	2	2	1	2	2	2	2	2	2	2	2	2	2	2	2	1	2	1	2	1	2	2	2	2	2	2	2	2	2	2	1	2	2
AXNA5797535	1	1051826	18.827	1	2	1	2	2	2	2	2	2	2	2	2	2	2	2	NA	2	2	2	2	2	2	2	2	1	2	2	2	1	2	1	2	1	2	2	2	2	2	2	2	2	2	2	1	2	2
AXNA5776516	1	1052484	18.836	1	2	1	2	2	2	2	2	2	2	2	2	2	2	2	1	2	2	2	2	2	2	2	2	1	2	2	2	1	2	1	2	1	2	2	2	2	2	2	2	2	NA	2	1	2	2
AXNA5800172	1	1056623	18.891	1	0	1	0	0	0	0	0	0	0	0	0	0	0	0	1	0	0	0	0	0	0	0	0	1	0	0	0	1	0	1	0	1	0	0	0	0	0	0	0	0	0	0	1	0	0
AXNA5776820	1	1057510	18.903	1	2	1	2	2	2	2	2	2	2	2	2	2	2	2	1	2	2	2	2	2	2	2	2	1	2	2	2	1	2	1	2	1	2	2	2	2	2	2	2	2	2	2	1	2	2
AXNA5778212	1	1061549	18.957	1	2	1	2	2	2	2	2	2	2	2	2	2	2	2	1	2	2	2	2	2	2	2	2	1	2	2	2	1	2	1	2	1	2	2	2	2	2	2	2	2	2	2	1	2	2
AXNA5768619	1	1061924	18.962	1	0	1	0	0	0	0	0	0	0	0	0	0	0	0	1	0	0	0	0	0	0	0	0	1	0	0	0	1	0	1	0	1	0	0	0	0	0	0	0	0	0	0	1	0	0
AXNA5786258	1	1064495	18.996	1	2	1	2	2	2	2	2	2	2	2	2	2	2	2	1	2	2	2	2	2	2	2	2	1	2	2	2	1	2	1	2	1	2	2	2	2	2	2	2	2	2	2	1	2	2
AXNA5773059	1	1064530	18.997	1	0	1	0	0	0	0	0	0	0	0	0	0	0	0	1	0	0	0	0	0	0	0	0	1	1	0	0	1	0	2	0	1	0	0	0	0	0	0	0	0	1	0	1	0	0
AXNA5774226	1	1068880	19.055	2	2	2	2	2	2	2	2	2	2	2	2	2	2	2	2	2	2	2	2	2	2	2	2	2	1	2	2	2	2	1	2	2	2	2	2	2	2	2	2	2	1	2	2	2	2
AXNA5807741	1	1070896	19.081	1	2	1	2	2	2	2	2	2	2	2	2	2	2	2	1	2	2	2	2	2	2	2	2	1	1	2	2	1	2	0	2	1	2	2	2	2	2	2	2	2	1	2	1	2	2
AXNA5800066	1	1072890	19.108	1	2	1	2	2	2	2	2	2	2	2	2	2	2	2	1	2	2	2	2	2	2	2	2	1	2	2	2	1	2	1	2	1	2	2	2	2	2	2	2	2	2	2	1	2	2
AXNA5772438	1	1077265	19.166	1	0	1	0	0	0	0	0	0	NA	0	0	0	0	0	1	0	0	0	0	0	0	0	0	1	1	0	0	1	0	2	0	1	0	NA	0	0	0	0	0	0	1	0	1	0	0
AXNA5799082	1	1080007	19.202	1	2	1	2	2	2	2	2	2	2	2	2	2	2	2	1	2	2	2	2	2	2	2	2	1	2	2	2	1	2	1	2	1	2	2	2	2	2	2	2	2	2	2	1	2	2
AXNA5815183	1	1083181	19.244	1	0	1	0	0	0	0	0	0	0	0	0	0	0	0	1	0	0	0	0	0	0	0	0	1	0	0	0	1	0	1	0	1	0	0	0	0	0	0	0	0	0	0	1	0	0
AXNA5808398	1	1085725	19.277	1	0	1	0	0	0	0	0	0	0	0	0	0	0	0	1	0	0	0	0	0	0	0	0	1	0	0	0	1	0	1	0	1	0	0	0	0	0	0	0	0	0	0	1	0	0
AXNA5798850	1	1086162	19.283	1	0	1	0	0	0	0	0	0	0	0	0	0	0	0	1	0	0	0	0	0	0	0	0	1	0	0	0	1	0	1	0	1	0	0	0	0	0	0	0	0	0	0	1	0	0
AXNA5805059	1	1087780	19.304	1	2	1	2	2	2	2	2	2	2	2	2	2	2	2	1	2	2	2	2	2	2	2	2	1	2	2	2	1	2	1	2	1	2	2	2	2	2	2	2	2	2	2	1	2	2
AXNA5797989	1	1087798	19.304	1	0	1	0	0	0	0	0	0	0	0	0	0	0	0	1	0	0	0	0	0	0	0	0	1	0	0	0	1	0	1	0	1	0	0	0	0	0	0	0	0	0	0	1	0	0
AXNA5804364	1	1087927	19.306	1	2	1	2	2	2	2	2	2	2	2	2	2	2	2	1	2	2	2	2	2	2	2	2	1	2	2	2	1	2	1	2	1	2	2	2	2	2	2	2	2	2	2	1	2	2
AXNA5812140	1	1089801	19.331	1	0	1	0	0	0	0	0	0	0	0	0	0	0	0	1	0	0	0	0	0	0	0	0	1	0	0	0	1	0	1	0	1	0	0	0	0	0	0	0	0	0	0	1	0	0
AXNA5779472	1	1090503	19.34	1	0	1	0	0	0	0	0	0	0	0	0	0	0	0	1	0	0	0	0	0	0	0	0	1	0	0	0	1	0	1	0	1	0	0	0	0	0	0	0	0	0	0	1	0	0
AXNA5796866	1	1090709	19.343	1	2	1	2	2	2	2	2	2	2	2	2	2	2	2	1	2	2	2	2	2	2	2	2	1	2	2	2	1	2	1	2	1	2	2	2	2	2	2	2	2	2	2	1	2	2
AXNA5778013	1	1090766	19.343	1	0	1	0	0	0	0	0	0	0	0	0	0	0	0	1	0	0	0	0	0	0	0	0	1	0	0	0	1	0	1	0	1	0	0	0	0	0	0	0	0	0	0	1	0	0
AX-107536154	1	1092516	19.366	NA	2	1	2	2	2	2	2	2	2	2	2	2	2	2	NA	2	2	2	2	2	2	2	2	1	2	2	2	1	2	1	2	1	2	2	2	2	2	2	2	2	2	2	1	2	2
AXNA5806412	1	1095475	19.405	1	2	1	2	2	2	2	2	2	2	2	2	2	2	2	1	2	2	2	2	2	2	2	2	1	2	2	2	1	2	1	2	1	2	2	2	2	2	2	2	2	2	2	1	2	2
AXNA5801663	1	1095874	19.41	1	0	1	0	0	0	0	0	0	0	0	0	0	0	0	1	0	0	0	0	0	0	0	0	1	1	0	0	1	0	2	0	1	0	0	0	0	0	0	0	0	1	0	1	0	0
AX-105350282	1	1097091	19.426	1	2	1	2	2	2	2	2	2	2	2	2	2	2	2	1	2	2	2	2	2	2	2	2	1	1	2	2	1	2	0	2	1	2	2	2	2	2	2	2	2	1	2	1	2	2
AXNA5805784	1	1100934	19.476	1	0	1	0	1	0	0	0	0	0	1	0	0	0	0	2	0	1	0	0	1	1	0	0	1	0	0	0	2	0	1	0	1	0	0	0	1	1	0	1	0	0	0	1	0	0
AXNA5776250	1	1100952	19.476	1	2	1	2	1	2	2	2	2	2	1	2	2	2	2	0	2	1	2	2	1	1	2	2	1	2	2	2	0	2	1	2	1	2	2	2	1	1	2	1	2	2	2	1	2	2
AXNA5782207	1	1102296	19.494	1	2	1	2	2	2	2	2	2	2	2	2	2	2	2	0	2	2	2	2	2	2	2	2	1	2	2	2	0	2	1	2	1	2	2	2	2	2	2	2	2	2	2	1	2	2
AXNA5808620	1	1103579	19.51	1	2	1	2	1	2	2	2	2	2	1	2	2	2	2	0	2	1	2	2	1	1	2	2	1	2	2	2	0	2	1	2	1	2	2	2	1	1	2	1	2	2	2	1	2	2
AXNA5792915	1	1104979	19.529	1	2	1	2	1	2	2	2	2	2	1	2	2	2	2	0	2	1	2	2	1	1	2	2	1	2	2	2	0	2	1	2	1	2	2	2	1	1	2	1	2	2	2	1	2	2
AXNA5814448	1	1105786	19.539	1	2	1	2	1	2	2	2	2	2	1	2	2	2	2	0	2	1	2	2	1	1	2	2	1	1	2	2	0	2	0	2	1	2	2	2	1	1	2	1	2	1	2	1	2	2
AXNA5777235	1	1109601	19.588	1	2	1	2	2	2	2	2	2	2	2	2	2	2	2	0	2	2	2	2	2	2	2	2	1	2	2	2	0	2	1	2	1	2	2	2	2	2	2	2	2	2	2	1	2	2
AXNA5803088	1	1110803	19.604	1	0	1	0	0	0	0	0	0	0	0	0	0	0	0	2	0	0	0	0	0	0	0	0	1	0	0	0	2	0	1	0	1	0	0	0	0	0	0	0	0	0	0	1	0	0
AX-107556629	1	1112911	19.631	1	2	1	2	2	2	2	2	2	2	2	2	2	2	2	0	2	2	2	2	2	2	2	2	1	2	2	2	0	2	1	2	1	2	2	2	2	2	2	2	2	2	2	1	2	2
AXNA5771746	1	1114735	19.655	1	2	1	2	2	2	2	2	2	2	2	2	2	2	2	0	2	2	2	2	2	2	2	2	1	2	2	2	0	2	1	2	1	2	2	2	2	2	2	2	2	2	2	1	2	2
AXNA5808882	1	1114852	19.656	2	2	2	2	2	2	2	2	2	2	2	2	2	2	2	2	2	2	2	2	2	2	2	2	2	1	2	2	2	2	1	2	2	2	2	2	2	2	2	2	2	1	2	2	2	2
AXNA5803098	1	1115345	19.663	1	0	1	0	0	0	0	0	0	0	0	0	0	0	0	NA	0	0	0	0	0	0	0	0	1	1	0	0	2	0	2	0	1	0	0	0	0	0	0	0	0	1	0	1	0	0
AXNA5793868	1	1115896	19.67	1	0	1	0	1	0	0	0	0	0	1	0	0	0	0	2	0	1	0	0	1	1	0	0	1	0	0	0	2	0	1	0	1	0	NA	0	1	1	0	1	0	NA	0	1	0	0
AXNA5795210	1	1116398	19.676	1	2	1	2	1	2	2	2	2	2	1	2	2	2	2	0	2	1	2	2	1	1	2	2	1	1	2	2	0	2	0	2	1	2	2	2	1	1	2	1	2	1	2	1	2	2
AXNA5803499	1	1116748	19.681	2	2	2	2	2	2	2	2	2	2	2	2	2	2	2	2	2	2	2	2	2	2	2	2	2	1	2	2	2	2	1	2	2	2	2	2	2	2	2	2	2	1	2	2	2	2
AXNA5780975	1	1118030	19.697	1	0	1	0	1	0	NA	0	0	0	1	0	0	0	0	NA	0	1	0	0	1	1	0	0	1	0	0	0	2	0	1	0	1	0	0	0	1	1	0	1	0	0	0	1	0	0
AXNA5807709	1	1120032	19.723	1	0	1	0	0	0	0	0	0	0	0	0	0	0	0	1	0	0	0	0	0	0	0	0	1	0	0	0	1	0	1	0	1	0	0	0	0	0	0	0	0	0	0	1	0	0
AXNA5786389	1	1120068	19.723	1	0	1	0	1	0	0	0	0	0	1	0	0	0	0	2	0	1	0	0	1	1	0	0	1	0	0	0	2	0	1	0	1	0	0	0	1	1	0	1	0	0	0	1	0	0
AX-107557520	1	1120615	19.73	1	2	1	2	1	2	2	2	2	2	1	2	2	2	2	1	2	1	2	2	1	1	2	2	1	2	2	2	1	2	1	2	1	2	2	2	1	1	2	1	2	2	2	1	2	2
AXNA5814945	1	1121947	19.748	1	0	1	0	1	0	0	0	0	0	1	0	0	0	0	2	0	1	0	0	1	1	0	0	1	0	0	0	2	0	1	0	1	0	0	0	1	1	0	1	0	0	0	1	0	0
AXNA5774827	1	1127155	19.814	1	2	1	2	1	2	2	2	2	2	1	2	2	2	2	0	2	1	2	2	1	1	2	2	1	2	2	2	0	2	1	2	1	2	2	2	1	1	2	1	2	2	2	1	2	2
AXNA5811692	1	1127741	19.822	1	2	1	2	0	2	2	2	2	2	0	2	2	2	2	0	2	0	2	2	0	0	2	2	1	2	2	2	0	2	1	2	1	2	2	2	0	0	2	0	2	2	2	1	2	2
AXNA5779080	1	1127783	19.822	1	0	1	0	1	0	0	0	0	0	1	0	0	0	0	2	0	1	0	0	1	1	0	0	1	0	0	0	2	0	1	0	1	0	0	0	1	1	0	1	0	0	0	1	0	0
AX-107550927	1	1132720	19.885	1	0	0	0	0	0	0	0	0	0	0	0	0	0	0	2	0	0	0	0	0	0	0	0	1	0	0	0	2	0	1	0	1	0	0	0	0	0	0	0	0	0	0	1	0	0
AXNA5801872	1	1133123	19.891	1	0	0	0	1	0	0	0	0	0	1	0	0	0	0	2	0	1	0	0	1	1	0	0	1	0	0	0	2	0	1	0	1	0	0	0	1	1	0	1	0	0	0	1	0	0
AXNA5796937	1	1133419	19.894	1	0	0	0	1	0	1	0	0	0	1	0	0	0	0	2	0	1	0	0	1	1	0	0	1	0	0	0	2	0	1	0	1	0	0	0	1	1	0	1	0	0	0	1	0	0
AXNA5787272	1	1136309	19.931	NA	0	0	0	1	0	0	0	0	0	1	0	0	0	0	2	0	1	0	0	1	1	0	0	1	0	0	0	2	0	1	0	1	0	0	0	1	1	0	1	0	0	0	1	0	0
AXNA5817365	1	1139374	19.97	1	0	0	0	0	0	0	0	0	0	0	0	0	0	0	1	0	0	0	0	0	0	0	0	1	0	0	0	1	0	1	0	1	0	0	0	0	0	0	0	0	0	0	1	0	0
AX-107554795	1	1140032	19.979	0	0	0	0	1	0	0	0	0	0	1	0	0	0	0	2	0	1	0	0	1	1	0	0	0	0	0	0	2	0	0	0	0	0	0	0	1	1	0	1	0	0	0	0	0	0
AXNA5777076	1	1141730	20	1	0	0	0	1	0	0	0	0	0	1	0	0	0	0	2	0	1	0	0	1	1	0	0	1	0	0	0	2	0	1	0	1	0	0	0	1	1	0	1	0	0	0	1	0	0
AXNA5808870	1	1141985	20.003	1	2	2	2	2	2	2	2	2	2	2	2	2	2	2	0	2	2	2	2	2	2	2	2	1	2	2	2	0	2	1	2	1	2	2	2	2	2	2	2	2	2	2	1	2	2
AXNA5809467	1	1143788	20.026	1	0	0	0	0	0	0	0	0	0	0	0	0	0	0	1	0	0	0	0	0	0	0	0	1	0	0	0	1	0	1	0	1	0	0	0	0	0	0	0	0	0	0	1	0	0
AXNA5792796	1	1143829	20.027	1	0	0	0	0	0	0	0	0	0	0	0	0	0	0	1	0	0	0	0	0	0	0	0	1	0	0	0	1	0	1	0	1	0	0	0	0	0	0	0	0	0	0	1	0	0
AX-107555719	1	1151614	20.125	2	2	2	2	2	2	2	2	2	2	2	2	2	2	2	1	2	2	2	2	2	2	2	2	2	NA	2	2	1	2	0	2	2	2	2	2	2	2	2	2	2	1	2	2	2	2
AX-107551918	1	1175810	20.428	0	1	0	0	2	0	0	0	0	0	2	0	0	0	0	1	0	1	0	0	2	0	0	0	0	1	0	1	1	0	0	0	1	1	0	0	1	2	1	NA	0	1	0	0	0	0
AX-105350980	1	1183451	20.523	1	2	2	2	2	2	2	2	2	2	2	2	2	2	2	1	2	2	2	2	2	2	2	2	1	1	2	2	1	2	0	2	1	2	2	2	2	2	NA	2	2	1	2	2	2	2
AX-107533130	1	1200573	20.734	0	0	0	0	1	0	0	0	0	0	1	0	0	0	0	1	0	1	0	0	1	1	0	0	0	0	0	0	1	0	0	0	1	0	0	0	1	1	0	1	0	0	0	0	0	0
AX-107534146	1	1217136	20.936	2	2	2	2	1	2	2	2	2	2	1	2	2	2	2	1	2	1	2	2	1	1	2	2	2	2	2	2	1	2	2	2	1	2	2	2	1	1	2	1	2	2	2	2	2	2
AX-107535195	1	1235623	21.158	2	2	2	2	1	2	2	2	2	2	1	2	2	2	2	1	2	1	2	2	1	1	2	2	2	2	2	2	1	2	2	2	1	2	2	2	1	1	2	1	2	2	2	2	2	2
AX-107532111	1	1247591	21.3	2	2	2	2	1	2	2	2	2	2	1	2	2	2	2	1	2	1	2	2	1	1	2	2	2	2	2	2	1	2	2	2	1	2	2	2	1	1	2	1	2	2	2	2	2	2
AX-105347290	1	1253219	21.367	1	1	2	2	0	2	1	2	2	2	2	1	1	1	2	0	2	2	2	2	2	2	2	2	1	1	2	2	0	2	0	1	2	2	2	2	2	0	2	2	2	2	2	2	2	1
AXNA5799255	1	1253453	21.369	1	1	0	0	2	0	1	0	0	0	1	1	1	1	0	2	0	1	0	0	1	1	0	0	1	0	0	0	2	0	1	1	1	0	0	0	1	2	0	1	0	0	0	0	0	1
AXNA5780723	1	1254664	21.383	1	1	2	2	1	2	1	2	2	2	2	1	1	1	2	1	2	2	2	2	2	2	2	2	1	2	2	2	1	2	1	1	2	2	2	2	2	1	2	2	2	2	2	2	2	1
AXNA5805770	1	1256137	21.401	1	1	0	1	2	1	1	0	1	0	0	1	1	1	0	2	0	0	0	0	0	0	1	0	1	0	0	0	2	0	1	1	0	0	0	0	0	2	0	0	0	0	0	0	0	1
AXNA5781635	1	1258029	21.423	2	1	2	2	0	2	1	2	2	2	2	1	1	1	2	2	2	2	2	2	2	2	2	2	2	2	2	2	2	2	2	1	2	2	2	2	2	0	2	2	2	2	2	2	2	1
AX-107530100	1	1258472	21.428	2	2	2	2	1	2	2	2	2	2	1	2	2	2	2	1	2	1	2	2	1	1	2	2	2	2	2	2	1	2	2	2	1	2	2	2	1	1	2	1	2	2	2	2	2	2
AXNA5784377	1	1264075	21.493	0	0	0	1	0	1	0	0	1	0	0	0	0	0	0	0	0	0	0	0	0	0	1	0	0	0	0	0	0	0	0	0	0	0	0	0	0	0	0	0	0	0	0	0	0	0
AX-107539762	1	1267174	21.529	2	2	2	2	1	2	2	2	2	2	1	2	2	2	2	1	2	1	2	2	1	1	2	2	2	2	2	2	1	2	2	2	1	2	2	2	1	1	2	1	2	2	2	2	2	2
AX-107537247	1	1275113	21.62	0	0	0	0	1	0	0	0	0	0	1	0	0	0	0	1	0	1	0	0	1	1	0	0	0	0	0	0	1	0	0	0	1	0	0	0	1	1	0	1	0	0	0	0	0	0
AXNA5802275	1	1277305	21.646	1	2	0	1	2	1	1	0	1	1	2	1	1	1	1	2	1	2	1	0	2	2	1	1	1	1	0	2	2	0	2	1	2	2	0	0	2	2	2	2	0	0	1	0	0	1
AX-107549961	1	1286451	21.75	2	2	2	2	1	2	2	2	2	2	1	2	2	2	2	1	2	1	2	2	1	1	2	2	2	2	2	2	1	2	2	2	1	2	2	2	1	1	2	1	2	2	2	2	2	2
AX-107539401	1	1290732	21.798	2	2	2	2	1	2	2	2	2	2	1	2	2	2	2	1	2	1	2	2	1	1	2	2	2	2	2	2	1	2	2	2	1	2	2	2	1	1	2	1	2	2	2	2	2	2
AX-107547941	1	1296236	21.86	2	2	2	2	1	2	2	2	2	2	1	2	2	2	2	1	2	1	2	2	1	1	2	2	2	2	2	2	1	2	2	2	1	2	2	2	1	1	2	1	2	2	2	2	2	2
AX-107538328	1	1300456	21.907	2	2	2	2	1	2	2	2	2	2	1	2	2	2	2	1	2	1	2	2	1	1	2	2	2	2	2	2	1	2	2	2	1	2	2	2	1	1	2	1	2	2	2	2	2	2
AX-107540483	1	1303685	21.943	0	0	0	0	1	0	0	0	0	0	1	0	0	0	0	1	0	1	0	0	1	1	0	0	0	0	0	0	1	0	0	0	1	0	0	0	1	1	0	1	0	0	0	0	0	0
AXNA5777996	1	1326099	22.19	2	2	2	1	2	1	2	2	1	2	2	2	2	2	2	2	2	2	2	2	2	2	1	2	2	1	2	2	2	2	1	2	2	2	2	2	2	2	2	2	2	2	2	2	2	2
AXNA5792570	1	1328860	22.22	0	0	0	0	1	0	0	0	0	0	1	0	0	0	0	1	0	1	0	0	1	1	0	0	0	1	0	0	1	0	1	0	1	0	0	0	1	1	0	1	0	0	0	0	0	0
AXNA5781151	1	1329145	22.224	2	2	2	2	1	2	1	2	2	2	2	1	1	1	2	2	2	2	2	2	2	2	2	2	2	2	2	2	2	2	2	1	2	2	2	2	2	1	2	2	2	2	2	2	2	1
AX-107541560	1	1329550	22.228	2	2	2	2	1	2	2	2	2	2	1	2	2	2	2	1	2	1	2	2	1	1	2	2	2	2	2	2	1	2	2	2	1	2	2	2	1	1	2	1	2	2	2	2	2	2
AXNA5802703	1	1330491	22.238	2	2	2	2	1	2	2	2	2	2	1	2	2	2	2	1	2	1	2	2	1	1	2	2	2	1	2	2	1	2	1	2	1	2	2	2	1	1	2	1	2	2	2	2	2	2
AXNA5800780	1	1332494	22.26	1	2	0	1	2	1	1	0	1	1	2	1	1	1	1	2	1	1	1	0	2	1	1	1	1	1	0	2	2	0	2	1	1	2	0	0	1	2	2	1	0	0	1	0	0	1
AXNA5776770	1	1334151	22.278	2	2	2	2	1	2	2	2	2	2	1	2	2	2	2	1	2	1	2	2	1	1	2	2	2	1	2	2	1	2	1	2	1	2	2	2	1	1	2	1	2	2	2	2	2	2
AXNA5801937	1	1334647	22.283	2	2	2	2	1	2	2	2	2	2	1	2	2	2	2	1	2	1	2	2	1	1	2	2	2	1	2	2	1	2	1	2	1	2	2	2	1	1	2	1	2	2	2	2	2	2
AX-107546908	1	1337304	22.312	0	0	0	0	1	0	0	0	0	0	1	0	0	0	0	1	0	1	0	0	1	1	0	0	0	0	0	0	1	0	0	0	1	0	0	0	1	1	0	1	0	0	0	0	0	0
AX-107535101	1	1337626	22.315	2	2	2	2	1	2	2	2	2	2	1	2	2	2	2	1	2	1	2	2	1	1	2	2	2	2	2	2	1	2	2	2	1	2	2	2	1	1	2	1	2	2	2	2	2	2
AX-105352168	1	1337767	22.317	0	0	0	0	1	0	0	0	0	0	1	0	0	0	0	1	0	1	0	0	1	1	0	0	0	0	0	0	1	0	0	0	1	0	0	0	1	1	0	1	0	0	0	0	0	0
AX-107544789	1	1337854	22.318	2	2	2	2	1	2	2	2	2	2	1	2	2	2	2	1	2	1	2	2	1	1	2	2	2	2	2	2	1	2	2	2	1	2	2	2	1	1	2	1	2	2	2	2	2	2
AX-107545860	1	1339270	22.333	2	2	2	2	1	2	2	2	2	2	1	2	2	2	2	1	2	1	2	2	1	1	2	2	2	2	2	2	1	2	2	2	1	2	2	2	1	1	2	1	2	2	2	2	2	2
AX-107551970	1	1339422	22.335	2	2	2	2	1	2	2	2	2	2	1	2	2	2	2	1	2	1	2	2	1	1	2	2	2	2	2	2	1	2	2	2	1	2	2	2	1	1	2	1	2	2	2	2	2	2
AX-107542641	1	1344553	22.39	2	2	2	2	1	2	2	2	2	2	1	2	2	2	2	1	2	1	2	2	1	1	2	2	2	2	2	2	1	2	2	2	1	2	2	2	1	1	2	1	2	2	2	2	2	2
AX-107534018	1	1356133	22.513	1	0	2	2	1	2	1	2	2	1	1	1	1	1	1	1	1	2	1	2	1	2	2	1	1	2	2	0	1	2	1	1	2	0	2	2	2	1	0	2	2	2	1	2	2	1
AX-107530142	1	1373715	22.697	0	0	0	1	1	1	1	0	1	0	1	0	0	0	0	1	0	1	0	0	1	1	1	0	0	1	0	0	1	0	1	0	1	0	0	0	1	1	0	1	0	0	0	0	0	0
AX-107538406	1	1379969	22.762	1	2	2	2	2	2	2	2	2	2	2	2	2	2	2	1	2	2	2	2	2	2	2	2	1	2	2	2	1	2	1	2	2	2	2	2	2	2	2	2	2	2	2	2	2	2
AX-107533116	1	1381945	22.782	2	2	2	1	1	1	1	2	1	2	1	2	2	2	2	1	2	1	2	2	1	1	1	2	2	1	2	2	1	2	1	2	1	2	2	2	1	1	2	1	2	2	2	2	2	2
AX-107529225	1	1386974	22.834	2	2	2	1	1	1	1	2	1	2	1	2	2	2	2	1	2	1	2	2	1	1	1	2	2	2	2	2	1	2	2	2	1	2	2	2	1	1	2	1	2	2	2	2	2	2
AXNA5802900	1	1388014	22.844	2	2	2	1	1	1	1	2	1	2	1	2	2	2	2	1	2	1	2	2	1	1	1	2	2	1	2	2	1	2	1	2	1	2	2	2	1	1	2	1	2	2	2	2	2	2
AX-107536266	1	1390419	22.869	0	0	0	1	1	1	1	0	1	0	1	0	0	0	0	1	0	1	0	0	1	1	1	0	0	1	0	0	1	0	1	0	1	0	0	0	1	1	0	1	0	0	0	0	0	0
AX-107534126	1	1394749	22.913	2	2	2	1	1	1	1	2	1	2	1	2	2	2	2	1	2	1	2	2	1	1	1	2	2	2	2	2	1	2	2	2	1	2	2	2	1	1	2	1	2	2	2	2	2	2
AX-107532115	1	1405053	23.018	0	0	0	1	1	1	1	0	1	0	1	0	0	0	0	1	0	1	0	0	1	1	1	0	0	0	0	0	1	0	0	0	1	0	0	0	1	1	0	1	0	0	0	0	0	0
AX-107531093	1	1405384	23.021	0	0	0	1	1	1	0	0	1	0	1	0	0	0	0	1	0	1	0	0	1	1	1	0	0	0	0	0	1	0	0	0	1	0	0	0	1	1	0	2	0	0	0	0	0	0
AX-107535177	1	1408810	23.055	0	0	0	1	1	1	1	0	1	0	1	0	0	0	0	1	0	1	0	0	1	1	1	0	0	1	0	0	1	0	1	0	1	0	0	0	1	1	0	1	0	0	0	0	0	0
AXNA5772933	1	1427370	23.24	2	2	2	1	1	1	1	2	1	2	1	2	2	2	2	1	2	1	2	2	1	1	1	2	2	1	2	2	1	2	1	2	1	2	2	2	1	1	2	1	2	2	2	2	2	2
AX-107528309	1	1446869	23.43	2	2	2	1	1	1	1	2	1	2	1	2	2	2	2	1	2	1	2	2	1	1	1	2	2	1	2	2	1	2	1	2	1	2	2	2	1	1	2	1	2	2	2	2	2	2
AXNA5783842	1	1465078	23.605	2	2	2	1	1	1	1	2	1	2	1	2	2	2	2	1	2	1	2	2	1	1	1	2	2	1	2	2	1	2	1	2	1	2	2	2	1	1	2	1	2	2	2	2	2	2
AXNA5801030	1	1470863	23.66	2	2	2	1	1	1	1	2	1	2	1	2	2	2	2	1	2	1	2	2	1	1	1	2	2	1	2	2	1	2	1	2	1	2	2	2	1	1	2	1	2	2	2	2	2	2
AXNA5815260	1	1473141	23.681	0	0	0	1	1	1	1	0	1	0	1	0	0	0	0	1	0	1	0	0	1	1	1	0	0	1	0	0	1	0	1	0	1	0	0	0	1	1	0	1	0	0	0	0	0	0
AX-107540438	1	1479227	23.738	2	2	2	1	1	1	1	2	1	2	1	2	2	2	2	1	2	1	2	2	1	1	1	2	2	1	2	2	1	2	1	2	1	2	NA	2	1	1	2	1	2	2	2	2	2	2
AXNA5768492	1	1485958	23.801	2	2	2	1	1	1	1	2	1	2	1	2	2	2	2	1	2	1	2	2	1	1	1	2	1	1	2	2	1	2	1	2	1	2	2	2	1	1	2	1	2	2	2	2	2	2
AXNA5789886	1	1488798	23.828	2	2	2	2	1	2	1	2	2	2	2	1	1	1	2	2	2	2	2	2	2	2	2	2	2	2	2	2	2	2	2	1	2	2	2	2	2	1	2	2	2	2	2	2	2	1
AX-107541529	1	1496145	23.896	0	0	0	1	1	1	1	0	1	0	1	0	0	0	0	1	0	1	0	0	1	1	1	0	1	1	0	0	1	0	1	0	1	0	0	0	1	1	0	1	0	0	0	0	0	0
AXNA5803748	1	1499345	23.925	0	0	0	1	1	1	1	0	1	0	1	0	0	0	0	1	0	1	0	0	1	1	1	0	1	1	0	0	1	0	1	0	1	0	0	0	1	1	0	1	NA	1	0	0	0	0
AXNA5813240	1	1499363	23.926	2	2	2	1	1	1	1	2	1	2	1	2	2	2	2	1	2	1	2	2	1	1	1	2	1	1	2	2	1	2	1	2	1	2	2	2	1	1	2	1	2	2	2	2	2	2
AXNA5769504	1	1499424	23.926	2	2	2	1	1	1	1	2	1	2	1	2	2	2	2	1	2	1	2	2	1	1	1	2	1	1	2	2	1	2	1	2	1	2	2	2	1	1	2	1	2	2	2	2	2	2
AXNA5811888	1	1499483	23.927	0	0	0	1	1	1	1	0	1	0	1	0	0	0	0	1	0	1	0	0	1	1	1	0	1	1	0	0	1	0	1	0	1	0	0	0	1	1	0	1	0	0	0	0	0	0
AXNA5777620	1	1500704	23.938	0	0	0	1	1	1	1	0	1	0	1	0	0	0	0	1	0	1	0	0	1	1	1	0	1	1	0	0	1	0	1	0	1	0	0	0	1	1	0	1	0	0	0	0	0	0
AX-107544764	1	1525498	24.163	2	2	2	1	1	1	1	2	1	2	1	2	2	2	2	1	2	1	2	2	1	1	1	2	1	2	2	2	1	2	2	2	1	2	2	2	1	1	2	1	2	2	2	2	2	2
AX-107545828	1	1529698	24.201	2	2	2	1	1	1	1	2	1	2	1	2	2	2	2	1	2	1	2	2	1	1	1	2	1	2	2	2	1	2	2	2	1	2	2	2	1	1	2	1	2	2	2	2	2	2
AXNA5770730	1	1569379	24.55	2	2	2	1	0	1	1	2	1	2	1	1	1	1	2	2	2	2	2	2	1	2	1	NA	1	2	2	2	1	2	2	1	2	2	2	2	1	1	2	1	2	2	2	2	2	1
AXNA5810780	1	1574493	24.594	2	2	2	1	0	1	0	2	1	2	1	1	1	1	2	2	2	2	2	2	1	2	1	2	1	2	2	2	1	2	2	1	2	2	2	2	1	1	2	1	2	2	2	2	2	1
AXNA5793294	1	1575823	24.605	0	0	0	1	2	1	2	0	1	0	1	1	1	1	0	0	0	0	0	0	1	0	1	0	1	0	0	0	1	0	0	1	0	0	0	0	1	1	0	1	0	0	0	0	0	1
AXNA5799324	1	1576476	24.611	2	2	2	1	0	1	0	2	1	2	1	1	1	1	2	2	2	2	2	2	1	2	1	2	1	2	2	2	1	2	2	1	2	2	2	2	1	1	2	1	2	2	2	2	2	1
AX-105344551	1	1577389	24.619	0	0	0	1	2	1	2	0	1	0	1	1	1	1	0	0	0	0	0	0	1	0	1	0	1	0	0	0	1	0	0	1	0	0	0	0	1	1	0	1	0	0	0	0	0	1
AXNA5811446	1	1588820	24.716	0	0	0	1	2	1	2	0	1	0	1	1	1	1	0	0	0	0	0	0	1	0	1	0	1	0	0	0	1	0	0	1	0	0	0	0	1	1	0	1	0	0	0	0	0	1
AXNA5805320	1	1588855	24.716	2	2	2	1	0	1	0	2	1	2	1	1	1	1	2	2	2	2	2	2	1	2	1	2	1	2	2	2	1	2	2	1	2	2	2	2	1	1	2	1	2	2	2	2	2	1
AXNA5816129	1	1589020	24.718	0	0	0	1	2	1	2	0	1	0	1	1	1	1	0	0	0	0	0	0	1	0	1	0	1	0	0	0	1	0	0	1	0	0	0	0	1	1	0	1	0	0	0	0	0	1
AXNA5807904	1	1589739	24.724	0	0	0	1	2	1	2	0	1	0	1	1	1	1	0	0	0	0	0	0	1	0	1	0	1	0	0	0	1	0	0	1	0	0	0	0	1	1	0	1	0	0	0	0	0	1
AXNA5792987	1	1591608	24.74	2	2	2	1	0	1	0	2	1	2	1	1	1	1	2	2	2	2	2	2	1	2	1	2	1	2	2	2	1	2	2	1	2	2	2	2	1	1	2	1	2	2	2	2	2	1
AXNA5793527	1	1591735	24.741	0	0	0	1	2	1	NA	0	1	0	1	1	1	1	0	0	0	0	0	0	1	0	1	0	1	0	0	0	1	0	0	1	0	0	0	0	1	1	0	1	0	0	0	0	0	1
AXNA5772780	1	1591740	24.741	0	0	0	1	2	1	2	0	1	0	1	1	1	1	0	0	0	0	0	0	1	0	1	0	NA	0	0	0	2	0	0	1	0	0	0	0	NA	1	0	1	0	0	0	0	0	1
AXNA5808101	1	1591774	24.741	2	2	2	2	1	2	1	2	2	2	2	1	1	1	2	2	2	2	2	2	2	2	2	2	2	2	2	2	2	2	2	1	2	2	2	2	2	1	2	2	2	2	2	2	2	1
AXNA5801897	1	1592181	24.745	2	2	2	1	0	1	0	2	1	2	1	1	1	1	2	2	2	2	2	2	1	2	1	2	1	2	2	2	1	2	2	1	2	2	2	2	1	1	2	1	2	2	2	2	2	1
AXNA5790113	1	1593302	24.754	0	0	0	1	2	1	2	0	1	1	1	1	1	1	0	0	0	0	0	0	1	0	1	0	1	0	0	0	1	0	0	1	0	0	0	0	1	1	0	1	0	0	0	0	0	1
AXNA5789678	1	1593785	24.758	0	0	0	1	2	1	2	0	1	0	1	1	1	1	0	0	1	0	0	0	1	0	1	0	1	0	0	0	1	0	0	1	0	0	0	0	1	1	0	1	0	0	0	0	0	1
AXNA5782645	1	1594232	24.762	0	0	0	1	2	1	2	0	1	0	1	1	1	1	0	0	0	0	0	0	1	0	1	1	1	0	0	0	1	0	0	1	0	0	0	0	1	1	0	1	0	0	0	0	0	1
AXNA5779797	1	1595012	24.769	2	2	2	1	0	1	0	2	1	2	1	1	1	1	2	2	2	2	2	2	1	2	1	2	1	2	2	2	1	2	2	1	2	2	2	2	1	1	2	1	2	2	2	2	2	1
AXNA5804096	1	1604207	24.846	0	0	0	1	2	1	2	0	1	0	1	1	1	1	0	0	0	0	0	0	1	0	1	0	1	0	0	0	1	0	0	1	0	0	0	0	1	1	0	1	0	0	0	0	0	1
AXNA5782835	1	1606615	24.866	0	0	0	0	2	0	2	0	0	0	1	1	1	1	0	0	0	0	0	0	1	0	0	0	1	0	0	0	1	0	1	1	0	0	0	0	1	1	0	1	0	0	0	0	0	1
AXNA5788113	1	1607873	24.877	0	0	0	0	2	0	2	0	0	0	1	1	1	1	0	0	0	0	0	0	1	0	0	0	1	0	0	0	1	0	1	1	0	0	0	0	1	1	0	1	0	0	0	0	0	1
AXNA5772326	1	1621594	24.991	2	2	2	2	1	2	1	2	2	2	2	1	NA	1	2	2	2	2	2	2	2	2	2	2	2	2	2	2	2	2	2	NA	2	2	2	2	2	1	2	2	2	2	2	2	2	1
AXNA5769861	1	1622056	24.994	0	0	0	0	1	0	1	0	0	0	0	1	1	1	0	0	0	0	0	0	0	0	0	0	0	0	0	0	0	0	0	1	0	0	0	0	0	1	0	0	0	0	0	0	0	1
AXNA5803854	1	1626058	25.027	2	2	2	2	0	2	0	2	2	2	1	1	1	1	2	2	2	2	2	2	1	2	2	1	2	2	2	1	1	2	2	1	2	1	2	2	1	1	0	1	2	2	1	2	2	1
AXNA5814354	1	1626537	25.031	0	0	1	0	2	0	2	0	1	0	1	1	1	1	0	0	0	0	0	0	1	0	0	1	0	0	0	1	1	0	0	1	0	1	0	0	1	1	2	1	0	0	1	0	0	1
AX-107536212	1	1627411	25.039	0	0	0	0	2	0	2	0	0	0	1	1	1	1	0	0	0	0	0	0	1	0	0	1	0	0	0	1	1	0	0	1	0	1	0	0	1	1	2	1	0	0	1	0	0	1
AXNA5784248	1	1627484	25.039	0	0	0	0	2	0	2	0	0	0	1	1	1	1	0	0	0	0	0	0	1	0	0	1	0	0	0	1	1	0	0	1	0	1	0	0	1	1	2	1	0	0	1	0	0	1
AXNA5775431	1	1627605	25.04	2	2	2	2	0	2	0	2	2	2	1	1	1	1	2	2	2	2	2	2	1	2	2	1	2	2	2	1	1	2	2	1	2	1	2	2	1	1	0	1	2	2	1	2	2	1
AXNA5814060	1	1627810	25.042	2	2	2	2	0	2	0	2	2	2	1	1	1	1	2	2	2	2	2	2	1	2	2	1	2	2	2	1	1	2	2	1	2	1	2	2	1	1	0	1	2	2	1	2	2	1
AXNA5768488	1	1628904	25.051	2	2	2	2	0	2	0	2	2	2	1	1	1	1	2	2	2	2	2	2	1	2	2	1	2	2	2	1	1	2	2	1	2	1	2	2	1	1	0	1	2	2	1	2	2	1
AXNA5802445	1	1628981	25.051	2	2	2	2	0	2	0	2	2	2	1	1	1	1	2	2	2	2	2	2	1	2	2	1	2	2	2	1	1	2	2	1	2	1	2	2	1	1	0	1	2	2	1	2	2	1
AXNA5794706	1	1629186	25.053	2	2	2	2	0	2	0	2	2	2	1	1	1	1	2	2	2	2	2	2	1	2	2	1	2	2	2	1	1	2	2	1	2	1	2	2	1	1	0	1	2	2	1	2	2	1
AXNA5793458	1	1629213	25.053	2	2	2	2	0	2	0	2	2	2	1	1	1	1	2	2	2	2	2	2	1	2	2	1	2	2	2	1	1	2	2	1	2	1	2	2	1	1	0	1	2	2	1	2	2	1
AXNA5784626	1	1629253	25.054	2	2	2	2	0	2	0	2	2	2	1	1	1	1	2	2	2	2	2	2	1	2	2	1	2	2	2	1	1	2	2	1	2	1	2	2	1	1	0	1	2	2	1	2	2	1
AXNA5797097	1	1629300	25.054	2	2	2	2	0	2	0	2	2	2	1	1	1	1	2	2	2	2	2	2	1	2	2	1	2	2	2	1	1	2	2	1	2	1	2	2	1	1	0	1	2	2	1	2	2	1
AXNA5771478	1	1629408	25.055	0	0	0	0	2	0	2	0	0	0	1	1	1	1	0	0	0	0	0	0	1	0	0	1	0	0	0	1	1	0	0	1	0	1	0	0	1	1	2	1	0	0	1	0	0	1
AXNA5770631	1	1649686	25.22	0	0	0	0	2	0	2	0	0	0	1	1	1	1	0	0	0	0	0	0	1	0	0	1	0	0	0	1	1	0	0	1	0	1	0	0	1	1	2	1	0	0	1	0	0	1
AXNA5811452	1	1721759	25.785	0	0	0	0	2	1	2	0	1	0	1	1	1	1	0	0	0	0	0	0	1	0	1	1	0	0	0	1	1	0	0	1	0	1	0	0	1	1	2	1	0	0	1	0	0	1
AX-105354153	1	1730558	25.852	0	0	0	0	2	1	2	0	1	0	1	1	1	1	0	0	0	0	0	0	1	0	1	1	0	0	0	1	1	0	0	1	0	1	0	0	1	1	2	1	0	0	1	0	0	1
AX-107544754	1	1746566	25.973	1	0	0	0	2	1	2	0	1	0	1	1	1	1	0	1	0	0	0	0	1	0	1	1	0	0	0	1	2	0	1	1	0	1	0	0	1	1	2	1	0	0	1	0	0	1
AX-107550938	1	1748341	25.986	2	2	2	2	2	1	2	2	1	2	2	2	2	2	2	2	2	2	2	2	2	2	1	1	2	2	2	1	2	2	2	2	2	1	2	2	2	2	0	2	2	2	1	2	2	2
AX-107549943	1	1751575	26.011	1	2	2	2	0	1	0	2	1	2	1	1	1	1	2	1	2	2	2	2	1	2	1	1	2	2	2	1	0	2	1	1	2	1	2	2	1	1	0	1	2	2	1	2	2	1
AX-107545813	1	1752584	26.018	1	2	2	2	0	1	0	2	1	2	1	1	1	1	2	1	2	2	2	2	1	2	1	1	2	2	2	1	0	2	1	1	2	1	2	2	1	1	0	1	2	2	1	2	2	1
AXNA5800521	1	1799495	26.36	0	2	0	1	0	0	0	0	0	2	1	0	0	0	1	0	2	0	1	1	0	0	0	0	0	1	0	1	0	0	1	0	0	1	0	1	0	0	0	0	0	0	0	0	1	0
AXNA5805788	1	1819792	26.495	2	0	2	1	2	2	2	2	2	0	1	2	2	2	1	2	0	2	1	1	2	2	2	2	2	1	2	1	2	2	1	2	2	NA	2	1	2	2	2	2	2	2	2	2	1	2
AXNA5786429	1	1820077	26.497	2	0	2	1	2	2	2	2	2	0	1	2	2	2	1	2	0	2	1	1	2	2	2	2	2	1	2	1	2	2	1	2	2	1	2	1	2	2	2	2	2	2	2	2	1	2
AXNA5810134	1	1822729	26.514	0	2	0	1	0	0	0	0	0	2	1	0	0	0	1	0	2	0	1	1	0	0	0	0	0	1	0	1	0	0	1	0	0	1	0	1	0	0	0	0	0	0	0	0	1	0
AXNA5809873	1	1824720	26.527	1	2	2	2	2	2	2	2	2	2	2	2	2	2	2	1	2	2	2	2	2	2	2	2	2	2	2	2	1	2	1	2	2	2	2	2	2	2	2	2	2	2	2	2	2	2
AX-107553858	1	1826424	26.538	0	2	0	1	0	0	0	0	0	2	NA	0	0	0	1	0	2	0	1	1	0	0	0	0	0	1	1	1	0	0	1	0	0	1	0	1	0	0	0	0	0	0	0	0	1	0
AXNA5774210	1	1826766	26.54	0	2	0	1	0	0	0	0	0	2	1	0	0	0	1	0	2	0	1	1	0	0	0	0	0	1	1	1	0	0	1	0	0	1	0	1	0	0	0	0	0	0	0	0	1	0
AXNA5798078	1	1826777	26.54	2	0	2	1	2	2	2	2	2	0	1	2	2	2	1	2	0	2	1	1	2	2	2	2	2	1	1	1	2	2	1	2	2	1	2	1	2	2	2	2	2	2	2	2	1	2
AXNA5793600	1	1827558	26.545	0	2	0	1	0	0	0	0	0	2	1	0	0	0	1	0	2	0	1	1	0	0	0	0	0	1	1	1	0	0	1	0	0	1	0	1	0	0	0	0	0	0	0	0	1	0
AX-107548922	1	1832117	26.574	0	2	0	1	0	0	0	0	0	2	1	0	0	0	1	0	2	0	1	1	0	0	0	0	0	1	1	1	0	0	1	0	0	1	0	1	0	0	0	0	0	0	0	0	1	0
AXNA5804895	1	1834250	26.587	2	2	2	2	0	2	0	2	2	2	1	1	1	1	2	2	2	2	2	2	1	2	2	2	2	2	2	2	1	2	2	1	2	2	2	2	1	1	2	1	2	2	2	2	2	1
AXNA5782270	1	1834389	26.588	0	0	0	0	2	0	2	0	0	0	1	1	1	1	0	0	0	0	0	0	1	0	0	0	0	0	0	0	1	0	0	1	0	0	0	0	1	1	0	1	0	0	0	0	0	1
AXNA5789220	1	1834469	26.588	0	0	0	0	2	0	2	0	0	0	1	1	1	1	0	0	0	0	0	0	1	0	0	0	0	0	0	0	1	0	0	1	0	0	0	0	1	1	0	1	0	0	0	0	0	1
AXNA5815059	1	1834592	26.589	2	2	2	2	0	2	0	2	2	2	1	1	1	1	2	2	2	2	2	2	1	2	2	2	2	2	2	2	1	2	2	1	2	2	2	2	1	1	2	1	2	2	2	2	2	1
AXNA5798230	1	1834649	26.589	0	0	0	0	2	0	2	0	0	0	1	1	1	1	0	0	0	0	0	0	1	0	0	0	0	0	0	0	1	0	0	1	0	0	0	0	1	1	0	1	0	0	0	0	0	1
AXNA5805014	1	1834910	26.591	0	0	0	0	2	0	2	0	0	0	1	1	1	1	0	0	0	0	0	0	1	0	0	0	0	0	0	0	1	0	0	1	0	0	0	0	1	1	0	1	0	0	0	0	0	1
AXNA5785131	1	1835124	26.592	2	2	2	2	0	2	0	2	2	2	1	1	1	1	2	2	2	2	2	2	1	2	2	2	2	2	2	2	1	2	2	1	2	2	2	2	1	1	2	1	2	2	2	2	2	1
AXNA5803038	1	1835577	26.595	2	2	2	2	0	2	0	2	2	2	1	1	1	1	2	2	2	2	2	2	1	2	2	2	2	2	2	2	1	2	2	1	2	2	2	2	1	1	2	1	2	2	2	2	2	1
AXNA5778167	1	1838671	26.614	2	2	2	2	0	2	0	2	2	2	1	1	1	1	2	2	2	2	2	2	1	2	2	2	2	2	2	2	1	2	2	1	2	2	2	2	1	1	2	1	2	2	2	2	2	1
AXNA5786340	1	1838752	26.614	2	2	2	2	0	2	0	2	2	2	1	1	1	1	2	2	2	2	2	2	1	2	2	2	2	2	2	2	1	2	2	1	2	2	2	2	1	1	2	1	2	2	2	2	2	1
AXNA5809532	1	1838824	26.615	0	0	0	0	2	0	2	0	0	0	1	1	1	1	0	0	0	0	0	0	1	0	0	0	0	0	0	0	1	0	0	1	0	0	0	0	1	1	0	1	0	0	0	0	0	1
AXNA5776977	1	1838852	26.615	2	2	2	2	0	2	0	2	2	2	1	1	1	1	2	2	2	2	2	2	1	2	2	2	2	2	2	2	1	2	2	1	2	2	2	2	1	1	2	1	2	2	2	2	2	1
AX-107558860	1	1918673	27.04	1	0	2	1	0	2	0	2	2	0	0	1	1	1	1	1	0	2	1	1	1	2	2	2	2	1	1	1	0	2	0	1	2	1	2	1	1	1	2	1	2	2	2	1	1	1
AXNA5801886	1	1954177	27.195	2	2	2	2	2	2	1	2	2	2	2	2	2	2	2	2	2	2	2	2	2	2	2	2	2	1	2	2	2	2	1	2	2	2	2	2	2	2	2	2	2	NA	2	2	2	2
AXNA5773270	1	1955797	27.201	2	2	2	2	2	2	1	2	2	2	2	2	2	2	2	2	2	2	2	2	2	2	2	2	2	1	2	2	2	2	1	2	2	2	2	2	2	2	2	2	2	2	2	2	2	2
AXNA5806339	1	1956491	27.204	2	2	2	2	2	2	1	2	2	2	2	2	2	2	2	2	2	2	2	2	2	2	2	2	2	1	2	2	2	2	1	2	2	2	2	2	2	2	2	2	2	2	2	2	2	2
AXNA5790020	1	1957122	27.207	1	2	2	2	2	2	1	2	2	2	2	2	2	2	2	1	2	2	2	2	2	2	2	2	2	1	2	2	1	2	0	2	2	2	2	2	2	2	2	2	2	2	2	1	2	2
AXNA5811593	1	1959448	27.216	1	2	2	2	2	2	1	2	2	2	2	2	2	2	2	NA	2	2	2	2	2	2	2	2	2	1	2	2	1	2	0	2	2	2	2	2	2	2	2	2	2	2	2	1	2	2
AXNA5778904	1	1998810	27.363	1	2	2	1	0	2	0	2	2	1	1	1	1	1	2	1	1	2	2	1	1	2	2	2	2	1	2	2	0	2	0	1	2	2	2	1	1	1	2	1	2	2	2	1	2	1
AXNA5799821	1	2016309	27.421	1	0	0	1	2	0	2	0	0	1	1	1	1	1	0	1	1	0	0	1	1	0	0	0	0	1	0	0	2	0	2	1	0	0	0	1	1	1	0	1	0	0	0	1	0	1
AXNA5770843	1	2016344	27.422	1	2	2	1	0	2	0	2	2	1	1	1	1	1	2	1	1	2	2	1	1	2	2	2	2	1	2	2	0	2	0	1	2	2	2	1	1	1	2	1	2	2	2	1	2	1
AX-107553804	1	2020511	27.435	1	0	0	1	2	0	2	0	0	1	1	1	1	1	0	1	1	0	0	1	1	0	0	0	0	1	0	0	2	0	2	1	0	0	0	1	1	1	0	1	0	0	0	1	0	1
AXNA5808762	1	2020945	27.436	1	2	2	1	0	2	0	2	2	1	1	1	1	1	2	1	1	2	2	1	1	2	2	2	2	1	2	2	0	2	0	1	2	2	2	1	1	1	2	1	2	2	2	1	2	1
AXNA5793624	1	2022068	27.44	1	0	0	1	2	0	2	0	0	1	1	1	1	1	0	1	1	0	0	1	1	0	0	0	0	1	0	0	2	0	2	1	0	0	0	1	1	1	0	1	0	0	0	1	0	1
AXNA5774427	1	2027291	27.456	2	2	2	1	0	2	1	2	2	1	1	1	1	1	2	2	1	2	2	1	1	2	2	2	2	2	2	2	1	2	2	1	2	2	2	1	1	1	2	1	2	2	2	2	2	1
AXNA5794617	1	2032620	27.473	1	0	0	0	0	0	1	0	0	0	0	0	0	0	0	1	0	0	0	0	0	0	0	0	0	1	0	0	1	0	2	0	0	0	0	0	0	0	0	0	0	1	0	1	0	0
AXNA5787583	1	2038777	27.491	1	0	0	1	0	0	1	0	0	0	0	0	0	0	0	1	0	0	0	1	0	0	0	0	0	1	0	0	1	0	2	1	0	0	1	1	0	0	0	0	0	1	0	1	0	0
AX-107526028	1	2043758	27.506	1	2	2	1	2	2	1	2	2	1	2	2	2	2	2	1	1	2	2	1	2	2	2	2	2	1	2	2	1	2	0	1	2	2	1	1	2	2	2	2	2	1	2	1	2	2
AXNA5815551	1	2047745	27.518	1	0	0	1	0	0	1	0	0	1	0	0	0	0	0	1	1	0	0	1	0	0	0	0	0	1	0	0	1	0	2	1	0	0	1	1	0	0	0	0	0	1	0	1	0	0
AXNA5802040	1	2053377	27.534	1	2	2	1	2	2	1	2	2	1	2	2	2	2	2	1	1	2	2	1	2	2	2	2	2	1	2	2	1	2	0	1	2	2	1	1	2	2	2	2	2	1	2	1	2	2
AXNA5771506	1	2056636	27.543	1	2	2	1	2	2	1	2	2	1	2	2	2	2	2	1	1	2	2	1	2	2	2	2	2	1	2	2	1	2	0	1	2	2	1	1	2	2	2	2	2	1	2	1	2	2
AXNA5796690	1	2059260	27.55	1	2	2	1	2	2	1	2	2	1	2	2	2	2	2	1	1	2	2	1	2	2	2	2	2	1	2	2	1	2	0	1	2	2	1	1	2	2	2	2	2	1	2	1	2	2
AXNA5780167	1	2060935	27.555	1	2	2	1	2	2	1	2	2	1	2	2	2	2	2	1	1	2	2	1	2	2	2	2	2	1	2	2	1	2	0	1	2	2	1	1	2	2	2	2	2	1	2	1	2	2
AXNA5767558	1	2063135	27.561	1	0	0	1	0	0	1	0	0	1	0	0	0	0	0	1	1	0	0	1	0	0	0	0	0	1	0	0	1	0	2	1	0	0	1	1	0	0	0	0	0	1	0	1	0	0
AXNA5783321	1	2063522	27.562	1	2	2	1	2	2	1	2	2	1	2	2	2	2	2	1	1	2	2	1	2	2	2	2	2	1	2	2	1	2	0	1	2	2	1	1	2	2	2	2	2	1	2	1	2	2
AXNA5808444	1	2071829	27.584	1	2	2	1	2	2	1	2	2	1	2	2	2	2	2	1	1	2	2	1	2	2	2	2	2	1	2	2	1	2	0	1	2	2	1	1	2	2	2	2	2	1	2	1	2	2
AXNA5815315	1	2085750	27.62	1	0	0	1	0	0	1	0	0	1	0	0	0	0	0	1	1	0	0	1	0	0	0	0	0	1	0	0	1	0	2	1	0	0	1	1	0	0	0	0	0	1	0	1	0	0
AXNA5807457	1	2093779	27.64	1	2	2	1	2	2	1	2	2	1	2	2	2	2	2	1	1	2	2	1	2	2	2	2	2	1	2	2	1	2	0	2	2	2	2	1	2	2	2	2	2	1	2	1	2	2
AXNA5776720	1	2094415	27.642	1	0	0	1	0	0	1	0	0	1	0	0	0	0	0	1	1	0	0	1	0	0	0	0	0	1	0	0	1	0	2	0	0	0	0	1	0	0	0	0	0	1	0	1	0	0
AX-107547987	1	2135539	27.736	2	2	2	2	1	2	2	2	2	2	1	2	2	2	2	2	2	2	2	2	1	2	2	2	2	2	2	2	1	2	2	2	2	2	2	2	1	2	2	1	2	2	2	2	2	2
AXNA5796438	1	2159401	27.785	1	2	2	1	0	2	0	2	2	1	1	1	1	1	2	1	1	2	2	1	1	2	2	2	2	1	2	2	0	2	0	1	2	2	2	1	1	1	2	1	2	1	2	1	2	1
AXNA5815207	1	2192167	27.848	1	0	0	1	2	0	2	0	0	1	1	1	1	1	0	1	1	0	0	1	1	0	0	0	0	1	0	0	2	0	2	1	0	0	0	1	1	1	0	1	0	1	0	1	0	1
AXNA5795929	1	2198239	27.859	1	2	2	1	0	2	0	2	2	1	1	1	1	1	2	1	1	2	2	1	1	2	2	2	2	1	2	2	0	2	0	1	2	2	2	1	1	1	2	1	2	1	2	1	2	1
AXNA5767563	1	2219480	27.896	1	2	2	2	2	2	2	2	2	2	2	2	2	2	2	1	2	2	2	2	2	2	2	2	2	2	2	2	1	2	1	2	2	2	2	2	2	2	2	2	2	2	2	1	2	2
AX-105349485	1	2255882	27.958	2	2	2	1	2	2	2	2	2	1	2	2	2	2	2	2	1	2	2	1	2	2	2	2	2	2	2	2	2	2	2	2	2	2	2	1	2	2	2	2	2	2	2	2	2	2
AX-107526886	1	2264379	27.972	2	2	2	2	1	2	2	2	2	2	1	2	2	2	2	2	2	2	2	2	1	2	2	2	2	2	2	2	1	2	2	2	2	2	2	2	1	2	2	1	2	2	2	2	2	2
AXNA5789699	1	2299764	28.03	1	0	0	1	1	0	1	0	0	1	1	0	0	0	0	1	1	0	0	1	1	0	0	0	0	1	0	0	2	0	2	0	0	0	0	1	1	0	0	1	0	1	0	1	0	0
AX-105348605	1	2311631	28.05	2	2	2	1	2	2	2	2	2	1	2	2	2	2	2	2	1	2	2	1	2	2	2	2	2	2	2	2	2	2	2	2	2	2	2	1	2	2	2	2	2	2	2	2	2	2
AX-105352252	1	2311760	28.05	2	2	2	1	2	2	2	2	2	1	2	2	2	2	2	2	1	2	2	1	2	2	2	2	2	2	2	2	2	2	2	2	2	2	2	1	2	2	2	2	2	2	2	2	2	2
AXNA5792038	1	2327692	28.077	1	0	0	1	1	0	1	0	0	1	1	0	0	0	0	1	1	0	0	1	1	0	0	0	0	1	0	0	2	0	2	0	0	0	0	1	1	0	0	1	0	1	0	1	0	0
AXNA5782347	1	2345312	28.107	1	2	2	2	1	2	1	2	2	2	1	2	2	2	2	1	2	2	2	2	1	2	2	2	2	1	2	2	0	2	0	2	2	2	2	2	1	2	2	1	2	1	2	1	2	2
AXNA5807763	1	2347091	28.11	1	0	0	0	1	0	1	0	0	0	1	0	0	0	0	1	0	0	0	0	1	0	0	0	0	1	0	0	2	0	2	0	0	0	0	0	1	0	0	1	0	1	0	1	0	0
AXNA5771568	1	2347808	28.111	1	2	2	2	1	2	1	2	2	2	1	2	2	2	2	1	2	2	2	2	1	2	2	2	2	1	2	2	0	2	0	2	2	2	2	2	1	2	2	1	2	1	2	1	2	2
AXNA5767996	1	2350398	28.116	1	2	2	2	1	2	1	2	2	2	1	2	2	2	2	1	2	2	2	2	1	2	2	2	2	1	2	2	0	2	0	2	2	2	2	2	1	2	2	1	2	1	2	1	2	2
AX-105349185	1	2371872	28.154	0	0	0	1	0	0	0	0	0	1	0	0	0	0	0	0	1	0	0	1	0	0	0	0	0	0	0	0	0	0	0	0	0	0	0	1	0	0	0	0	0	0	0	0	0	0
AXNA5809349	1	2402657	28.212	1	2	2	1	1	2	2	2	2	1	1	2	2	2	2	1	1	2	2	1	1	2	2	2	2	2	2	2	0	2	2	2	2	2	2	1	1	2	2	1	2	2	2	1	2	2
AXNA5782442	1	2438088	28.285	1	0	0	1	1	0	0	0	0	1	1	0	0	0	0	1	1	0	0	1	1	0	0	0	0	0	0	0	2	0	0	0	0	0	0	1	0	0	0	1	0	0	0	1	0	0
AXNA5783441	1	2439350	28.288	1	0	0	1	1	0	1	0	0	1	1	0	0	0	0	1	1	0	0	1	1	0	0	0	0	1	0	0	2	0	1	0	0	0	0	1	0	0	0	1	0	1	0	1	0	0
AX-105349064	1	2441831	28.293	1	0	0	1	1	0	0	0	0	1	1	0	0	0	0	1	1	0	0	1	1	0	0	0	0	0	0	0	2	0	0	0	0	0	0	1	0	0	0	1	0	0	0	1	0	0
AX-105345445	1	2442427	28.295	1	0	0	1	1	0	0	0	0	1	1	0	0	0	0	1	1	0	0	1	1	0	0	0	0	0	0	0	2	0	0	0	0	0	0	1	0	0	0	1	0	0	0	1	0	0
AX-105353027	1	2444487	28.299	1	2	2	1	1	2	2	2	2	1	1	2	2	2	2	1	1	2	2	1	1	2	2	2	2	2	2	2	0	2	2	2	2	2	2	1	2	2	2	1	2	2	2	1	2	2
AX-105345261	1	2445620	28.302	1	2	2	1	1	2	2	2	2	1	1	2	2	2	2	1	1	2	2	1	1	2	2	2	2	2	2	2	0	2	2	2	2	2	2	1	2	2	2	1	2	2	2	1	2	2
AX-105349000	1	2445949	28.302	1	2	2	1	1	2	2	2	2	1	1	2	2	2	2	1	1	2	2	1	1	2	2	2	2	2	2	2	0	2	2	2	2	2	2	1	2	2	2	1	2	2	2	1	2	2
AXNA5770840	1	2446381	28.303	1	2	2	1	1	2	2	2	2	1	1	2	2	2	2	1	1	2	2	1	1	2	2	2	2	2	2	2	0	2	2	2	2	2	2	1	2	2	2	1	2	2	2	1	2	2
AXNA5777519	1	2446525	28.304	1	0	0	1	1	0	0	0	0	1	1	0	0	0	0	1	1	0	0	1	1	0	0	0	0	0	0	0	2	0	0	0	0	0	0	1	0	0	0	1	0	0	0	1	0	0
AX-105350216	1	2446729	28.304	1	2	2	1	1	2	2	2	2	1	1	2	2	2	2	1	1	2	2	1	1	2	2	2	2	2	2	2	0	2	2	2	2	2	2	1	2	2	2	1	2	2	2	1	2	2
AXNA5787788	1	2454343	28.322	1	0	0	1	1	0	0	0	0	1	1	0	0	0	0	1	1	0	0	1	1	0	0	0	0	0	0	0	2	0	0	0	0	0	0	1	NA	0	0	1	0	0	0	1	0	0
AXNA5774218	1	2458075	28.33	1	2	2	1	1	2	2	2	2	1	1	2	2	2	2	1	1	2	2	1	1	2	2	2	2	2	2	2	0	2	2	2	2	2	2	1	2	2	2	1	2	2	2	1	2	2
AX-105353245	1	2461600	28.338	1	2	2	1	1	2	2	2	2	1	1	2	2	2	2	1	1	2	2	1	1	2	2	2	2	2	2	2	0	2	2	2	2	2	2	1	2	2	2	1	2	2	2	1	2	2
AX-105346970	1	2463253	28.342	1	2	2	1	1	2	2	2	2	1	1	2	2	2	2	1	1	2	2	1	1	2	2	2	2	2	2	2	0	2	2	2	2	2	2	1	2	2	2	1	2	2	2	1	2	2
AXNA5800950	1	2465219	28.347	1	0	0	1	1	0	0	0	0	1	1	0	0	0	0	1	1	0	0	1	1	0	0	0	0	0	0	0	2	0	0	0	0	0	0	1	0	0	0	1	0	0	0	1	0	0
AXNA5812086	1	2465565	28.348	1	0	0	1	1	0	0	0	0	1	1	0	0	0	0	1	1	0	0	1	1	0	0	0	0	0	0	0	2	0	0	0	0	0	0	1	0	0	0	1	0	0	0	1	0	0
AXNA5774961	1	2479504	28.379	1	0	0	0	1	0	0	0	0	0	1	0	0	0	0	1	0	0	0	0	1	0	0	0	0	0	0	0	2	0	0	0	0	0	0	0	0	0	0	1	0	0	0	1	0	0
AX-105351208	1	2554370	28.504	2	2	2	0	2	2	2	0	2	0	2	2	2	2	2	2	0	2	2	0	2	2	2	2	2	2	2	2	2	2	2	2	2	2	2	0	2	2	2	2	2	2	2	2	2	2
AX-105346839	1	2574889	28.526	0	0	0	1	0	0	0	1	0	1	0	0	0	0	0	0	1	0	0	1	0	0	0	0	0	0	0	0	0	0	0	0	0	0	0	1	0	0	0	0	0	0	0	0	0	0
AXNA5773333	1	2576821	28.528	2	2	2	1	2	2	2	1	2	1	2	2	2	2	2	2	1	2	2	1	2	2	2	2	2	2	2	2	2	2	2	2	2	2	2	1	2	2	2	2	2	2	2	2	2	2
AX-105353867	1	2581713	28.533	2	2	2	1	2	1	2	1	1	1	2	2	2	2	2	2	1	2	2	1	2	2	1	2	2	2	2	2	2	2	2	2	2	2	2	1	2	2	2	2	2	2	2	2	2	2
AXNA5778533	1	2848625	28.533	0	0	1	1	1	0	1	1	0	1	1	0	0	0	0	0	1	0	0	1	1	0	0	0	0	1	0	0	0	0	1	1	0	0	1	1	0	0	0	0	0	1	0	0	0	0
AXNA5802238	1	3080586	28.533	0	0	1	1	1	0	1	1	0	1	1	0	0	0	0	0	1	0	0	1	1	0	0	0	0	1	0	0	0	0	1	1	0	0	1	1	0	0	0	0	0	1	0	0	0	0
AXNA5804455	1	3775515	29.501	2	2	2	2	2	1	2	2	2	2	2	1	1	1	2	2	2	2	2	2	1	2	2	2	0	2	1	2	1	0	2	2	2	2	2	2	1	2	2	0	0	1	2	1	1	2
AXNA5793446	1	3852157	29.674	2	2	1	1	2	1	1	1	1	1	2	2	2	2	2	0	1	1	2	1	2	1	1	2	2	1	2	2	1	2	2	2	1	2	2	1	2	1	2	2	2	2	2	2	2	2
AX-107533912	1	3856918	29.685	0	0	0	0	0	0	0	0	0	0	0	0	0	0	0	1	0	0	0	0	0	0	0	0	0	1	0	0	1	0	0	0	0	0	0	0	0	0	0	0	0	0	0	0	0	0
AX-107531871	1	3889399	29.76	0	0	0	0	0	0	0	0	0	0	0	0	0	0	0	1	0	0	0	0	0	0	0	0	0	1	0	0	1	0	0	0	0	0	0	0	0	0	0	0	0	0	0	0	0	0
AXNA5794835	1	3935957	29.869	0	0	1	1	0	1	1	1	1	1	0	0	0	0	0	2	1	1	0	1	0	1	1	0	0	1	0	0	1	0	0	0	1	0	0	1	0	1	0	0	0	0	0	0	0	0
AX-107538213	1	4135920	30.359	2	2	2	1	2	1	2	1	1	1	2	2	2	2	2	1	1	1	2	1	2	1	1	2	2	2	2	2	2	2	2	2	1	2	2	2	2	1	2	2	2	2	1	2	2	2
AX-107537136	1	4154838	30.407	0	0	0	1	0	1	0	1	1	1	0	0	0	0	0	2	1	1	0	1	0	1	1	0	0	0	0	0	1	0	0	0	1	0	0	0	0	1	0	0	0	0	2	0	0	0
AXNA5814715	1	4956185	32.843	2	2	0	2	2	2	2	2	2	NA	2	2	2	2	2	2	2	2	2	2	2	2	2	2	2	0	2	2	2	2	2	2	2	2	2	2	2	2	2	2	2	2	2	2	2	2
AXNA5771939	1	5101347	33.382	0	1	1	0	0	1	0	1	1	NA	1	0	0	0	1	1	2	0	1	1	0	0	1	1	NA	1	1	1	1	0	1	0	0	1	0	0	0	0	1	0	0	1	2	0	1	1
AX-107541807	1	5265418	34.035	0	0	1	0	0	0	0	0	0	0	0	0	0	0	0	1	0	0	0	0	1	0	0	0	0	1	0	0	1	0	0	0	0	0	0	0	0	0	0	0	0	0	0	0	0	0
AXNA5786207	1	5346991	34.377	0	0	1	0	0	0	0	0	0	0	0	0	0	0	0	1	0	0	0	0	1	0	0	0	0	1	0	0	1	0	0	0	0	0	0	0	0	0	0	0	0	0	0	0	0	0
AX-107530994	1	5452447	34.838	2	2	2	2	1	1	1	2	2	2	2	1	1	1	2	2	2	2	2	2	2	2	2	2	0	2	1	2	1	0	2	1	2	2	1	2	1	2	2	0	0	1	2	1	1	0
AX-107531989	1	5461372	34.878	0	0	0	0	1	1	1	0	0	0	0	1	1	1	0	0	0	0	0	0	0	0	0	0	2	0	1	0	1	2	0	1	0	0	1	0	1	0	0	2	2	1	0	1	1	2
AX-107535087	1	5465284	34.896	0	0	0	0	1	1	1	0	0	0	0	1	1	1	0	1	0	0	0	0	1	0	0	0	2	0	1	0	2	2	0	1	0	0	1	0	1	0	0	2	2	1	0	1	1	2
AXNA5788775	1	5465921	34.899	2	2	2	2	1	1	1	2	2	2	2	1	1	1	2	1	2	2	2	2	2	2	2	2	0	2	1	2	0	0	2	1	2	2	1	2	1	2	2	0	0	1	2	1	1	0
AX-107534030	1	5470060	34.917	2	2	2	2	1	1	1	2	2	2	2	1	1	1	2	1	2	2	2	2	1	2	2	2	0	2	1	2	0	0	2	1	2	2	1	2	1	2	2	0	0	1	2	1	1	0
AX-105353773	1	5505532	35.078	2	2	2	2	1	1	1	2	2	2	2	1	1	1	2	2	2	2	2	2	2	2	2	2	0	2	1	2	1	0	2	1	2	2	1	2	1	2	2	0	0	1	2	1	1	0
AXNA5793296	1	5508934	35.094	2	1	2	2	2	2	2	2	2	2	2	NA	1	1	2	2	2	2	2	2	2	2	2	2	2	2	2	2	2	2	2	2	2	1	2	2	2	1	2	2	2	2	2	2	2	2
AX-107538308	1	5520735	35.148	NA	0	0	0	1	1	1	0	0	0	0	1	1	1	0	1	0	0	0	0	1	0	0	0	2	0	1	0	2	2	0	1	0	0	1	0	1	0	0	2	2	1	0	1	1	2
AXNA5786478	1	5544985	35.261	0	0	0	0	1	1	1	0	0	0	0	1	1	1	0	1	0	0	0	0	0	0	0	0	2	0	1	0	2	2	0	1	0	0	1	0	1	0	0	2	2	1	0	1	1	1
AX-107526855	1	5655003	35.785	2	2	2	2	1	1	1	2	2	2	2	1	1	1	2	2	2	2	2	2	2	2	2	2	NA	2	1	2	1	0	2	1	2	2	1	2	1	2	2	0	0	1	2	1	1	0
AX-107527608	1	5797654	36.46	0	0	0	0	1	0	1	0	0	0	0	1	1	1	0	1	0	0	0	0	1	0	0	0	2	0	1	0	2	2	0	1	0	0	1	0	1	0	0	2	2	1	0	1	1	2
AX-107526108	1	5822092	36.573	0	0	1	0	1	0	1	0	0	0	0	1	1	1	0	1	0	0	0	0	1	0	0	0	2	1	1	0	2	2	0	1	0	0	1	0	1	0	0	2	2	1	0	1	1	2
AX-107539372	1	5826986	36.595	2	2	2	2	1	2	1	2	2	2	2	1	1	1	2	2	2	2	2	2	2	2	2	2	0	2	1	2	1	0	2	1	2	2	1	2	1	2	2	0	0	1	2	1	1	0
AX-107544769	1	5841987	36.664	2	2	2	2	1	2	1	2	2	NA	2	1	1	1	2	2	2	2	2	2	1	2	2	2	0	2	1	2	1	NA	2	1	2	2	1	2	1	2	2	0	0	1	2	1	1	0
AX-107531015	1	5846393	36.684	0	0	0	0	1	0	1	0	0	0	0	1	1	1	0	1	0	0	0	0	1	0	0	0	2	0	1	0	2	2	0	1	0	0	1	0	1	0	0	2	2	1	0	1	1	2
AX-107525334	1	5864570	36.766	0	0	1	0	1	0	1	0	0	0	0	1	1	1	0	1	0	0	0	0	0	0	0	0	2	1	1	0	2	2	0	1	0	0	1	0	1	0	0	2	2	1	0	1	1	2
AX-107545833	1	5914011	36.987	2	2	2	2	1	2	1	2	2	2	2	1	1	1	2	2	2	2	2	2	2	2	2	2	0	2	1	2	1	0	2	1	2	2	1	2	1	2	2	0	0	1	2	1	1	0
AX-107527402	1	5921812	37.021	2	2	2	2	1	2	1	2	2	2	2	1	1	1	2	1	2	2	2	2	2	2	2	2	1	2	1	2	0	NA	2	1	2	2	1	2	1	2	2	NA	0	1	2	1	1	NA
AX-107547912	1	5946109	37.128	0	0	0	0	1	0	1	0	0	0	0	1	1	1	0	1	0	0	0	0	0	0	0	0	1	0	1	0	1	1	0	1	0	0	1	0	1	0	0	1	1	1	0	1	1	1
AX-107528240	1	5964072	37.207	2	2	2	2	1	2	1	2	2	2	2	1	1	1	2	1	2	2	2	2	2	2	2	2	0	2	1	2	0	0	2	1	2	2	1	2	1	2	2	0	0	1	2	1	1	0
AX-107546882	1	6001860	37.37	2	2	2	2	1	2	1	2	2	2	2	1	1	1	2	1	2	2	2	2	2	2	2	2	0	2	1	2	0	0	2	1	2	2	1	2	1	2	2	0	0	1	2	1	1	0
AX-107534037	1	6023267	37.461	0	0	0	0	1	0	1	0	0	0	0	1	1	1	0	1	0	0	0	0	0	0	0	0	2	0	1	0	2	2	0	1	0	0	1	0	1	0	0	NA	1	1	0	1	1	2
AX-107529141	1	6039008	37.528	2	2	2	2	1	2	1	2	2	2	2	1	1	1	2	1	2	2	2	2	2	2	2	2	0	2	1	2	0	0	2	1	2	2	1	2	1	2	2	0	0	1	2	1	1	0
AX-107536151	1	6039441	37.53	0	0	0	0	1	0	1	0	0	0	0	1	1	1	0	1	0	0	0	0	0	0	0	0	2	0	1	0	2	NA	0	1	0	0	1	0	1	0	0	NA	NA	1	0	1	1	2
AX-107540521	1	6057888	37.608	0	0	0	0	1	0	1	0	0	0	0	1	1	1	0	1	0	0	0	0	0	0	0	0	2	0	1	0	2	2	0	1	0	0	1	0	1	0	0	2	2	1	0	1	1	2
AX-107538356	1	6068096	37.65	0	0	0	0	1	0	1	0	NA	0	0	1	1	1	0	1	0	0	0	0	0	0	0	0	1	0	1	0	1	1	0	1	0	0	1	0	1	0	0	1	1	1	0	1	1	1
AX-107533023	1	6084184	37.718	2	2	2	2	1	2	1	2	2	2	NA	NA	1	1	2	1	2	2	2	2	2	2	2	2	1	2	1	2	1	1	2	1	2	2	1	2	1	2	2	1	1	1	2	1	1	1
AX-107527479	1	6127910	37.898	2	2	2	2	1	2	1	2	2	2	2	1	1	1	2	1	2	2	2	2	2	2	2	2	NA	2	1	2	0	0	2	1	2	2	1	2	1	2	2	0	0	1	2	1	1	0
AX-107534054	1	6130703	37.91	0	0	0	0	1	0	1	0	0	0	0	1	1	1	0	1	0	0	0	0	0	0	0	0	2	0	1	0	1	2	0	1	0	0	1	0	1	0	0	1	1	1	0	1	1	1
AX-105356591	1	6229659	38.307	2	2	2	2	1	2	1	2	2	2	2	1	1	1	2	1	2	2	2	2	2	2	2	2	0	2	1	2	0	0	2	1	2	2	1	2	1	2	2	0	0	1	2	1	1	0
AX-107543780	1	6242276	38.356	2	2	1	2	1	2	1	2	2	2	2	1	1	1	2	1	2	2	2	2	2	2	2	2	0	1	1	2	0	0	2	1	2	2	1	2	1	2	2	0	0	1	2	1	1	0
AX-107529286	1	6318339	38.65	0	0	1	0	1	0	1	0	0	0	0	1	1	1	0	1	0	0	0	0	0	0	0	0	2	1	1	0	2	2	0	1	0	0	1	0	1	0	0	2	2	1	0	1	1	2
AX-107527584	1	6513409	39.363	2	2	1	2	1	2	1	2	2	2	2	1	1	1	2	1	2	2	2	2	2	2	2	2	0	1	1	2	0	0	2	1	2	2	1	2	1	2	2	0	0	1	2	1	1	0
AX-107526125	1	6622242	39.736	2	2	1	2	1	2	1	2	2	2	2	1	1	1	2	1	2	2	2	2	2	2	2	2	0	1	1	2	0	0	2	1	2	2	1	2	1	2	2	0	0	1	2	1	1	0
AX-107530167	1	7912214	42.942	2	2	1	2	1	2	1	2	2	2	2	1	1	1	2	2	2	2	2	2	2	2	2	2	0	1	1	2	1	0	2	1	2	2	1	2	1	2	2	0	0	1	2	1	1	0
AX-107527428	1	8130192	43.28	0	0	NA	0	1	0	1	0	0	0	0	1	1	1	0	0	0	0	0	0	0	0	0	0	2	1	1	0	1	2	0	1	0	0	1	0	1	0	0	2	2	1	0	1	1	2
AXNA5775245	1	11183232	43.517	0	0	0	0	1	0	1	0	0	0	0	1	1	1	0	0	0	0	0	0	0	0	0	0	2	0	1	0	1	2	0	1	0	0	1	0	1	0	0	2	2	1	0	1	1	1
AXNA5808864	1	12592487	43.517	1	2	2	2	2	2	2	2	2	2	2	2	2	2	1	2	2	2	1	2	2	2	2	1	2	2	2	1	2	2	2	2	2	2	2	1	2	2	2	2	2	2	1	1	2	2
AX-107558382	1	23598082	43.517	2	1	2	2	2	2	1	2	2	2	2	1	1	1	2	2	2	2	2	2	2	2	2	2	2	2	2	2	2	2	2	2	2	1	2	2	2	1	2	2	2	2	2	2	2	2
AXNA5811799	1	26509355	43.517	2	2	2	2	1	2	1	2	2	2	2	1	1	1	2	2	2	2	2	2	2	2	2	2	0	2	1	2	1	0	2	1	2	2	1	2	1	2	2	0	0	1	2	1	1	1
AXNA5809948	1	28203002	43.517	2	1	2	2	2	2	2	2	2	2	2	1	1	1	2	2	2	2	2	2	2	2	2	2	2	2	2	2	2	2	2	2	2	1	2	2	2	1	2	2	2	2	2	2	2	2
AXNA5799296	1	29754051	43.517	0	0	0	0	0	0	0	0	0	0	0	1	1	1	0	0	0	0	0	0	0	0	0	0	2	0	1	0	1	0	0	0	0	0	1	0	1	0	0	2	2	0	0	1	1	0
AXNA5808622	1	35626659	43.517	1	1	1	2	1	1	1	1	1	0	1	1	1	1	0	1	0	2	0	1	2	2	1	0	0	1	0	0	0	0	1	1	2	1	1	0	1	2	1	0	0	0	0	0	0	0
AX-105352994	1	38274943	43.517	0	0	0	0	1	0	1	0	0	0	0	1	1	1	0	0	0	0	0	0	0	0	0	0	2	0	1	0	1	2	0	1	0	0	1	0	1	0	0	2	2	1	0	1	1	2
AXNA5771169	1	39511628	43.517	0	0	0	0	0	0	0	0	0	0	0	1	1	1	0	0	0	0	0	0	0	0	0	0	2	0	1	0	1	2	0	0	0	0	1	0	1	0	0	2	2	1	0	1	1	0
AX-107528281	1	43618103	43.517	0	0	1	0	1	0	1	0	0	0	0	1	1	1	0	1	0	0	0	0	0	0	0	0	2	1	1	0	2	2	0	1	0	0	1	0	1	0	0	2	2	1	0	1	1	2
AX-107526668	1	48526964	43.517	2	2	1	2	1	2	1	2	2	2	2	1	1	1	2	1	2	2	2	2	2	2	2	2	0	1	1	2	0	0	2	1	2	2	1	2	1	2	2	0	0	1	2	1	1	0
AXNA5767733	1	52595781	43.517	2	2	2	2	2	2	2	2	2	2	2	1	1	1	2	2	2	2	2	2	2	2	2	2	0	2	1	2	1	0	2	2	2	2	1	2	1	2	2	0	0	1	2	1	1	2
AX-105353628	1	57854572	43.517	2	2	1	2	1	2	1	2	2	2	2	1	1	1	2	1	2	2	2	2	2	2	2	2	0	1	1	2	0	0	2	1	2	2	1	2	1	2	2	0	0	1	2	1	1	0
AX-105356281	1	64684744	43.517	2	2	1	2	1	2	1	2	2	2	2	1	1	1	2	1	2	2	2	2	2	2	2	2	0	1	1	2	0	0	2	1	2	2	1	2	1	2	2	0	0	1	2	1	1	0
AX-105356360	1	67855513	43.517	2	2	1	2	0	2	1	2	2	2	1	1	1	1	2	2	2	2	2	2	2	1	2	2	1	1	1	2	1	0	2	1	1	2	1	2	1	1	2	0	0	1	2	1	1	1
AX-107525444	1	67868785	43.517	0	0	1	0	2	0	1	0	0	0	1	1	1	1	0	1	0	0	0	0	0	1	0	0	1	1	1	0	2	2	0	1	1	0	1	0	1	1	0	2	2	1	0	1	1	1
AX-105344924	1	68232912	43.915	2	2	2	2	1	2	1	2	2	2	2	1	1	1	2	2	2	2	2	2	2	1	2	2	1	2	1	2	1	0	2	1	1	2	1	2	1	1	2	0	0	1	2	1	1	0
AXNA5785286	1	68508143	44.699	0	0	0	0	2	0	1	0	0	0	1	0	0	0	0	0	0	0	0	0	0	0	0	0	0	0	0	0	0	2	0	1	0	0	0	0	0	0	0	0	0	1	0	0	0	2
AXNA5795170	1	68519851	44.732	2	2	1	2	0	2	1	2	2	2	1	2	2	2	2	1	2	2	2	2	2	2	2	2	2	1	2	2	1	0	2	1	2	2	2	2	2	2	2	2	2	1	2	2	2	0
AX-107529918	1	68572539	44.882	0	0	0	0	1	0	1	0	0	0	0	0	0	0	0	1	0	0	0	0	0	0	0	0	0	0	0	0	1	2	0	1	0	0	0	0	0	0	0	0	0	1	0	0	0	2
AX-107535067	1	68634167	45.056	0	1	1	0	2	0	1	0	0	0	1	0	0	0	1	1	0	0	0	0	1	0	0	1	0	1	0	NA	1	2	1	1	0	1	NA	0	0	0	1	0	0	1	0	0	0	2
AX-107536152	1	68638104	45.067	0	1	1	0	2	0	1	1	0	1	1	0	0	0	1	1	1	0	0	1	1	0	0	1	0	1	0	1	1	2	1	1	0	1	0	0	0	0	1	0	0	1	1	0	0	2
AXNA5805589	1	68743003	45.361	2	1	1	2	0	2	0	2	2	2	1	2	2	2	1	1	2	2	2	2	1	2	2	1	2	1	2	1	1	0	1	1	2	1	2	2	2	2	1	2	2	1	2	2	2	0
AX-107530937	1	68745364	45.368	0	1	1	0	2	0	2	0	0	0	1	0	0	0	1	1	0	0	0	0	1	0	0	1	0	1	0	1	1	2	1	1	0	1	0	0	0	0	1	0	0	1	0	0	0	2
AXNA5771071	1	68751002	45.384	0	1	1	0	2	0	2	0	0	0	1	0	0	0	1	1	0	0	0	0	1	0	0	1	0	1	0	1	1	2	1	1	0	1	0	0	0	0	1	0	0	1	0	0	0	2
AXNA5798846	1	68784137	45.475	0	1	1	0	2	0	2	0	0	0	1	0	0	0	1	1	0	0	0	0	1	0	0	1	0	1	0	1	1	2	1	1	0	1	0	0	0	0	1	0	0	1	0	0	0	2
AX-107528128	1	68884772	45.751	0	1	1	0	2	0	2	0	0	0	1	0	0	0	1	1	0	0	0	0	1	0	0	1	0	1	0	1	1	2	1	1	0	1	0	0	0	0	1	0	0	1	0	0	0	2
AXNA5805418	1	68901339	45.796	0	1	1	0	2	0	2	0	0	0	1	0	0	0	1	0	0	0	0	0	1	0	0	1	0	1	0	1	0	2	1	1	0	1	0	0	0	0	1	0	0	1	0	0	0	2
AXNA5812447	1	69074674	46.256	0	1	1	0	2	0	2	0	0	0	1	0	0	0	1	0	0	0	0	0	1	0	0	1	0	1	0	1	0	2	1	1	0	1	0	0	0	0	1	0	0	1	0	0	0	2
AXNA5815716	1	69079689	46.269	2	1	1	2	0	2	0	2	2	2	1	2	2	2	1	2	2	2	2	2	1	2	2	1	2	1	2	1	2	0	1	1	2	1	2	2	2	2	1	2	2	1	2	2	2	0
AX-107529937	1	69108522	46.344	0	1	1	0	2	0	2	0	0	0	1	0	0	0	1	0	0	0	0	0	1	0	0	1	0	1	0	1	0	2	1	1	0	1	0	0	0	0	1	0	0	1	0	0	0	2
AX-107534300	1	69147107	46.449	2	2	2	2	2	2	2	2	2	2	2	2	2	2	1	2	2	2	2	2	1	2	2	1	2	2	2	1	2	2	1	2	2	1	2	2	2	2	1	2	2	2	2	2	2	2
AXNA5809429	1	69214563	46.646	0	1	1	0	2	0	2	0	0	0	1	0	0	0	1	0	0	0	0	0	1	0	0	1	0	1	0	1	0	2	1	1	0	1	0	0	0	0	1	0	0	1	1	0	0	2
AX-107540538	1	69229255	46.69	2	1	2	2	2	2	2	2	2	2	2	2	2	2	1	2	2	2	2	2	1	2	2	1	2	2	2	1	2	2	1	2	2	1	2	2	2	2	1	2	2	2	2	2	2	2
AX-107533979	1	69242859	46.732	2	1	1	2	0	2	0	2	2	2	1	2	2	2	1	2	2	2	2	2	1	2	2	1	2	1	2	1	2	0	1	1	2	1	2	2	2	2	1	2	2	1	1	2	2	0
AX-107541623	1	69257921	46.778	0	1	0	0	0	0	0	0	0	0	0	0	0	0	1	0	0	0	0	0	NA	0	0	1	0	0	0	1	0	0	1	0	0	1	0	0	0	0	1	0	0	0	0	0	0	0
AX-107531877	1	69271506	46.82	0	1	1	0	2	0	2	0	0	0	1	0	0	0	1	0	0	0	0	0	1	0	0	1	0	1	0	1	0	2	1	1	0	1	0	0	0	0	1	0	0	1	1	0	0	2
AX-107532917	1	69315925	46.96	0	1	1	0	2	0	2	0	0	0	1	0	0	0	1	0	0	0	0	0	1	0	0	1	0	1	0	1	0	2	1	1	0	1	0	0	0	0	1	0	0	1	1	0	0	2
AXNA5770256	1	69316870	46.963	2	2	2	2	1	2	0	2	2	2	2	2	2	2	2	2	2	2	2	2	2	2	2	2	2	2	2	2	2	0	2	1	2	2	2	2	2	2	2	2	2	1	1	2	2	0
AX-107542699	1	69394676	47.209	0	0	0	2	0	0	0	1	0	0	0	0	0	0	0	0	0	0	0	0	0	0	0	0	0	0	0	0	0	0	0	0	0	0	0	0	0	0	0	0	0	0	0	0	0	0
AXNA5774487	1	69443635	47.362	0	1	1	0	2	0	2	0	0	0	1	0	0	0	1	0	0	0	0	0	1	0	0	1	0	1	0	1	0	2	1	1	0	1	0	0	0	0	1	0	0	1	1	0	0	2
AXNA5770308	1	69450891	47.384	2	1	1	2	0	2	0	2	2	2	1	2	2	2	1	2	2	2	2	2	1	2	2	1	2	1	2	1	2	0	1	1	2	1	2	2	2	2	1	2	2	1	1	2	2	0
AXNA5790383	1	69455876	47.399	0	1	1	0	2	0	2	0	0	0	1	0	0	0	1	1	0	0	0	0	1	0	0	1	0	1	0	1	1	2	1	1	0	1	0	0	0	0	1	0	0	1	1	0	0	2
AXNA5786384	1	69498563	47.528	2	1	1	2	0	2	0	2	2	2	1	2	2	2	1	2	2	2	2	2	1	2	2	1	2	1	2	1	2	0	1	1	2	1	2	2	2	2	1	2	2	1	1	2	2	0
AXNA5788373	1	69589752	47.786	2	1	1	2	0	2	0	2	2	2	1	1	1	1	1	2	2	2	2	2	1	2	2	1	2	1	2	1	2	0	1	1	2	1	2	2	2	1	1	2	2	1	1	2	2	0
AXNA5776681	1	69590071	47.787	0	1	1	0	2	0	2	0	0	0	1	1	1	1	1	0	0	0	0	0	1	0	0	1	0	1	0	1	0	2	1	1	0	1	0	0	0	1	1	0	0	1	1	0	0	2
AXNA5797608	1	69593457	47.796	2	1	1	2	0	2	0	2	2	2	1	1	1	1	1	2	2	2	2	2	1	2	2	1	2	1	2	1	2	0	1	1	2	1	2	2	2	1	1	2	2	1	1	2	2	0
AXNA5815359	1	69631129	47.892	0	1	1	0	2	0	2	0	0	0	1	1	1	1	1	0	0	0	0	0	1	0	0	1	0	1	0	1	0	2	1	1	0	1	0	0	0	1	1	0	0	1	1	0	0	2
AX-107554751	1	69637972	47.909	2	1	1	2	0	2	0	2	NA	2	1	1	1	1	1	2	2	2	2	2	1	2	2	1	2	1	2	1	2	0	1	1	2	1	2	2	2	1	1	2	2	1	1	2	2	0
AXNA5799399	1	69643519	47.923	0	1	1	0	2	0	2	0	0	0	1	1	1	1	1	0	0	0	0	0	1	0	0	1	0	1	0	1	0	2	1	1	0	1	0	0	0	1	1	0	0	1	1	0	0	2
AX-107552826	1	69645922	47.929	0	1	1	0	2	0	2	0	0	0	1	1	1	1	1	0	0	0	0	0	1	0	0	1	0	1	0	1	0	2	1	1	0	1	NA	0	0	1	1	0	0	1	1	0	0	2
AXNA5796509	1	69647310	47.932	0	1	1	0	2	0	2	0	0	0	1	1	1	1	1	0	0	0	0	0	1	0	0	1	0	1	0	1	0	2	1	1	0	1	0	0	0	1	1	0	0	1	1	0	0	2
AXNA5802666	1	69647374	47.932	2	1	1	2	0	2	0	2	2	2	1	1	1	1	1	2	2	2	2	2	1	2	2	1	2	1	2	1	2	0	1	1	2	1	2	2	2	1	1	2	2	1	1	2	2	0
AXNA5782895	1	69648491	47.935	0	1	1	0	2	0	2	0	0	0	1	1	1	1	1	0	0	0	0	0	1	0	0	1	0	1	0	1	0	2	1	1	0	1	0	0	0	1	1	0	0	1	1	0	0	2
AXNA5810529	1	69656223	47.954	0	1	1	0	2	0	2	0	0	0	1	1	1	1	1	0	0	0	0	0	1	0	0	1	0	1	0	1	0	2	1	1	0	1	0	0	0	1	1	0	0	1	1	0	0	2
AXNA5792239	1	69658001	47.959	2	1	1	2	0	2	0	2	2	2	1	1	1	1	1	2	2	2	2	2	1	2	2	1	2	1	2	1	2	0	1	1	2	1	2	2	2	1	1	2	2	1	1	2	2	0
AXNA5776853	1	69666069	47.979	2	1	2	2	1	2	NA	2	2	2	2	1	1	1	1	2	2	2	2	2	1	2	2	1	2	1	2	1	2	1	1	1	2	1	2	2	2	1	1	2	2	1	1	2	2	0
AXNA5802689	1	69668730	47.985	0	1	1	0	1	0	2	0	0	0	0	1	1	1	1	0	0	0	0	0	1	0	0	1	0	1	0	1	0	2	1	1	0	1	0	0	0	1	1	0	0	1	1	0	0	2
AXNA5771692	1	69669291	47.987	2	1	1	2	1	2	0	2	2	2	2	1	1	1	1	2	2	2	2	2	1	2	2	1	2	1	2	1	2	0	1	1	2	1	2	2	2	1	1	2	2	1	1	2	2	0
AXNA5783860	1	69671748	47.993	0	1	1	0	1	0	2	0	0	0	0	1	1	1	1	0	0	0	0	0	1	0	0	1	0	1	0	1	0	2	1	1	0	1	0	0	0	1	1	0	0	1	1	0	0	2
AXNA5780526	1	69671831	47.993	0	1	1	0	1	0	2	0	0	0	0	1	1	1	1	0	0	0	0	0	1	0	0	1	0	1	0	1	0	2	1	1	0	1	0	0	0	1	1	0	0	1	1	0	0	2
AXNA5805457	1	69675316	48.002	0	1	1	0	1	0	2	0	0	0	0	1	1	1	1	0	0	0	0	0	1	0	0	1	0	1	0	1	0	2	1	1	0	1	0	0	0	1	1	0	0	1	1	0	0	2
AXNA5797160	1	69678351	48.009	0	1	1	0	1	0	2	0	0	0	0	1	1	1	1	0	0	0	0	0	1	0	0	1	0	1	0	1	0	2	1	1	0	1	0	0	0	1	1	0	0	1	1	0	0	2
AXNA5808986	1	69679704	48.012	NA	1	1	0	1	0	2	0	0	0	0	1	1	1	NA	0	0	0	0	0	1	0	0	1	0	1	0	1	0	1	1	1	0	1	0	0	0	1	1	0	0	1	1	0	0	2
AXNA5797885	1	69682013	48.018	0	1	1	0	1	0	2	0	0	0	0	1	1	1	1	0	0	0	0	0	1	0	0	1	0	1	0	1	0	2	1	1	0	1	0	0	0	1	1	0	0	1	1	0	0	2
AXNA5802853	1	69702182	48.068	0	1	1	0	1	0	2	0	0	0	0	1	1	1	1	0	0	0	0	0	1	0	0	1	0	1	0	1	0	2	1	1	0	1	0	0	0	1	1	0	0	1	1	0	0	2
AX-105356587	1	69750774	48.186	0	1	1	0	1	0	2	0	0	0	0	1	1	1	1	0	0	0	0	0	1	0	0	1	0	1	0	1	0	2	1	1	0	1	0	0	0	1	1	0	0	1	1	0	0	2
AXNA5775623	1	69768754	48.23	2	1	1	2	1	2	0	2	2	2	2	1	1	1	1	2	2	2	2	2	1	2	2	1	2	1	2	1	2	0	1	1	2	1	2	2	2	1	1	2	2	1	1	2	2	0
AXNA5785031	1	69771782	48.237	0	1	1	0	1	0	2	0	0	0	0	1	1	1	1	0	0	0	0	0	1	0	0	1	0	1	0	1	0	2	1	1	0	1	0	0	0	1	1	0	0	1	1	0	0	2
AXNA5783349	1	69772434	48.238	2	1	1	2	1	2	0	2	2	2	2	1	1	1	1	2	2	2	2	2	1	2	2	1	2	1	2	1	2	0	1	1	2	1	2	2	2	1	1	2	2	1	1	2	2	0
AXNA5806300	1	69780831	48.259	0	1	1	0	1	0	2	0	0	0	0	1	1	1	1	0	0	0	0	0	1	0	0	1	0	1	0	1	0	2	1	1	0	1	0	0	0	1	1	0	0	1	1	0	0	2
AXNA5784260	1	69807389	48.323	2	2	1	2	1	2	0	2	2	2	2	1	1	1	2	2	2	2	2	2	2	2	2	2	2	1	2	2	2	0	2	1	2	2	2	2	2	1	2	2	2	1	1	2	2	0
AX-107553802	1	69808415	48.325	2	2	1	2	1	2	0	2	2	2	2	1	1	1	2	1	2	2	2	2	2	2	2	2	2	1	2	2	1	0	2	1	2	2	2	2	2	1	2	2	2	1	1	2	2	0
AXNA5779248	1	69816023	48.343	0	0	1	0	1	0	2	0	0	0	0	1	1	1	0	0	0	0	0	0	0	0	0	0	0	1	0	0	0	2	0	1	0	0	0	0	0	1	0	0	0	1	1	0	0	2
AXNA5776863	1	69937945	48.631	0	0	1	0	1	0	2	0	0	0	0	1	1	1	0	0	0	0	0	0	0	0	0	0	0	1	0	0	0	2	0	1	0	0	0	0	0	1	0	0	0	1	1	0	0	2
AXNA5784199	1	69982057	48.733	0	0	1	0	1	0	NA	0	0	0	0	1	1	1	0	0	0	0	0	0	0	0	0	0	0	1	0	0	0	2	0	1	0	0	0	0	0	1	0	0	0	1	1	0	0	2
AXNA5815998	1	69989365	48.749	0	0	0	0	1	0	2	0	0	0	0	1	1	1	0	0	0	0	0	0	0	0	0	0	0	1	0	0	0	2	0	1	0	0	0	0	0	1	0	0	0	1	1	0	0	2
AXNA5794459	1	69996237	48.765	2	2	2	2	1	2	0	2	2	2	2	1	1	1	2	2	2	2	2	2	2	2	2	2	2	1	2	2	2	0	2	1	2	2	2	2	2	1	2	2	2	1	1	2	2	0
AX-107528977	1	70228553	49.284	2	2	2	2	2	2	2	2	2	2	2	1	1	1	2	2	2	2	2	2	2	2	2	2	2	1	2	2	2	0	2	2	2	2	2	2	2	1	2	2	2	1	1	2	2	2
AXNA5786636	1	70235372	49.299	2	2	2	2	2	2	2	2	2	2	2	1	1	1	2	2	2	2	2	2	2	2	2	2	2	1	2	2	2	0	2	2	2	2	2	2	2	1	2	2	2	1	2	2	2	2
AXNA5779590	1	70384660	49.618	1	2	0	0	1	1	1	0	1	1	0	0	0	0	1	0	0	0	1	0	0	0	1	0	0	0	0	0	0	2	1	1	0	0	0	1	0	0	0	0	0	1	1	0	0	1
AXNA5779915	1	70455578	49.766	1	0	2	2	1	1	1	2	1	1	2	2	2	2	1	2	2	2	1	2	2	2	1	2	2	2	2	2	2	0	1	1	2	2	2	1	2	2	2	2	2	1	1	2	2	1
AXNA5805623	1	70466361	49.788	1	1	0	0	1	1	1	0	1	0	0	0	0	0	1	0	0	0	1	0	0	0	1	0	0	0	0	0	0	2	1	1	0	0	0	1	0	0	0	0	0	1	1	0	0	1
AXNA5768187	1	70533551	49.925	0	1	0	0	1	1	1	0	1	0	0	0	0	0	1	0	0	0	1	0	0	0	1	0	0	0	0	0	0	2	0	1	0	0	0	1	0	0	0	0	0	1	1	0	0	1
AXNA5773336	1	70533958	49.926	0	1	0	0	1	1	1	0	1	0	0	0	0	0	1	0	0	0	1	0	0	0	1	0	0	0	0	0	0	2	0	1	0	0	0	1	0	0	0	0	0	1	1	0	0	1
AXNA5783831	1	70534019	49.926	0	1	0	0	1	1	1	0	1	0	0	0	0	0	1	0	0	0	1	0	0	0	1	0	0	0	0	0	0	2	0	1	0	0	0	1	0	0	0	0	0	1	1	0	0	1
AXNA5792168	1	70714817	50.285	0	0	0	0	0	0	0	0	0	0	0	1	1	1	0	0	0	0	0	0	0	0	0	0	0	1	0	0	0	2	0	0	0	0	0	0	0	1	0	0	0	1	0	0	0	0
AXNA5773376	1	70812346	50.472	0	1	0	0	0	0	0	0	0	0	0	1	1	1	0	0	0	0	0	0	0	0	0	0	0	1	0	0	0	2	0	0	0	0	0	0	0	1	0	0	0	1	0	0	0	0
AXNA5781463	1	70836436	50.518	0	1	0	0	0	0	0	0	0	0	0	1	1	1	0	0	0	0	0	0	0	0	0	0	0	0	0	0	0	2	0	0	0	0	0	0	0	1	0	0	0	1	0	0	0	0
AXNA5778753	1	70915206	50.665	0	1	0	0	0	0	0	0	0	0	0	1	1	1	0	0	0	0	0	0	0	0	0	0	0	1	0	0	0	2	0	0	0	0	0	0	0	1	0	0	0	1	0	0	0	0
AXNA5776474	1	70972946	50.772	2	1	2	2	2	2	2	2	2	2	2	1	1	1	2	2	2	2	2	2	2	2	2	2	2	2	2	2	2	0	2	2	2	2	2	2	2	1	2	2	2	1	2	2	2	2
AXNA5787363	1	70973768	50.773	2	1	2	2	2	2	2	2	2	2	2	1	1	1	2	2	2	2	2	2	2	2	2	2	2	2	2	2	2	0	2	2	2	2	2	2	2	1	2	2	2	1	2	2	2	2
AX-107549875	1	71007620	50.835	0	1	0	0	1	0	2	0	0	0	0	1	1	1	0	0	0	0	0	0	0	0	0	0	0	0	0	0	0	2	0	1	0	0	0	0	0	1	0	0	0	1	0	0	0	2
AXNA5786681	1	71028571	50.873	0	1	0	0	0	0	0	0	0	0	0	1	1	1	0	0	0	0	0	0	0	0	0	0	0	0	0	0	0	2	0	0	0	0	0	0	0	1	0	0	0	1	0	0	0	0
AXNA5803873	1	71072976	50.952	2	1	2	2	1	2	0	2	2	2	2	1	1	1	2	2	2	2	2	2	2	2	2	2	2	2	2	2	2	0	2	1	2	2	2	2	2	1	2	2	2	1	2	2	2	0
AX-107547830	1	71102257	51.005	2	1	2	2	2	2	2	2	2	2	2	1	1	1	2	2	2	2	2	2	2	2	2	2	2	2	2	2	2	0	2	2	2	2	2	2	2	1	2	2	2	1	2	2	2	2
AXNA5789924	1	71103413	51.007	0	1	0	0	0	0	0	0	0	0	0	1	1	1	0	0	0	0	0	0	0	0	0	0	0	0	0	0	0	2	0	0	0	0	0	0	0	1	0	0	0	1	0	0	0	0
AXNA5802300	1	71269940	51.296	2	1	2	2	2	2	1	2	2	2	2	2	2	2	2	2	2	2	2	2	1	2	2	2	2	2	2	2	2	0	2	2	2	2	2	2	2	2	2	2	2	2	2	2	2	2
AXNA5795898	1	71271606	51.299	0	1	0	0	0	0	1	0	0	0	0	0	0	0	0	0	0	0	0	0	1	0	0	0	0	0	0	0	0	2	0	0	0	0	0	0	0	0	0	0	0	0	0	0	0	0
AXNA5781613	1	71278846	51.311	0	1	0	0	0	0	1	0	0	0	0	0	0	0	0	0	0	0	0	0	1	0	0	0	0	0	0	0	0	2	0	0	0	0	0	0	0	0	0	0	0	0	0	0	0	0
AXNA5812222	1	71279371	51.312	0	1	0	0	0	0	1	0	0	0	0	0	0	0	0	0	0	0	0	0	1	0	0	0	0	0	0	0	0	2	0	0	0	0	0	0	0	0	0	0	0	0	0	0	0	0
AXNA5798123	1	71297614	51.343	0	1	0	0	0	0	1	0	0	0	0	0	0	0	0	0	0	0	0	0	1	0	0	0	0	0	0	0	0	2	0	0	0	0	0	0	0	0	0	0	0	0	0	0	0	0
AXNA5807418	1	71414741	51.539	2	1	2	2	2	2	1	2	2	2	2	2	2	2	2	2	2	2	2	2	1	2	2	2	2	2	2	2	2	0	2	2	2	2	2	2	2	2	2	2	2	2	2	2	2	2
AXNA5780257	1	71470223	51.629	0	1	0	0	0	0	1	0	0	0	0	0	0	0	0	0	0	0	0	0	1	0	0	0	0	0	0	0	0	2	0	0	0	0	0	0	0	0	0	0	0	0	0	0	0	0
AXNA5811681	1	71470259	51.629	2	1	2	2	2	2	1	2	2	2	2	2	2	2	2	2	2	2	2	2	1	2	2	2	2	2	2	2	2	0	2	2	2	2	2	2	2	2	2	2	2	2	2	2	2	2
AXNA5808904	1	71493688	51.667	0	1	0	0	0	0	1	0	0	0	0	0	0	0	0	0	0	0	0	0	1	0	0	0	0	0	1	0	0	2	0	0	0	0	0	0	0	0	0	0	0	0	0	0	0	0
AXNA5775846	1	71498607	51.675	2	1	2	2	2	2	1	2	2	2	2	2	2	2	2	2	2	2	2	2	1	2	2	2	2	2	2	2	2	0	2	2	2	2	2	2	2	2	2	2	2	2	2	2	2	2
AXNA5781674	1	71561959	51.777	0	1	0	0	0	0	1	0	0	0	0	0	0	0	0	0	0	0	0	0	1	0	0	0	0	0	0	0	0	2	0	0	0	0	0	0	0	0	0	0	0	0	0	0	0	0
AXNA5798716	1	71561993	51.777	0	1	0	0	0	0	1	0	0	0	0	0	0	0	0	0	0	0	0	0	1	0	0	0	0	0	0	0	0	2	0	0	0	0	0	0	0	0	0	0	0	0	0	0	0	0
AXNA5790175	1	71562694	51.778	2	1	2	2	2	2	1	2	2	2	2	2	2	2	2	2	2	2	2	2	1	2	2	2	2	2	2	2	2	0	2	2	2	2	2	2	2	2	2	2	2	2	2	2	2	2
AXNA5789378	1	71562769	51.778	0	1	0	0	0	0	1	0	0	0	0	0	0	0	0	0	1	0	0	0	1	0	0	0	0	0	0	0	0	2	0	0	0	0	0	0	0	0	0	0	0	0	0	0	0	0
AXNA5773218	1	71563218	51.779	0	1	0	0	0	0	1	0	0	0	0	0	0	0	0	0	0	0	0	0	1	0	0	0	0	0	0	0	0	2	0	0	0	0	0	0	0	0	0	0	0	0	0	0	0	0
AXNA5774507	1	71610008	51.853	0	1	0	0	0	0	1	0	0	0	0	0	0	0	0	0	0	0	0	0	1	0	0	0	0	0	0	0	0	2	0	0	0	0	0	0	0	0	0	0	0	0	0	0	0	0
AXNA5783853	1	71610220	51.853	0	1	0	0	0	0	1	0	0	0	0	0	0	0	0	0	0	0	0	0	1	0	0	0	0	0	0	0	0	2	0	0	0	0	0	0	0	0	0	0	0	0	0	0	0	0
AXNA5788231	1	71628490	51.881	0	1	0	0	0	0	1	0	0	0	0	0	0	0	0	0	0	0	0	0	1	0	0	0	0	0	0	0	0	2	0	0	0	0	0	0	0	0	0	0	0	0	0	0	0	0
AXNA5813559	1	71632659	51.888	2	1	2	2	2	2	1	2	2	2	2	2	2	2	2	2	2	2	2	2	1	2	2	2	2	2	2	2	2	0	2	2	2	2	2	2	2	2	2	2	2	2	2	2	2	2
AXNA5801503	1	71654852	51.923	0	1	0	0	0	0	1	0	0	0	0	0	0	0	0	0	0	0	0	0	1	0	0	0	0	0	0	0	0	2	0	0	0	0	0	0	0	0	0	0	0	0	0	0	0	0
AXNA5774702	1	71666332	51.94	0	1	1	0	0	0	1	0	0	0	0	0	0	0	0	0	0	0	NA	0	1	0	0	0	0	0	0	0	0	2	0	0	0	0	0	0	0	0	0	0	0	0	0	0	0	0
AXNA5801834	1	71666864	51.941	2	1	2	2	2	2	1	2	2	2	2	2	2	2	2	2	2	2	2	2	1	2	2	2	2	2	2	2	2	0	2	2	2	2	2	2	2	2	2	2	2	2	2	2	2	2
AXNA5794910	1	71669041	51.945	2	1	2	2	2	2	1	2	2	2	2	2	2	2	2	2	2	2	2	2	1	2	2	2	2	2	2	2	2	0	2	2	2	2	2	2	2	2	2	2	2	2	2	2	2	2
AXNA5804760	1	71669481	51.945	0	1	0	0	0	0	1	0	0	0	0	0	0	0	0	0	0	0	0	0	1	0	0	0	0	0	0	0	0	2	0	0	0	0	0	0	0	0	0	0	0	0	0	0	0	0
AXNA5778403	1	71669933	51.946	2	1	2	2	2	2	1	2	2	2	2	2	2	2	2	2	2	2	2	2	1	2	2	2	2	2	2	2	2	0	2	2	2	2	2	2	2	2	2	2	2	2	2	2	2	2
AXNA5772643	1	71670570	51.947	2	1	2	2	2	2	1	2	2	2	2	2	2	2	2	2	2	2	2	2	1	2	2	2	2	2	2	2	2	0	2	2	2	2	2	2	2	2	2	2	2	2	2	2	2	2
AXNA5780748	1	71671165	51.948	0	1	0	0	0	0	1	0	0	0	0	0	0	0	0	0	0	0	0	0	1	0	0	0	0	0	0	0	0	2	0	0	0	0	0	0	0	0	0	0	0	0	0	0	0	0
AXNA5796992	1	71673136	51.951	2	1	2	2	2	2	1	2	2	2	2	2	2	2	2	2	2	2	2	2	1	2	2	2	2	2	2	2	2	0	2	2	2	2	2	2	2	2	2	2	2	2	2	2	2	2
AXNA5791876	1	71673612	51.952	0	1	0	0	0	0	1	0	0	0	0	0	0	0	0	0	0	0	0	0	1	0	0	0	0	0	0	0	0	2	0	0	0	0	0	0	0	0	0	0	0	0	0	0	0	0
AXNA5777025	1	71674775	51.953	0	1	0	0	0	0	1	0	0	0	0	0	0	0	0	0	0	0	0	0	1	0	0	0	0	0	0	0	0	2	0	0	0	0	0	0	0	0	0	0	0	0	0	0	0	0
AXNA5783548	1	71685678	51.97	0	1	0	0	0	0	1	0	0	0	0	0	0	0	0	0	0	0	0	0	1	0	0	0	0	0	0	0	0	2	0	0	0	0	0	0	0	0	0	0	0	0	0	0	0	0
AXNA5791703	1	71688685	51.975	0	1	0	0	0	0	1	0	0	0	0	0	0	0	0	0	0	0	0	0	1	0	0	0	0	0	0	0	0	2	0	0	0	0	0	0	0	0	0	0	0	0	0	0	0	0
AXNA5792529	1	71694898	51.985	0	1	0	0	0	0	1	0	0	0	0	0	0	0	0	0	0	0	0	0	1	0	0	0	0	0	0	0	0	2	0	0	0	0	0	0	0	0	0	0	0	0	0	0	0	0
AXNA5777078	1	71706852	52.003	2	1	2	2	2	2	1	2	2	2	2	2	2	2	2	2	2	2	2	2	1	2	2	2	2	2	2	2	2	0	2	2	2	2	2	2	2	2	2	2	2	2	2	2	2	2
AXNA5767919	1	71707437	52.004	2	1	2	2	2	2	1	2	2	2	2	2	2	2	2	2	2	2	2	2	1	2	2	2	2	2	2	2	2	0	2	2	2	2	2	2	2	2	2	2	2	2	2	2	2	2
AXNA5804525	1	71712411	52.011	0	1	0	0	0	0	1	0	0	0	0	0	0	0	0	0	0	0	0	0	1	0	0	0	0	0	0	0	0	2	0	0	0	0	0	0	0	0	0	0	0	0	0	0	0	0
AXNA5792240	1	71726307	52.033	2	1	2	2	2	2	1	2	2	2	2	2	2	2	2	2	2	2	2	2	1	2	2	2	2	2	2	2	2	0	2	2	2	2	2	2	2	2	2	2	2	2	2	2	2	2
AX-105355433	1	71734357	52.045	2	1	2	2	2	2	1	2	2	2	2	2	2	2	2	2	2	2	2	2	1	2	2	2	2	2	2	2	2	0	2	2	2	2	2	2	2	2	2	2	2	2	2	2	2	2
AX-105352804	1	71755560	52.077	0	1	0	0	0	0	1	0	0	0	0	0	0	0	0	0	0	0	0	0	1	0	0	0	0	0	0	0	0	2	0	0	0	0	0	0	0	0	0	0	0	0	0	0	0	0
AX-105354369	1	71756223	52.078	0	1	0	0	0	0	1	0	0	0	0	0	0	0	0	0	0	0	0	0	1	0	0	0	0	0	0	0	0	2	0	0	0	0	0	0	0	0	0	0	0	0	0	0	0	0
AXNA5810700	1	72260756	52.799	0	1	0	0	0	0	2	0	0	0	0	0	0	0	0	0	0	0	0	0	0	0	0	0	0	0	0	0	0	2	0	0	0	0	0	0	0	0	0	0	0	0	0	0	0	2
AXNA5777776	1	72260795	52.799	2	1	NA	2	2	2	0	2	2	2	2	2	2	2	2	2	2	2	2	2	2	2	2	2	2	2	2	2	2	0	2	2	2	2	2	2	2	2	2	2	2	2	2	2	2	0
AXNA5773995	1	72265121	52.805	2	1	2	2	2	2	0	2	2	2	2	2	2	2	2	2	2	2	2	2	2	2	2	2	2	2	2	2	2	0	2	2	2	2	2	2	2	2	2	2	2	2	2	2	2	0
AXNA5803984	1	72265816	52.806	0	1	0	0	0	0	2	0	0	0	0	0	0	0	0	0	0	0	0	0	0	0	0	0	0	0	0	0	0	2	0	0	0	0	0	0	0	0	0	0	0	NA	0	0	0	2
AXNA5785248	1	72271870	52.814	1	1	0	0	0	0	2	1	0	0	0	0	0	0	0	0	0	0	0	0	0	0	0	0	0	0	0	0	0	2	0	0	0	0	0	0	0	0	0	0	0	0	0	0	0	2
AXNA5769034	1	72273428	52.816	2	1	2	2	2	2	0	2	2	2	2	2	2	2	2	2	2	2	2	2	2	2	2	2	2	2	2	2	2	0	2	2	2	2	2	2	2	2	2	2	2	2	2	2	2	0
AX-105348409	1	72789786	53.319	2	2	2	2	1	1	1	2	1	2	2	2	2	2	1	2	2	2	1	2	2	2	1	2	2	2	2	2	1	0	1	1	2	2	2	1	2	2	2	2	2	2	1	2	2	1
AXNA5772786	1	73006325	53.401	0	1	0	0	1	1	1	0	1	0	0	0	0	0	1	0	0	0	1	0	0	0	1	0	0	0	0	0	1	2	1	1	0	0	0	1	0	0	0	0	0	0	1	0	0	1
AXNA5772142	1	73007858	53.402	2	1	2	2	1	1	1	2	1	2	2	2	2	2	1	2	2	2	1	2	2	2	1	2	2	2	2	2	1	0	1	1	2	2	2	1	2	2	2	2	2	2	1	2	2	1
AXNA5780913	1	73009007	53.402	0	1	0	0	1	1	1	0	1	0	0	0	0	0	1	0	0	0	1	0	0	0	1	0	0	0	0	0	1	2	1	1	0	0	0	1	0	0	0	0	0	0	1	0	0	1
AX-105345830	1	73023201	53.407	0	1	0	0	1	1	1	0	1	0	0	0	0	0	1	0	0	0	1	0	0	0	1	0	0	0	0	0	1	2	1	1	0	0	0	1	0	0	0	0	0	0	1	0	0	1
AXNA5782830	1	73035711	53.411	2	1	2	2	1	1	1	2	1	2	2	2	2	2	1	2	2	2	1	2	2	2	1	2	2	2	2	2	1	0	1	1	2	2	2	1	2	2	2	2	2	2	1	2	2	1
AXNA5786717	1	73041892	53.413	2	1	2	2	1	1	1	2	1	2	2	2	2	2	1	2	2	2	1	2	2	2	1	2	2	2	2	2	1	0	1	1	2	2	2	1	2	2	2	2	2	2	1	2	2	1
AX-107526692	1	73074404	53.423	0	1	0	0	1	1	1	0	1	0	0	0	0	0	1	0	0	0	1	0	0	0	1	0	0	0	0	0	1	1	1	1	0	0	0	1	0	0	0	0	0	0	1	0	0	1
AXNA5816926	1	73119916	53.439	1	1	0	1	1	1	1	0	1	0	0	0	0	0	1	0	0	0	1	0	0	0	NA	0	0	0	0	0	1	2	NA	1	0	0	1	1	0	0	0	0	0	1	1	0	0	1
AXNA5809721	1	73121261	53.439	0	1	0	0	1	1	1	0	1	0	0	0	0	0	1	0	0	0	1	0	0	0	1	0	0	0	0	0	1	2	1	1	0	0	0	1	0	0	0	0	0	0	1	0	0	1
AX-107531838	1	73147315	53.448	2	1	2	2	1	1	1	2	1	2	2	2	2	2	1	2	2	2	1	2	2	2	1	2	2	2	2	2	1	0	1	1	2	2	2	1	2	2	2	2	2	2	1	2	2	1
AXNA5802472	1	73170539	53.457	0	1	0	0	1	1	1	0	1	0	0	0	0	0	1	0	0	0	1	0	0	0	1	0	0	0	0	0	0	2	1	1	0	0	0	1	0	0	0	0	0	0	1	0	0	1
AXNA5798799	1	73197881	53.467	2	1	2	2	1	1	1	2	1	2	2	2	2	2	1	2	2	2	1	2	2	2	1	2	2	2	2	2	2	0	1	1	2	2	2	1	2	2	2	2	2	2	1	2	2	1
AX-107525670	1	73444303	53.605	0	1	0	0	1	1	1	0	1	1	0	0	0	0	1	0	0	0	1	0	0	0	1	0	0	0	0	1	0	2	0	1	0	0	0	2	0	0	0	0	0	2	1	0	0	1
AXNA5804713	1	73489009	53.642	2	1	2	2	1	1	2	2	1	2	2	2	2	2	1	2	2	2	1	2	2	2	1	2	2	2	2	1	2	0	2	1	2	2	2	0	2	2	2	2	2	0	1	2	2	1
AXNA5800312	1	74186497	54.417	1	0	2	0	1	1	1	0	1	0	0	2	2	2	0	2	0	2	0	0	0	2	1	0	2	1	1	0	2	0	1	0	2	0	1	0	2	2	1	2	2	2	0	2	1	1
AXNA5767561	1	74927112	55.716	2	2	2	2	0	1	1	2	1	1	2	2	2	2	1	2	2	2	1	2	2	2	1	2	2	2	2	2	2	0	1	1	2	2	2	1	2	2	1	2	2	2	1	2	2	1
AXNA5809376	1	75045747	56.002	2	2	2	2	0	1	1	2	1	1	2	2	2	2	1	2	2	2	1	2	2	2	1	2	2	2	2	2	2	0	1	1	2	2	2	1	2	2	1	2	2	2	1	2	2	1
AXNA5787196	1	75189321	56.398	0	0	0	0	2	1	2	0	1	1	0	0	0	0	1	0	0	0	1	0	0	0	1	0	0	0	0	0	0	2	1	1	0	0	0	1	0	0	1	0	0	0	1	1	0	2
AXNA5770656	1	75190044	56.4	0	0	0	0	2	1	2	0	1	1	0	0	0	0	1	0	0	0	1	0	0	0	1	0	0	0	0	0	0	2	1	1	0	0	0	1	0	0	1	0	0	0	1	1	0	2
AXNA5784106	1	75190634	56.402	2	2	2	2	0	1	0	2	1	1	2	2	2	2	1	2	2	2	1	2	2	2	1	2	2	2	2	2	2	0	1	1	2	2	2	1	2	2	1	2	2	2	1	1	2	0
AXNA5786167	1	75191453	56.405	0	0	0	0	2	1	2	0	1	1	0	0	0	0	1	0	0	0	1	0	0	0	1	0	0	0	0	0	0	2	1	1	0	0	0	1	0	0	1	0	0	0	1	1	0	2
AXNA5812004	1	75191487	56.405	0	0	0	0	2	1	2	0	1	1	0	0	0	0	1	0	0	0	1	0	0	0	1	0	0	0	0	0	0	2	1	1	0	0	0	1	0	0	1	0	0	0	1	1	0	2
AXNA5775932	1	75192279	56.407	2	2	2	2	0	1	0	2	1	1	2	2	2	2	1	2	2	2	1	2	2	2	1	2	2	2	2	2	2	0	1	1	2	2	2	1	2	2	1	2	2	NA	1	1	2	0
AXNA5801266	1	75192305	56.407	2	2	2	2	0	1	0	2	1	1	2	2	2	2	1	2	2	2	1	2	2	2	1	2	2	2	2	2	2	0	1	1	2	2	2	1	2	2	1	2	2	2	1	1	2	0
AXNA5791180	1	75192359	56.407	0	0	0	0	2	1	2	0	1	1	0	0	0	0	1	0	0	0	1	0	0	0	1	0	0	0	0	0	0	2	1	1	0	0	0	1	0	0	1	0	0	0	1	1	0	2
AXNA5782404	1	75192754	56.408	2	2	2	2	0	1	0	2	1	1	2	2	2	2	1	2	2	2	1	2	2	2	1	2	2	2	2	2	2	0	1	1	2	2	2	1	2	2	1	2	2	2	1	1	2	0
AXNA5798685	1	75193410	56.41	0	0	0	0	2	1	2	0	1	1	0	0	0	0	1	0	0	0	1	0	0	0	1	0	0	0	0	0	0	2	1	1	0	0	0	1	0	0	1	0	0	0	1	1	0	2
AXNA5775996	1	75193836	56.412	0	0	0	0	2	1	2	0	1	1	0	0	0	0	1	0	0	0	1	0	0	0	1	0	0	0	0	0	0	2	1	1	0	0	0	1	0	0	1	0	0	0	1	1	0	2
AXNA5794117	1	75193953	56.412	2	2	2	2	0	1	0	2	1	1	2	2	2	2	1	2	2	2	1	2	2	2	1	2	2	2	2	2	2	0	1	1	2	2	2	1	2	2	1	2	2	2	1	1	2	0
AXNA5801602	1	75194190	56.413	2	2	2	2	0	1	0	2	1	1	2	2	2	2	1	2	2	2	1	2	2	2	1	2	2	2	2	2	2	0	1	1	2	2	2	1	2	2	1	2	2	2	1	1	2	0
AXNA5802730	1	75194213	56.413	2	2	2	2	0	1	0	2	1	1	2	2	2	2	1	2	2	2	1	2	2	2	1	2	2	2	2	2	2	0	1	1	2	2	2	1	2	2	1	2	2	2	1	1	2	0
AXNA5790749	1	75194404	56.413	0	0	0	0	2	1	2	0	1	1	0	0	0	0	1	0	0	0	1	0	0	0	1	0	0	0	0	0	0	2	1	1	0	0	0	1	0	0	1	0	0	0	1	1	0	2
AXNA5771276	1	75194412	56.413	2	2	2	2	0	1	0	2	1	1	2	2	2	2	1	2	2	2	1	2	2	2	1	2	2	2	2	2	2	0	1	1	2	2	2	1	2	2	1	2	2	2	1	1	2	0
AXNA5791064	1	75194630	56.414	2	2	2	2	0	1	0	2	1	1	2	2	2	2	1	2	2	2	1	2	2	2	1	2	2	2	2	2	2	0	1	1	2	2	2	1	2	2	1	2	2	2	1	1	2	0
AXNA5784494	1	75195228	56.416	0	0	0	0	2	1	2	0	1	1	0	0	0	0	1	0	0	0	1	0	0	0	1	0	0	0	0	0	0	2	1	1	0	0	0	1	0	0	1	0	0	0	1	1	0	2
AXNA5788855	1	75195557	56.417	0	0	0	0	2	1	2	0	1	1	0	0	0	0	1	0	0	0	1	0	0	0	1	0	0	0	0	0	0	2	1	1	0	0	0	1	0	0	1	0	0	0	1	1	0	2
AXNA5802225	1	75195590	56.417	2	2	2	2	0	1	0	2	1	1	2	2	2	2	1	2	2	2	1	2	2	2	1	2	2	2	2	2	2	0	1	1	2	2	2	1	2	2	1	2	2	2	1	1	2	0
AXNA5776209	1	75195650	56.417	0	0	0	0	2	1	2	0	1	1	0	0	0	0	1	0	0	0	1	0	0	0	1	0	0	0	0	0	0	2	1	1	0	0	0	1	0	0	1	0	0	0	1	1	0	2
AXNA5795644	1	75195892	56.418	0	0	0	0	2	1	2	0	1	1	0	0	0	0	1	0	0	0	1	0	0	0	1	0	0	0	0	0	0	2	1	1	0	0	0	1	0	0	1	0	0	0	1	1	0	2
AXNA5781162	1	75196056	56.418	2	2	2	2	0	1	0	2	1	1	2	2	2	2	1	2	2	2	1	2	2	2	1	2	2	2	2	2	2	0	1	1	2	2	2	1	2	2	1	2	2	2	1	1	2	0
AXNA5788337	1	75196090	56.419	2	2	2	2	0	1	0	2	1	1	2	2	2	2	1	2	2	2	1	2	2	2	1	2	2	2	2	2	2	0	1	1	2	2	2	1	2	2	1	2	2	2	1	1	2	0
AXNA5800361	1	75196098	56.419	0	0	0	0	2	1	2	0	1	1	0	0	0	0	1	0	0	0	1	0	0	0	1	0	0	0	0	0	0	2	1	1	0	0	0	1	0	0	1	0	0	0	1	1	0	2
AXNA5815953	1	75196174	56.419	2	2	2	2	0	1	0	2	1	1	2	2	2	2	1	2	2	2	1	2	2	2	1	2	2	2	2	2	2	0	1	1	2	2	2	1	2	2	1	2	2	2	1	1	2	0
AXNA5782541	1	75196392	56.419	0	0	0	0	2	1	2	0	1	1	0	0	0	0	1	0	0	0	1	0	0	0	1	0	0	0	0	0	0	2	1	1	0	0	0	1	0	0	1	0	0	0	1	1	0	2
AXNA5770752	1	75196538	56.42	0	0	0	0	2	1	2	0	1	1	0	0	0	0	1	0	0	0	1	0	0	0	1	0	0	0	0	0	0	2	1	1	0	0	0	1	0	0	1	0	0	0	1	1	0	2
AXNA5780906	1	75196566	56.42	2	2	2	2	0	1	0	2	1	1	2	2	2	2	1	2	2	2	1	2	2	2	1	2	2	2	2	2	2	0	1	1	2	2	2	1	2	2	1	2	2	2	1	1	2	0
AXNA5770639	1	75196798	56.421	2	2	2	2	0	1	0	2	1	1	2	2	2	2	1	2	2	2	1	2	2	2	1	2	2	2	2	2	2	0	1	1	2	2	2	1	2	2	1	2	2	2	1	1	2	0
AXNA5813845	1	75196888	56.421	2	2	2	2	0	1	0	2	1	1	2	2	2	2	1	2	2	2	1	2	2	2	1	2	2	2	2	2	2	0	1	1	2	2	2	1	2	2	1	2	2	2	1	1	2	0
AXNA5797364	1	75196973	56.421	2	2	2	2	0	1	0	2	1	1	2	2	2	2	1	2	2	2	1	2	2	2	1	2	2	2	2	2	2	0	1	1	2	2	2	1	2	2	1	2	2	2	1	1	2	0
AXNA5772230	1	75197164	56.422	2	2	2	2	0	1	0	2	1	1	2	2	2	2	1	2	2	2	1	2	2	2	1	2	2	2	2	2	2	0	1	1	2	2	2	1	2	2	1	2	2	2	1	1	2	0
AXNA5793062	1	75197178	56.422	0	0	0	0	2	1	2	0	1	1	0	0	0	0	1	0	0	0	1	0	0	0	1	0	0	0	0	0	0	2	1	1	0	0	0	1	0	0	1	0	0	0	1	1	0	2
AXNA5768989	1	75197279	56.422	0	0	0	0	2	1	2	0	1	1	0	0	0	0	1	0	0	0	1	0	0	0	1	0	0	0	0	0	0	2	1	1	0	0	0	1	0	0	1	0	0	0	1	1	0	2
AXNA5815476	1	75197356	56.422	2	2	2	2	0	1	0	2	1	1	2	2	2	2	1	2	2	2	1	2	2	2	1	2	2	2	2	2	2	0	1	1	2	2	2	1	2	2	1	2	2	2	1	1	2	0
AXNA5809054	1	75197361	56.422	0	0	0	0	2	1	2	0	1	1	0	0	0	0	1	0	0	0	1	0	0	0	1	0	0	0	0	0	0	2	1	1	0	0	0	1	0	0	1	0	0	0	1	1	0	2
AXNA5815288	1	75197571	56.423	0	0	0	0	2	1	2	0	1	1	0	0	0	0	1	0	0	0	1	0	0	0	1	0	0	0	0	0	0	2	1	1	0	0	0	1	0	0	1	0	0	0	1	1	0	2
AXNA5774815	1	75197630	56.423	2	2	2	2	0	1	0	2	1	1	2	2	2	2	1	2	2	2	1	2	2	2	1	2	2	2	2	2	2	0	1	1	2	2	2	1	2	2	1	2	2	2	1	1	2	0
AXNA5790306	1	75197697	56.423	2	2	2	2	0	1	0	2	1	1	2	2	2	2	1	2	2	2	1	2	2	2	1	2	2	2	2	2	2	0	1	1	2	2	2	1	2	2	1	2	2	2	1	1	2	0
AXNA5790644	1	75198129	56.425	0	0	0	0	2	1	2	0	1	1	0	0	0	0	1	0	0	0	1	0	0	0	1	0	0	0	0	0	0	2	1	1	0	0	0	1	0	0	1	0	0	0	1	1	0	2
AXNA5779077	1	75198899	56.427	2	2	2	2	0	1	0	2	1	1	2	2	2	2	1	2	2	2	1	2	2	2	1	2	2	2	2	2	2	0	1	1	2	2	2	1	2	2	1	2	2	2	1	1	2	0
AX-105344922	1	75198972	56.427	2	2	2	2	0	1	0	2	1	1	2	2	2	2	1	2	2	2	1	2	2	2	1	2	2	2	2	2	2	0	1	1	2	2	2	1	2	2	1	2	2	2	1	1	2	0
AXNA5788818	1	75227304	56.515	0	0	0	0	2	1	2	0	1	1	0	0	0	0	1	0	0	0	1	0	0	0	1	0	0	0	0	0	0	2	1	1	0	0	0	1	0	0	1	0	0	0	1	1	0	2
AX-107539363	1	75335545	56.881	1	2	0	2	0	0	0	2	0	1	2	0	0	0	1	0	2	0	1	2	2	0	0	2	0	1	1	2	0	0	0	1	0	2	1	1	0	0	1	0	0	1	1	0	1	0
AX-107540449	1	75363350	56.983	1	2	0	2	0	0	0	2	0	1	2	0	0	0	1	0	2	0	1	2	2	0	0	2	0	1	1	2	0	0	0	1	0	2	1	1	0	0	1	0	0	1	1	0	1	0
AX-107536112	1	75367587	56.999	1	2	0	2	0	0	0	2	0	1	2	0	0	0	1	0	2	0	1	2	2	0	0	2	0	1	1	2	0	0	0	1	0	2	1	1	0	0	1	0	0	1	1	0	1	0
AX-107529099	1	75378970	57.043	1	0	2	0	2	2	2	0	2	1	0	2	2	2	1	2	0	2	1	0	0	2	2	0	2	1	1	0	2	2	2	1	2	0	1	1	2	2	1	2	2	1	1	2	1	2
AX-107532976	1	75431523	57.253	1	0	2	0	2	2	2	0	2	1	0	2	2	2	1	2	0	2	1	0	0	2	2	0	2	1	1	0	2	2	2	1	2	0	1	1	2	2	1	2	2	1	0	2	1	2
AX-107534001	1	75438493	57.282	1	2	0	2	0	0	0	2	0	1	2	0	0	0	1	0	2	0	1	2	2	0	0	2	0	1	1	2	0	0	0	1	0	2	1	1	0	0	1	0	0	1	2	0	1	0
AX-107525859	1	75443940	57.305	1	0	2	0	2	2	2	0	2	1	0	2	2	2	1	2	NA	2	1	0	0	2	2	0	2	1	1	0	2	2	2	1	2	0	1	1	2	2	1	2	2	1	0	2	1	2
AX-107535046	1	75448205	57.323	1	0	2	0	2	2	2	0	2	1	0	2	2	2	NA	2	0	2	1	0	0	2	2	1	2	1	1	0	2	2	2	1	2	0	1	NA	2	2	1	2	2	1	0	2	1	2
AX-107528197	1	75450422	57.332	1	0	2	0	2	2	2	0	2	1	0	2	2	2	1	2	0	2	1	0	0	2	2	0	2	1	1	0	2	2	2	1	2	0	1	1	2	2	1	2	2	1	0	2	1	2
AXNA5793224	1	75450613	57.333	0	0	0	0	2	0	2	0	0	0	0	0	0	0	0	0	0	0	0	0	0	0	0	0	0	0	0	0	0	0	0	0	0	0	0	0	0	0	0	0	0	0	0	0	0	2
AX-107537198	1	75467273	57.404	1	0	2	0	2	2	2	0	2	1	0	2	2	2	1	2	0	2	1	0	0	2	2	0	2	1	1	0	2	2	2	1	2	0	1	1	2	2	1	2	2	1	0	2	1	2
AX-107531956	1	75473298	57.431	1	0	2	0	2	2	2	0	2	1	0	2	2	2	1	2	0	2	1	0	0	2	2	0	2	1	1	0	2	2	2	1	2	0	1	1	2	2	1	2	2	1	0	2	1	2
AX-107527363	1	75475343	57.44	1	0	2	0	2	2	2	0	2	1	0	2	2	2	1	2	0	2	1	0	0	2	2	0	2	1	1	0	2	2	2	1	2	0	1	1	2	2	1	2	2	1	0	2	1	2
AX-107526548	1	75476409	57.444	1	0	2	0	2	2	2	0	2	1	0	2	2	2	1	2	0	2	1	0	0	2	2	0	2	1	1	0	2	2	2	1	2	0	1	1	2	2	1	2	2	1	0	2	1	2
AX-107530003	1	75482028	57.469	1	2	0	2	0	0	0	2	0	1	2	0	0	0	1	0	2	0	1	2	2	0	0	2	0	1	1	2	0	0	0	1	0	2	1	1	0	0	1	0	0	1	2	0	1	0
AX-107530968	1	75488837	57.5	1	2	0	2	0	0	0	2	0	1	2	0	0	0	1	0	2	0	1	2	2	0	0	2	0	1	1	2	0	0	0	1	0	2	1	1	0	0	1	0	0	1	2	0	1	0
AXNA5806022	1	75525873	57.67	2	2	2	2	1	1	NA	2	1	1	2	2	2	2	1	2	2	2	1	2	1	2	1	2	2	2	2	2	2	1	1	1	2	2	2	1	2	2	1	2	2	1	2	1	2	0
AXNA5801051	1	75526074	57.671	0	0	0	0	2	0	2	1	0	0	0	0	0	0	0	0	0	0	0	0	0	0	0	0	0	0	0	0	0	0	0	0	0	0	0	0	0	0	0	0	0	0	0	0	0	2
AXNA5778617	1	75536603	57.721	0	0	0	0	2	1	2	0	1	1	0	0	0	0	1	0	0	0	1	0	1	0	1	0	0	0	0	0	0	2	1	1	0	0	0	1	0	0	1	0	0	1	0	1	0	2
AX-105355964	1	75563097	57.85	2	2	2	2	0	1	0	2	1	1	2	2	2	2	1	2	2	2	1	2	1	2	1	2	2	2	2	2	2	0	1	1	2	2	2	1	2	2	1	2	2	1	2	1	2	0
AXNA5783739	1	75565083	57.86	2	2	2	2	0	1	0	2	NA	1	2	2	2	2	NA	2	2	2	1	2	1	2	1	2	2	2	2	2	2	0	1	1	2	2	2	1	2	2	1	2	2	1	2	1	2	0
AXNA5787650	1	75573245	57.9	2	2	2	2	0	1	0	2	1	1	2	2	2	2	1	2	2	2	1	2	1	2	1	2	2	2	2	2	2	0	1	1	2	2	2	1	2	2	1	2	2	1	2	1	2	0
AXNA5773491	1	75574486	57.907	2	2	2	2	0	1	0	2	1	1	2	2	2	2	1	2	2	2	1	2	1	2	1	2	2	2	2	2	2	0	1	1	2	2	2	1	2	2	1	2	2	1	2	1	2	0
AXNA5779160	1	75574569	57.907	2	2	2	2	0	1	0	2	1	1	2	2	2	2	1	2	2	2	1	2	1	2	1	2	2	2	2	2	2	NA	1	1	2	2	2	1	2	2	1	2	2	1	2	1	2	0
AXNA5816119	1	75575255	57.91	0	0	0	0	2	1	2	0	1	1	0	0	0	0	1	0	0	0	1	0	1	0	1	0	0	0	0	0	0	2	1	1	0	0	0	1	0	0	1	0	0	1	0	1	0	2
AXNA5769984	1	75575467	57.912	0	0	0	0	2	1	2	0	1	1	0	0	0	0	1	0	0	0	1	0	1	0	1	0	0	0	0	0	0	2	1	1	0	0	0	1	0	0	1	0	0	1	0	1	0	2
AXNA5797316	1	75577418	57.921	2	2	2	2	0	1	0	2	1	1	2	2	2	2	1	2	2	2	1	2	1	2	1	2	2	2	2	2	2	0	1	1	2	2	2	1	2	2	1	2	2	1	2	1	2	0
AX-107553792	1	75584218	57.956	0	0	0	0	2	1	2	0	1	1	0	0	0	0	1	0	0	0	1	0	1	0	1	0	0	0	0	0	0	2	1	1	0	0	0	1	0	0	1	0	0	1	0	1	0	2
AXNA5777428	1	75584692	57.958	2	2	2	2	0	1	0	2	1	1	2	2	2	2	1	2	2	2	1	2	1	2	1	2	2	2	2	2	2	0	1	1	2	2	2	1	2	2	1	2	2	1	2	1	2	0
AXNA5796685	1	75591717	57.994	0	0	0	0	2	1	2	0	1	1	0	0	0	0	1	0	0	0	1	0	1	0	1	0	0	0	0	0	0	2	1	1	0	0	0	1	0	0	1	0	0	1	0	1	0	2
AXNA5805423	1	75591734	57.994	0	0	0	0	2	1	2	0	1	1	0	0	0	0	1	0	0	0	1	0	1	0	1	0	0	0	0	0	0	2	1	1	0	0	0	1	0	0	1	0	0	1	0	1	0	2
AX-107554739	1	75596228	58.018	2	2	2	2	0	1	0	2	1	1	2	2	2	2	1	2	2	2	1	2	1	2	1	2	2	2	2	2	2	0	1	1	2	2	2	1	2	2	1	2	2	1	2	1	2	0
AXNA5797792	1	75599356	58.034	0	0	0	0	2	1	2	0	1	1	0	0	0	0	1	0	0	0	1	0	1	0	1	0	0	0	0	0	0	2	1	1	0	0	0	1	0	0	1	0	0	1	0	1	0	2
AX-107556589	1	75602512	58.05	0	0	0	0	2	1	2	0	1	1	0	0	0	0	1	1	0	0	1	0	1	0	1	0	0	0	0	0	0	2	1	1	0	NA	0	1	0	0	1	0	0	1	0	1	0	2
AXNA5795171	1	75604297	58.06	2	2	2	2	0	1	0	2	1	1	2	2	2	2	1	2	2	2	1	2	1	2	1	2	2	2	2	2	2	0	1	1	2	2	2	1	2	2	1	2	2	1	2	1	2	0
AXNA5805293	1	75605392	58.065	2	2	2	2	0	1	0	2	1	1	2	2	2	2	1	2	2	2	1	2	1	2	1	2	2	2	2	2	2	0	1	1	2	2	2	1	2	2	1	2	2	1	2	1	2	0
AXNA5803545	1	75606226	58.07	2	2	2	2	0	1	0	2	1	1	2	2	2	2	1	2	2	2	1	2	1	2	1	2	2	2	2	2	2	0	1	1	2	2	2	1	2	2	1	2	2	1	2	1	2	0
AXNA5806181	1	75607836	58.078	2	2	2	2	0	1	0	2	1	1	2	2	2	2	1	2	2	2	1	2	1	2	1	2	2	2	2	2	2	0	1	1	2	2	2	1	2	2	1	2	2	1	2	1	2	0
AXNA5808269	1	75608246	58.08	2	2	2	2	0	1	1	2	1	1	2	2	2	2	1	2	2	2	1	2	1	2	1	2	2	2	2	2	2	0	1	1	2	2	2	1	2	2	1	2	2	1	2	1	2	0
AXNA5798840	1	75616670	58.125	2	2	2	2	0	1	0	2	1	1	2	2	2	2	1	2	2	2	1	2	1	2	1	2	2	2	2	2	2	0	1	1	2	2	2	1	2	2	1	2	2	1	2	1	2	0
AXNA5808486	1	75618792	58.136	2	2	2	2	0	1	0	2	1	1	2	2	2	2	1	2	2	2	1	2	1	2	1	2	2	2	2	2	2	0	1	1	2	2	2	1	2	2	1	2	2	1	2	1	2	0
AXNA5780122	1	75630626	58.2	0	0	0	0	2	1	2	0	1	1	0	0	0	0	1	0	0	0	1	0	1	0	1	0	0	0	0	0	0	2	1	1	0	0	0	1	0	0	1	0	0	1	0	1	0	2
AXNA5777471	1	75638607	58.244	2	2	2	2	0	1	NA	2	1	1	2	2	2	2	1	2	2	2	1	2	1	2	1	2	2	2	2	2	2	0	1	1	2	2	2	1	2	2	1	2	2	1	2	1	2	0
AXNA5770807	1	75642099	58.263	2	2	2	2	0	1	0	2	1	1	2	2	2	2	1	2	2	2	1	2	1	2	1	2	2	2	2	2	2	0	1	1	2	2	2	1	2	2	1	2	2	1	2	1	2	0
AXNA5809275	1	75646037	58.285	0	0	0	0	2	1	2	0	1	1	0	0	0	0	1	0	0	0	1	0	1	0	1	0	0	0	0	0	0	2	1	1	0	0	0	1	0	0	1	0	0	1	0	1	0	2
AXNA5768999	1	75649901	58.306	0	0	0	0	2	1	2	0	1	1	0	0	0	0	1	0	0	0	1	0	1	0	1	0	0	0	0	0	0	2	1	1	0	0	0	1	0	0	1	0	0	1	0	1	0	2
AXNA5808174	1	75650667	58.31	0	0	0	0	2	1	2	0	1	1	0	0	0	0	1	0	0	0	1	0	1	0	1	0	0	0	0	0	0	2	1	1	0	0	0	1	0	0	1	0	0	1	0	1	0	2
AXNA5779766	1	75658356	58.354	2	2	2	2	0	1	0	2	1	1	2	2	2	2	1	2	2	2	1	2	1	2	1	2	2	2	2	2	2	0	1	1	2	2	2	1	2	2	1	2	2	1	2	1	2	0
AXNA5791659	1	75689220	58.531	0	0	0	0	2	1	2	0	1	0	1	0	0	0	1	0	0	0	1	0	1	0	1	0	0	0	0	0	0	2	1	1	0	0	0	1	0	0	1	0	0	1	0	1	0	2
AX-107530863	1	75733780	58.801	0	0	0	0	1	1	2	0	1	1	1	0	0	0	1	0	0	0	1	0	1	0	1	0	0	0	0	0	0	2	1	1	0	0	0	1	0	0	1	0	0	1	0	1	0	2
AXNA5802132	1	75797998	59.227	0	0	0	0	1	1	2	0	1	1	0	0	0	0	1	0	0	0	1	0	1	0	1	0	0	0	0	0	0	2	1	1	0	0	0	1	0	0	1	0	0	1	0	1	0	2
AXNA5774781	1	75810309	59.313	1	2	2	0	0	1	0	0	1	1	0	2	2	2	0	2	1	2	1	0	0	2	1	0	2	1	2	0	2	0	1	0	2	0	1	0	2	2	0	2	2	0	0	1	2	0
AXNA5782963	1	75814558	59.343	0	0	0	0	0	1	0	0	1	0	0	0	0	0	1	0	0	0	1	0	1	0	1	0	0	0	0	0	0	2	1	1	0	0	0	1	0	0	1	0	0	1	0	1	0	0
AX-105356088	1	75821741	59.394	2	2	1	2	2	1	2	2	1	2	2	2	2	2	1	2	2	2	1	2	1	2	1	2	2	2	2	2	2	0	1	1	2	2	2	1	2	2	1	2	2	1	2	1	2	2
AXNA5791277	1	75821788	59.395	2	2	1	2	2	1	2	NA	1	2	2	2	2	2	1	2	2	2	NA	2	1	2	1	2	2	2	2	2	2	0	1	1	2	2	2	1	2	2	1	2	2	1	2	1	2	2
AXNA5795569	1	75822095	59.397	2	2	1	2	2	1	2	2	1	2	2	2	2	2	1	2	2	NA	2	2	1	2	1	NA	2	2	2	2	2	0	1	1	2	2	2	1	2	2	1	2	2	1	2	1	2	2
AX-107537256	1	75824453	59.414	2	2	1	2	2	1	2	2	1	2	2	2	2	2	1	2	2	2	1	2	1	2	1	2	2	2	2	2	2	0	1	1	2	2	2	1	2	2	1	2	2	1	2	1	2	2
AX-107535108	1	75829272	59.448	0	0	1	0	0	1	0	0	1	0	0	0	0	0	1	0	0	0	1	0	1	0	1	0	0	0	0	0	0	2	1	1	0	0	0	1	0	0	1	0	0	1	0	1	0	0
AX-107534042	1	75831583	59.465	2	2	1	2	2	1	2	2	1	2	2	2	2	2	1	2	2	2	1	2	1	2	1	2	2	2	2	2	2	0	1	1	2	2	2	1	2	2	1	2	2	1	2	1	2	2
AXNA5779460	1	75832069	59.469	2	2	1	2	2	1	2	2	1	2	2	2	2	2	1	2	2	2	1	2	1	2	1	2	2	2	2	2	2	0	1	1	2	2	2	1	2	2	1	2	2	1	2	1	2	2
AXNA5815558	1	75838137	59.513	0	0	1	0	0	1	0	0	1	0	0	0	0	0	1	0	0	0	1	0	1	0	1	0	0	0	0	0	0	2	1	1	0	0	0	1	0	0	1	0	0	1	0	1	0	0
AX-107539404	1	75848276	59.588	2	2	1	2	2	1	2	2	1	2	2	2	2	2	1	2	2	2	1	2	1	2	1	2	2	2	2	2	2	0	1	1	2	2	2	1	2	2	1	2	2	1	2	1	2	2
AX-105352464	1	75849633	59.598	0	0	1	0	0	1	0	0	1	0	0	0	0	0	1	0	0	0	1	0	1	0	1	1	0	0	0	0	0	2	1	1	0	0	0	1	0	0	1	0	0	1	0	1	0	0
AXNA5802454	1	75854766	59.636	0	0	1	0	0	1	0	0	1	0	0	0	0	0	1	0	0	0	1	0	1	0	1	0	0	0	0	0	0	2	1	1	0	0	0	1	0	0	1	0	0	1	0	1	0	0
AX-107533073	1	75861309	59.685	0	0	1	0	0	1	0	0	1	0	0	0	0	0	1	0	0	0	1	0	1	0	1	0	0	0	0	0	0	2	1	1	0	0	0	1	0	0	1	0	0	1	0	1	0	0
AXNA5778995	1	75867341	59.73	2	2	NA	2	2	1	2	2	1	2	2	2	2	2	1	2	2	2	1	2	1	2	1	2	2	2	2	2	2	0	1	1	2	2	2	1	2	2	1	2	2	1	2	1	2	2
AXNA5770404	1	75869603	59.747	2	2	1	2	2	1	2	2	1	2	2	2	2	2	1	2	2	2	1	2	1	2	1	2	2	2	2	2	2	0	1	1	2	2	2	1	2	2	1	2	2	1	2	1	2	2
AX-107525630	1	75880404	59.83	2	2	1	2	2	1	2	2	1	2	2	2	2	2	1	2	2	2	1	2	1	2	1	2	2	2	2	2	2	0	1	1	2	2	2	1	2	2	1	2	2	1	2	1	2	2
AX-107532079	1	75881470	59.838	0	0	1	0	0	1	0	0	1	0	0	0	0	0	1	0	0	0	1	0	1	0	1	0	0	0	0	0	0	2	1	1	0	0	0	1	0	0	1	0	0	1	0	1	0	0
AXNA5814188	1	75884761	59.863	2	2	1	2	2	1	2	2	1	2	2	2	2	2	1	2	2	2	1	2	1	2	1	2	2	2	2	2	2	0	1	1	2	2	2	1	2	2	1	2	2	1	2	1	2	2
AX-107531088	1	75897564	59.962	0	0	1	0	0	1	0	0	1	0	0	0	0	0	1	0	0	0	1	0	1	0	1	0	0	0	0	0	0	2	1	1	0	0	0	1	0	0	1	0	0	1	0	1	0	0
AXNA5808832	1	76070994	61.402	0	1	1	0	1	0	2	0	0	1	0	0	0	0	0	0	1	0	0	0	0	0	0	0	0	0	0	0	0	2	1	1	0	0	0	0	0	0	1	0	0	1	0	1	0	2
AX-107526211	1	76311865	63.54	0	0	1	2	0	1	0	2	1	1	1	0	0	0	1	0	0	0	1	1	0	0	1	0	0	1	1	0	0	2	1	1	0	1	0	1	0	0	1	0	0	2	1	1	0	0
AX-107528303	1	76578578	65.805	2	2	2	2	1	2	0	2	2	2	NA	2	2	2	2	2	2	2	2	2	2	2	2	2	2	2	2	2	2	0	2	1	2	2	2	2	2	2	1	2	2	2	2	1	2	0
AX-107526476	1	76595905	65.955	0	0	0	0	1	0	2	0	0	0	0	0	0	0	0	0	0	0	0	0	0	0	0	0	0	0	0	0	0	2	0	1	0	NA	0	0	0	0	1	0	0	0	0	1	0	2
AXNA5798393	1	76662894	66.539	2	2	2	2	1	2	0	2	2	2	2	2	2	2	2	2	2	2	2	2	2	2	2	2	2	2	2	2	2	0	2	1	2	2	2	2	2	2	1	2	2	2	2	1	2	0
AXNA5796618	1	76668960	66.592	2	2	2	2	1	2	0	2	2	2	2	2	2	2	2	2	2	2	2	2	2	2	2	2	2	2	2	2	2	0	2	1	2	2	2	2	2	2	1	2	2	2	2	1	2	0
AX-107531206	1	76672459	66.622	0	0	0	0	1	0	2	0	0	0	0	0	0	0	0	0	0	0	0	0	0	0	0	0	0	0	0	0	0	2	0	1	0	0	0	0	0	0	1	0	0	0	0	1	0	2
AXNA5787054	1	76724249	67.068	2	2	2	2	1	2	0	2	2	2	2	2	2	2	2	2	2	2	2	2	2	2	2	2	2	2	2	2	2	0	2	1	2	2	2	2	2	2	1	2	2	2	2	1	2	0
AXNA5782131	1	76735982	67.167	2	2	2	2	1	2	0	2	2	2	2	2	2	2	2	2	2	2	2	2	2	2	2	2	2	2	2	2	2	0	2	1	2	2	2	2	2	2	1	2	2	2	2	1	2	0
AXNA5780235	1	76803403	67.74	0	0	0	0	1	0	2	0	0	1	0	0	0	0	0	0	0	0	0	0	0	0	0	0	0	0	0	0	0	2	1	1	0	0	0	0	0	0	1	0	0	0	0	1	0	2
AXNA5810460	1	76808096	67.78	2	2	2	2	1	2	0	2	2	1	2	2	2	2	2	2	2	2	2	2	2	2	2	2	2	2	2	2	2	0	1	1	2	2	2	2	2	2	1	2	2	2	2	1	2	0
AXNA5799791	1	76810435	67.8	2	2	2	2	1	2	0	2	2	1	2	2	2	2	2	2	2	2	2	2	2	2	2	2	2	2	2	2	2	0	2	1	2	2	2	2	2	2	1	2	2	2	2	1	2	0
AXNA5772895	1	76825021	67.924	2	2	2	2	1	2	0	2	2	1	2	2	2	2	2	2	2	2	2	2	2	2	2	2	2	2	2	2	2	0	2	1	2	2	2	2	2	2	1	2	2	2	2	1	2	0
AX-107555718	1	76852040	68.156	2	2	2	2	1	2	1	2	2	2	2	2	2	2	2	2	2	2	2	2	2	2	2	2	2	2	2	2	2	0	2	1	2	2	2	2	2	2	1	2	2	2	2	1	2	1
AX-105350925	1	76874782	68.352	0	1	1	0	1	1	2	0	1	2	0	2	2	2	0	2	1	1	1	0	0	2	1	0	2	1	1	0	2	2	1	1	2	0	1	0	2	2	1	2	2	0	0	2	2	2
AXNA5807856	1	76875172	68.355	2	2	2	2	1	2	1	2	2	2	2	2	2	2	2	2	2	2	2	2	2	2	2	2	2	2	2	2	2	0	2	1	2	2	2	2	2	2	1	2	2	2	2	1	2	1
AXNA5768609	1	76895416	68.532	2	2	2	2	1	2	2	2	2	1	1	2	2	2	2	2	1	2	2	2	2	2	2	2	2	1	2	2	2	2	2	1	2	2	1	2	2	2	2	2	2	2	2	2	2	2
AXNA5805831	1	76895627	68.533	0	0	0	0	1	0	0	0	0	1	1	0	0	0	0	0	1	0	0	0	0	0	0	0	0	1	0	0	0	0	0	1	0	0	1	0	0	0	0	0	0	0	0	0	0	0
AXNA5803164	1	76896736	68.543	0	0	0	0	1	0	0	0	0	1	1	0	0	0	0	0	1	0	0	0	0	0	0	0	0	1	0	0	0	0	0	1	0	0	1	0	0	0	0	0	0	0	0	0	0	0
AXNA5793730	1	76897089	68.546	0	0	0	0	1	0	0	0	0	1	1	0	0	0	0	0	1	0	0	0	0	0	0	0	0	1	0	0	0	0	0	1	0	0	1	0	0	0	0	0	0	0	0	0	0	0
AX-105345580	1	76897290	68.548	2	2	2	2	1	2	2	2	2	1	1	2	2	2	2	2	1	2	2	2	2	2	2	2	2	1	2	2	2	2	2	1	2	2	1	2	2	2	2	2	2	2	2	2	2	2
AXNA5774970	1	76897668	68.551	0	0	0	0	1	0	0	0	NA	1	1	0	0	0	0	0	1	0	0	0	0	0	0	0	0	1	0	0	0	0	0	1	0	0	1	0	0	0	0	0	0	0	0	0	0	0
AXNA5776273	1	76899281	68.565	2	2	2	2	1	2	2	2	2	1	1	2	2	2	2	2	1	2	2	2	2	2	2	2	2	1	2	2	2	2	2	1	2	2	1	2	2	2	2	2	2	2	2	2	2	2
AXNA5796892	1	76900683	68.578	0	0	0	0	1	0	0	0	0	1	1	0	0	0	0	0	1	0	0	0	0	0	0	0	0	1	0	0	0	0	0	1	0	0	1	0	0	0	0	0	0	0	0	0	0	0
AXNA5769663	1	76900978	68.58	2	2	2	2	1	2	2	2	2	1	1	2	2	2	2	2	1	2	2	2	2	2	2	2	2	1	2	2	2	2	2	1	2	2	1	2	2	2	2	2	2	2	2	2	2	2
AXNA5769606	1	76901218	68.582	2	2	2	2	1	2	2	2	2	1	1	2	2	2	2	2	1	2	2	2	2	2	2	2	2	1	2	2	2	2	2	1	2	2	1	2	2	2	2	2	2	2	2	2	2	2
AX-107527825	1	76901865	68.588	0	0	0	0	1	0	0	0	0	1	1	0	0	0	0	0	1	0	0	0	0	0	0	0	0	1	0	0	0	0	0	1	0	0	1	0	0	0	0	0	0	0	0	0	0	0
AX-107526627	1	76901866	68.588	0	1	1	0	2	1	2	0	1	2	1	2	2	2	0	2	2	1	1	0	0	2	1	0	2	2	1	0	2	2	1	2	2	0	2	0	2	2	1	2	2	0	0	2	2	2
AX-107545991	1	76905272	68.618	0	0	0	0	1	0	0	0	0	1	1	0	0	0	0	0	1	0	0	0	0	0	0	0	0	1	0	0	0	0	0	1	0	0	1	0	0	0	0	0	0	0	0	0	0	0
AXNA5809938	1	76905658	68.622	0	0	0	0	1	0	0	0	0	1	1	0	0	0	0	0	1	0	0	0	0	0	0	0	0	1	0	0	0	0	0	1	0	0	1	0	0	0	0	0	0	0	0	0	0	0
AXNA5772099	1	76910866	68.667	2	2	2	2	1	2	2	2	2	1	1	2	2	2	2	2	1	2	2	2	2	2	2	2	2	1	2	2	2	2	2	1	2	2	1	2	2	2	2	2	2	2	2	2	2	2
AX-107537338	1	76940598	68.933	0	0	0	0	1	0	0	0	0	0	1	0	0	0	0	0	1	0	0	0	0	0	0	0	0	1	0	0	0	0	0	1	0	0	1	0	0	0	0	0	0	0	0	0	0	0
AX-107539523	1	76957175	69.083	2	2	2	2	1	2	2	2	2	2	1	2	2	2	2	2	1	2	2	2	2	2	2	2	2	1	2	2	2	2	2	1	2	2	1	2	2	2	2	2	2	2	2	2	2	2
AXNA5810645	1	76958977	69.099	0	0	0	0	1	0	0	0	0	1	1	0	0	0	0	0	1	0	0	0	0	0	0	0	1	1	0	0	0	0	0	1	0	0	1	0	0	0	0	0	0	0	0	0	0	0
AX-107542757	1	76959328	69.102	0	0	0	0	1	0	0	0	0	0	1	0	0	0	0	0	1	0	0	0	0	0	0	0	0	1	0	0	0	0	0	1	0	0	1	0	0	0	0	0	0	0	0	0	0	0
AX-107540583	1	76965441	69.158	0	0	0	0	1	0	0	0	0	0	1	0	0	0	0	0	1	0	0	0	0	0	0	0	0	1	0	0	0	0	0	1	0	0	1	0	0	0	0	0	0	0	0	0	0	0
AX-107553614	1	76971848	69.217	2	2	2	2	1	2	2	2	2	2	1	2	2	2	2	2	1	2	2	2	2	2	2	2	2	1	2	2	2	2	2	1	2	2	1	2	2	2	2	2	2	2	2	2	2	2
AXNA5789583	1	76989222	69.377	0	0	0	0	1	0	1	0	0	0	0	0	0	0	0	0	0	0	0	0	0	0	0	0	1	0	0	0	0	2	1	1	0	0	0	0	0	0	1	0	0	0	0	1	0	1
AXNA5797324	1	76989840	69.383	2	2	2	2	1	2	1	2	2	2	2	2	2	2	2	2	2	2	2	2	2	2	2	2	1	2	2	2	2	0	1	1	2	2	2	2	2	2	1	2	2	2	2	1	2	1
AXNA5794583	1	76990856	69.392	2	2	2	2	1	2	1	2	2	2	2	2	2	2	2	2	2	2	2	2	2	2	2	2	2	2	2	2	2	0	1	1	2	2	2	2	2	2	1	2	2	2	2	1	2	1
AX-107545923	1	77027530	69.735	0	0	0	0	1	0	1	0	0	0	0	0	0	0	0	0	0	0	0	0	0	0	0	0	1	0	0	0	0	2	1	1	0	0	0	0	0	0	1	0	0	0	0	1	0	1
AX-107539421	1	77031176	69.77	0	0	0	0	1	0	1	0	0	0	0	0	0	0	0	0	0	0	0	0	0	0	0	0	1	0	0	0	0	2	1	1	0	0	0	0	0	0	1	0	0	0	0	1	0	1
AXNA5805514	1	77079572	70.232	0	0	0	0	1	0	1	0	0	0	0	0	0	0	0	0	0	0	0	0	0	0	0	0	1	0	0	0	0	2	1	1	0	0	0	0	0	0	1	0	0	0	0	1	0	1
AXNA5783751	1	77104026	70.47	2	2	2	2	1	2	2	2	2	2	2	2	2	2	2	2	2	2	2	2	2	2	2	2	1	2	2	2	2	0	1	1	2	2	2	2	2	2	1	2	2	2	2	1	2	1
AXNA5807478	1	77104236	70.472	2	2	2	2	1	2	2	2	2	2	2	2	2	2	2	2	2	2	2	2	2	2	2	2	1	2	2	2	2	0	1	1	2	2	2	2	2	2	1	2	2	2	2	1	2	1
AXNA5808546	1	77109041	70.519	0	0	0	0	1	0	0	0	0	0	0	0	0	0	0	0	0	0	0	0	0	0	0	0	1	0	0	0	0	2	0	1	0	0	0	0	0	0	1	0	0	0	0	1	0	1
AXNA5811700	1	77109051	70.519	2	2	2	2	1	2	2	2	2	2	2	2	2	2	2	2	2	2	2	2	2	2	2	2	1	2	2	2	2	0	2	1	2	2	2	2	2	2	1	2	2	2	2	1	2	1
AXNA5793832	1	77109318	70.521	2	2	2	2	1	2	2	2	2	2	2	2	2	2	2	2	2	2	2	2	2	2	2	2	1	2	2	2	2	0	2	1	2	2	2	2	2	2	1	2	2	2	2	1	2	1
AXNA5791950	1	77109553	70.524	0	0	0	0	1	0	0	0	0	0	0	0	0	0	0	0	0	0	0	0	0	0	0	0	1	0	0	0	0	2	1	1	0	0	0	0	0	0	1	0	0	0	0	1	0	1
AXNA5785861	1	77109832	70.526	2	2	2	2	1	2	2	2	2	2	2	2	2	2	2	2	2	2	2	2	2	2	2	2	1	2	2	2	2	0	2	1	2	2	2	2	2	2	1	2	2	2	2	1	2	1
AXNA5768648	1	77110237	70.53	2	2	2	2	1	2	2	2	2	2	2	2	2	2	2	2	2	2	2	2	2	2	2	2	1	2	2	2	2	0	2	1	2	2	2	2	2	2	1	2	2	2	2	1	2	1
AX-107527612	1	77110743	70.535	0	0	0	0	1	0	0	0	0	0	0	0	0	0	0	0	0	0	0	0	0	0	0	0	1	0	0	0	0	2	0	1	0	0	0	0	0	0	1	0	0	0	0	1	0	1
AX-105353241	1	77110771	70.535	0	0	0	0	1	0	0	0	0	0	0	0	0	0	0	0	0	0	0	0	0	0	0	0	1	0	0	0	0	2	0	1	0	0	0	0	0	0	1	0	0	0	0	1	0	1
AXNA5770910	1	77111632	70.544	2	2	2	2	1	2	2	2	2	2	2	2	2	2	2	2	2	2	2	2	2	2	2	2	1	2	2	2	2	0	2	1	2	2	2	2	2	2	1	2	2	2	2	1	2	1
AX-107540514	1	77111637	70.544	0	0	0	0	1	0	0	0	0	0	0	0	0	0	0	0	0	0	0	0	0	0	0	0	1	0	0	0	0	1	0	1	0	0	0	0	0	0	1	0	0	0	0	1	0	1
AXNA5801385	1	77112148	70.549	0	0	0	0	1	0	0	0	0	0	0	0	0	0	0	0	0	0	0	0	0	0	0	0	1	0	0	0	0	2	0	1	0	0	0	0	0	0	1	0	0	0	0	1	0	1
AXNA5791031	1	77112189	70.549	NA	0	0	0	1	0	0	0	0	0	0	0	0	0	0	0	0	0	0	0	0	0	0	0	1	0	0	0	0	2	0	NA	0	0	0	0	0	0	1	0	0	0	0	1	0	1
AX-105350492	1	77112401	70.551	2	2	2	2	1	2	2	2	2	2	2	2	2	2	2	2	2	2	2	2	2	2	2	2	1	2	2	2	2	0	2	1	2	2	2	2	2	2	1	2	2	2	2	1	2	1
AX-107544828	1	77116401	70.591	2	2	2	2	1	2	2	2	2	2	2	2	2	2	2	2	2	2	2	2	2	2	2	2	1	2	2	2	2	0	2	1	2	2	2	2	2	2	1	2	2	2	2	1	2	1
AXNA5790914	1	77122684	70.652	0	0	0	0	1	0	0	0	0	0	0	0	0	0	0	0	0	0	0	0	0	0	0	0	1	0	0	0	0	2	1	1	0	0	0	0	0	0	1	0	0	0	0	1	0	1
AXNA5782060	1	77133859	70.762	0	0	0	0	1	0	0	0	0	0	0	0	0	0	0	0	0	0	0	0	0	0	0	0	1	0	0	0	0	2	1	1	0	0	0	0	0	0	1	0	0	0	0	1	0	1
AXNA5773735	1	77152481	70.946	0	0	0	0	1	0	0	0	0	0	0	0	0	0	0	0	0	0	0	0	0	0	0	0	1	0	0	0	0	2	0	1	0	0	0	0	0	0	1	0	0	0	0	1	0	1
AXNA5791637	1	77349544	72.949	2	2	2	2	1	2	2	2	2	2	2	2	2	2	2	2	2	2	2	2	2	2	2	2	1	2	2	2	2	0	2	1	2	2	2	2	2	2	1	2	2	2	2	1	2	1
AX-107526920	1	77394073	73.41	0	0	0	0	1	0	0	0	0	0	0	0	0	0	0	0	0	0	0	0	0	0	0	0	1	0	0	0	0	2	0	1	0	0	0	0	0	0	1	0	0	0	0	1	0	1
AXNA5776832	1	77411522	73.591	1	1	2	2	0	2	2	2	2	1	1	2	2	2	1	2	1	2	2	1	1	2	2	1	1	1	2	1	2	0	1	0	2	1	1	2	2	2	0	2	2	2	1	1	2	1
AXNA5777970	1	77435775	73.842	0	0	0	0	1	0	0	0	0	0	0	0	0	0	0	0	0	0	0	0	0	0	0	0	1	0	0	0	0	2	0	1	0	0	0	0	0	0	1	0	0	0	0	1	0	1
AX-107525708	1	77443158	73.919	0	0	0	0	1	0	0	0	0	0	0	0	0	0	0	0	0	0	0	0	0	0	0	0	1	0	0	0	0	2	0	1	0	0	0	0	0	0	1	0	0	0	0	1	0	1
AX-107526853	1	77468688	74.184	0	0	0	0	1	0	0	0	0	0	0	0	0	0	0	0	0	0	0	0	0	0	0	0	1	0	0	0	0	2	0	1	0	0	0	0	0	0	1	0	0	0	0	1	0	1
AXNA5797966	1	77540478	74.928	1	1	2	2	0	2	2	2	2	1	1	2	2	2	1	2	1	2	2	1	1	2	2	1	1	1	2	1	2	0	0	0	2	1	1	2	2	2	0	2	2	2	1	1	2	1
AXNA5809740	1	77574431	75.279	2	2	2	2	1	2	2	2	2	2	2	2	2	2	2	2	2	2	2	2	2	2	2	2	1	2	2	2	2	0	1	1	2	2	2	2	2	2	1	2	2	2	2	2	2	1
AX-105348963	1	77578804	75.324	1	1	0	0	2	0	0	0	0	1	1	0	0	0	1	0	1	0	0	1	1	0	0	1	1	1	0	1	0	2	2	2	0	1	1	0	0	0	2	0	0	0	1	0	0	1
AX-107529297	1	77579611	75.332	0	0	0	0	1	0	0	0	0	0	0	0	0	0	0	0	0	0	0	0	0	0	0	0	1	0	0	0	0	2	1	1	0	0	0	0	0	0	1	0	0	0	0	0	0	1
AXNA5773366	1	77613044	75.675	2	2	2	2	1	2	2	2	2	2	2	2	2	2	2	2	2	2	2	2	2	2	2	2	1	2	2	2	2	0	1	1	2	2	2	2	2	2	1	2	2	2	2	2	2	1
AX-107530466	1	77632429	75.873	2	2	1	2	2	2	2	2	2	2	2	2	2	2	2	2	2	2	2	2	2	2	2	2	2	2	2	2	2	2	2	2	2	2	2	2	2	2	2	2	2	1	2	1	2	2
AXNA5772152	1	77684874	76.405	0	1	0	0	2	0	1	0	0	1	1	0	0	0	1	0	1	0	0	1	1	0	0	1	1	1	0	1	0	2	2	2	0	1	1	0	0	0	2	0	0	0	1	0	0	1
AX-107526251	1	77751872	77.075	2	2	2	2	1	2	1	2	2	2	2	2	2	2	2	2	2	2	2	2	2	2	2	2	1	2	2	2	2	0	1	1	2	2	2	2	2	2	1	2	2	2	2	2	2	1
AXNA5812718	1	77861904	78.141	2	2	2	2	NA	2	2	2	2	2	2	2	2	2	2	2	2	2	2	2	2	2	2	2	1	2	2	2	2	0	1	1	2	2	2	2	2	2	1	2	2	2	2	2	2	1
AXNA5784912	1	77879035	78.304	0	0	0	0	1	0	0	0	0	0	0	0	0	0	0	0	0	0	0	0	0	0	0	0	1	0	0	0	0	2	1	1	0	0	0	0	0	0	1	0	0	0	0	0	0	1
AXNA5776404	1	77916027	78.657	0	0	0	0	1	0	0	0	0	0	0	0	0	0	0	0	0	0	0	0	0	0	0	0	1	0	0	0	0	2	1	1	0	0	0	0	0	0	1	0	0	0	0	0	0	1
AX-107528461	1	77931465	78.804	1	1	1	2	1	1	1	2	1	2	1	1	1	1	1	NA	2	2	1	2	2	1	1	2	1	2	2	1	1	2	1	2	1	1	2	1	2	1	1	1	1	1	1	1	2	1
AXNA5789806	1	77935539	78.843	2	2	2	2	1	2	2	2	2	2	2	2	2	2	2	2	2	2	2	2	2	2	2	2	1	2	2	2	2	0	1	1	2	2	2	2	2	2	1	2	2	2	2	2	2	1
AX-107529428	1	77937250	78.859	2	2	2	2	1	2	2	2	2	2	2	2	2	2	2	2	2	2	2	2	2	2	2	2	1	2	2	2	2	0	1	1	2	2	2	2	2	2	1	2	2	2	2	2	2	1
AX-107526810	1	77948784	78.969	0	0	0	0	1	0	0	0	0	1	1	0	0	0	1	0	1	0	0	1	1	0	0	1	0	1	0	1	0	0	1	1	0	1	1	0	0	0	1	0	0	0	1	0	0	0
AX-107525942	1	78117357	80.573	0	1	0	0	1	0	0	0	0	1	1	0	0	0	1	0	1	0	0	1	1	0	0	1	0	1	0	1	0	2	2	2	0	1	1	1	0	0	1	0	0	0	1	0	0	0
AX-107530140	1	78143869	80.824	2	1	2	2	1	2	2	2	2	1	1	2	2	2	1	2	1	2	2	1	1	2	2	1	2	1	2	1	2	0	0	0	2	1	1	1	2	2	1	2	2	2	1	2	2	2
AX-107532142	1	78153692	80.918	2	1	2	2	1	2	2	2	2	1	1	2	2	2	1	2	1	2	2	1	1	2	2	1	2	1	2	1	2	0	0	0	2	1	1	1	2	2	1	2	2	2	1	2	2	2
AXNA5796905	1	78154902	80.929	0	0	0	0	1	0	0	0	0	1	1	0	0	0	1	0	1	0	0	1	1	0	0	1	0	1	0	1	0	2	2	2	0	1	1	1	0	0	1	0	0	0	1	0	0	0
AXNA5805342	1	78175267	81.123	0	1	1	0	0	1	0	0	1	1	0	2	2	2	0	2	1	1	1	0	0	2	1	0	1	1	1	0	2	0	0	0	2	0	1	0	2	2	1	2	2	0	0	1	2	0
AXNA5767983	1	78196608	81.325	2	2	2	2	1	2	2	2	2	1	1	2	2	2	1	2	1	2	2	1	1	2	2	1	2	2	2	1	2	0	0	0	2	1	1	1	2	2	1	2	2	2	1	2	2	2
AXNA5797020	1	78203419	81.39	2	2	2	2	1	2	2	2	2	1	1	2	2	2	1	2	1	2	2	1	1	2	2	1	2	2	2	1	2	0	0	0	2	1	1	1	2	2	1	2	2	2	1	2	2	2
AX-107531114	1	78207307	81.426	0	0	0	0	1	0	0	0	0	1	1	0	0	0	1	0	1	0	0	1	1	0	0	1	0	0	0	1	0	0	1	1	0	1	1	1	0	0	1	0	0	0	1	0	0	0
AX-107529212	1	78215906	81.508	0	0	0	0	1	0	0	0	0	1	1	0	0	0	1	0	1	0	0	1	1	0	0	1	0	0	0	1	0	2	2	2	0	1	1	1	0	0	1	0	0	0	1	0	0	0
AXNA5783559	1	78218112	81.529	2	2	2	2	1	2	2	2	2	1	1	2	2	2	1	2	1	2	2	1	1	2	2	1	2	2	2	1	2	0	0	0	2	1	1	1	2	2	1	2	2	2	1	2	2	2
AXNA5786673	1	78230692	81.648	2	2	2	2	1	2	2	2	2	1	1	2	2	2	1	2	1	2	2	1	1	2	2	1	2	2	2	1	2	0	0	0	2	1	1	1	2	2	1	2	2	2	1	2	2	2
AXNA5810282	1	78244882	81.782	0	1	0	0	1	0	0	0	0	1	1	0	0	0	1	0	1	0	0	1	1	0	0	1	0	0	0	1	0	2	2	2	0	1	1	1	0	0	1	0	0	0	1	0	0	0
AXNA5772049	1	78247147	81.804	0	0	0	0	1	0	0	0	0	1	1	0	0	0	1	0	1	0	0	1	1	0	0	1	0	0	0	1	0	2	2	2	0	1	1	1	0	0	1	0	0	0	1	0	0	0
AX-107536110	1	78253248	81.862	2	1	2	2	1	2	2	2	2	1	1	2	2	2	1	2	1	2	2	1	1	2	2	1	2	2	2	1	2	0	0	0	2	1	1	1	2	2	1	2	2	2	1	2	2	2
AXNA5783233	1	78263309	81.957	2	2	2	2	1	2	2	2	2	1	1	2	2	2	1	2	1	2	2	1	1	2	2	1	2	2	2	1	2	0	0	0	2	1	1	1	2	2	1	2	2	2	1	2	2	2
AX-107538279	1	78266188	81.984	2	2	2	2	1	2	2	2	2	1	1	2	2	2	1	2	1	2	2	1	1	2	2	1	2	2	2	1	2	2	1	1	2	1	1	1	2	2	1	2	2	2	1	2	2	2
AX-107540460	1	78285511	82.167	2	1	2	2	1	2	2	2	2	1	1	2	2	2	1	2	1	2	2	1	1	2	2	1	2	2	2	1	2	0	0	0	2	1	1	1	2	2	1	2	2	2	1	2	2	1
AXNA5812976	1	78286585	82.177	2	1	2	2	1	2	2	2	2	1	1	2	2	2	1	2	1	2	2	1	1	2	2	1	2	2	2	1	2	0	0	0	2	1	1	1	2	2	1	2	2	2	1	2	2	1
AX-107541539	1	78295883	82.265	2	1	2	2	1	2	2	2	2	1	1	2	2	2	1	2	1	2	2	1	1	2	2	1	2	2	2	1	2	0	0	0	2	1	1	1	2	2	1	2	2	1	1	2	2	1
AX-107537200	1	78297372	82.279	0	1	0	0	1	0	0	0	0	1	1	0	0	0	1	0	1	0	0	1	1	0	0	1	0	0	0	1	0	2	2	2	0	1	1	1	0	0	1	0	0	0	1	0	0	1
AXNA5808604	1	78302255	82.325	0	1	0	0	1	0	0	0	0	1	1	0	0	0	1	0	1	0	0	1	1	0	0	1	0	0	0	1	0	2	2	2	0	1	1	1	0	0	1	0	0	0	1	0	0	1
AX-107539361	1	78305275	82.354	0	1	NA	0	1	0	0	0	0	1	1	0	0	0	1	0	1	0	0	1	1	0	0	1	0	0	0	1	0	2	2	2	0	1	1	1	0	0	1	0	0	0	1	0	0	1
AX-105349333	1	78308838	82.387	2	0	2	2	0	2	2	2	2	0	NA	2	2	2	0	2	0	2	2	0	0	2	2	0	2	2	2	0	2	2	0	0	2	0	NA	0	2	2	0	2	2	2	0	2	2	2
AXNA5812458	1	78309987	82.398	0	1	0	0	1	0	0	0	0	1	1	0	0	0	1	0	1	0	0	1	1	0	0	1	0	0	0	1	0	2	2	2	0	1	1	1	0	0	1	0	0	0	1	0	0	1
AX-107542625	1	78310972	82.408	0	1	0	0	1	0	0	0	0	1	1	0	0	0	1	0	1	0	0	1	1	0	0	1	0	0	0	1	0	2	2	2	0	1	1	1	0	0	1	0	0	0	1	0	0	1
AXNA5783248	1	78315126	82.447	2	1	2	2	1	2	2	2	2	1	1	2	2	2	1	2	1	2	2	1	1	2	2	1	2	2	2	1	2	0	0	0	2	1	1	1	2	2	1	2	2	2	1	2	2	1
AX-107532921	1	78322941	82.521	2	1	2	2	1	2	2	2	2	1	1	2	2	2	1	2	1	2	2	1	1	2	2	1	2	2	2	1	2	0	0	0	2	1	1	1	2	2	1	2	2	2	1	2	2	1
AXNA5792508	1	78325159	82.542	2	1	2	2	1	2	2	2	2	1	1	2	2	2	1	2	1	2	2	1	1	2	2	1	2	2	2	1	2	0	0	0	2	1	1	1	2	2	1	2	2	2	1	2	2	1
AXNA5789738	1	78334394	82.629	2	1	2	2	1	2	2	2	2	1	1	2	2	2	1	2	1	2	2	1	1	2	2	1	2	2	2	1	2	0	0	0	2	1	1	1	2	2	1	2	2	2	1	2	2	1
AXNA5774695	1	78357563	82.847	1	1	0	0	1	0	0	0	0	NA	1	0	0	0	1	0	1	0	0	1	1	0	0	0	0	0	1	1	0	2	2	2	0	NA	1	1	0	0	1	0	0	0	1	0	0	1
AX-107533060	1	78359870	82.869	0	0	2	2	0	2	2	2	2	0	0	2	2	2	0	2	0	2	2	0	0	2	2	0	2	2	2	0	2	2	0	0	2	0	0	0	2	2	0	2	2	2	0	2	2	2
AXNA5789102	1	78388888	83.143	1	1	2	2	1	2	2	2	2	1	1	2	2	2	1	2	1	2	2	1	1	2	2	1	2	2	2	1	2	0	0	0	2	1	1	1	2	2	1	2	2	2	1	2	2	1
AXNA5796094	1	78398339	83.232	1	1	2	2	1	2	2	2	2	1	1	2	2	2	1	2	1	2	2	1	1	2	2	1	2	2	2	1	2	0	0	0	2	1	1	1	2	2	1	2	2	2	1	2	2	1
AX-107525483	1	78399764	83.245	1	1	2	2	1	2	2	2	2	1	1	2	2	2	1	2	1	2	2	1	1	2	2	1	2	2	2	1	2	2	1	1	2	1	1	1	2	2	1	2	2	2	1	2	2	2
AX-107536276	1	78401249	83.259	1	2	2	2	1	2	2	2	2	1	1	2	2	2	1	2	1	2	2	1	1	2	2	1	2	2	2	1	2	2	1	1	2	1	1	1	2	2	1	2	2	2	1	2	2	2
AXNA5799085	1	78402181	83.268	1	1	2	2	1	2	2	2	2	1	1	2	2	2	1	2	1	2	2	1	1	2	2	1	2	2	2	1	2	0	0	0	2	1	1	1	2	2	1	2	2	2	1	2	2	1
AX-107535200	1	78406856	83.312	1	1	0	0	1	0	0	0	0	1	1	0	0	0	1	0	1	0	0	1	1	0	0	1	0	0	0	1	0	2	2	2	0	1	1	1	0	0	1	0	0	0	1	0	0	1
AXNA5787078	1	78408683	83.329	1	1	0	0	1	0	0	0	0	1	1	1	0	0	1	1	1	0	0	1	1	0	1	1	0	0	0	1	0	2	2	2	0	1	1	1	0	0	1	0	0	NA	1	0	0	1
AX-107540473	1	78451836	83.735	2	2	2	2	1	2	2	2	2	1	1	2	2	2	1	2	1	2	2	1	1	2	2	1	2	2	2	1	2	2	1	1	2	1	1	1	2	2	1	2	2	2	1	2	2	2
AX-107535050	1	78458129	83.794	1	1	2	2	1	2	2	2	2	1	1	2	2	2	1	2	1	2	2	1	1	2	2	1	2	2	2	1	2	0	0	0	2	1	1	1	2	2	1	2	2	2	1	2	2	1
AXNA5769355	1	78468983	83.896	1	1	0	0	1	0	0	0	0	1	1	0	0	0	1	0	1	0	0	1	1	0	0	1	0	0	0	1	0	2	2	2	0	1	1	1	0	0	1	0	0	0	1	0	0	1
AXNA5815452	1	78474163	83.944	1	1	0	0	1	0	0	0	0	1	1	0	0	0	1	0	1	0	0	1	1	0	0	1	0	0	0	1	0	2	2	2	0	1	1	1	0	0	1	0	0	0	1	0	0	1
AX-107539375	1	78500893	84.195	1	1	0	0	1	0	0	0	0	1	1	0	0	0	1	0	1	0	0	1	1	0	0	1	0	0	0	1	0	2	2	2	0	1	1	1	0	0	1	0	0	0	1	0	0	1
AXNA5801574	1	78502843	84.213	1	1	0	0	1	0	0	0	0	1	1	0	0	0	1	0	1	0	0	1	1	0	0	1	0	0	0	1	0	2	2	2	0	1	1	1	0	0	1	0	0	0	1	0	0	1
AXNA5811389	1	78508712	84.268	1	1	0	0	1	0	0	0	0	1	1	0	0	0	1	0	1	0	0	1	1	0	0	1	0	0	0	1	0	2	2	2	0	1	1	1	0	0	1	0	0	0	1	0	0	1
AXNA5783805	1	78524197	84.413	1	1	0	0	1	0	0	0	0	1	1	0	0	0	1	0	1	0	0	1	1	0	0	1	0	0	0	1	0	2	2	2	0	1	1	1	0	0	1	0	0	0	1	0	0	1
AXNA5792735	1	78524612	84.417	1	1	0	0	1	0	0	0	0	1	1	0	0	0	1	0	1	0	0	1	1	0	0	1	0	0	0	1	0	2	2	2	0	1	1	1	0	0	1	0	0	0	1	0	0	1
AXNA5781206	1	78525073	84.421	1	1	2	2	1	2	2	2	2	1	1	2	2	2	1	2	1	2	2	1	1	2	2	1	2	2	2	1	2	0	0	0	2	1	1	1	2	2	1	2	2	2	1	2	2	1
AXNA5785193	1	78526617	84.436	1	1	0	0	1	0	0	0	0	1	1	0	0	0	1	0	1	0	0	1	1	0	0	1	0	0	0	1	0	2	2	2	0	1	1	1	0	0	1	0	0	0	1	0	0	1
AX-107525535	1	78529631	84.464	1	1	0	0	1	0	0	0	0	1	1	0	0	0	1	0	1	0	0	1	1	0	0	1	0	0	0	1	0	2	2	2	0	1	1	1	0	0	1	0	0	0	1	0	0	1
AX-107527421	1	78548023	84.636	1	1	2	2	1	2	NA	2	2	1	1	2	2	2	1	2	1	2	2	1	1	2	2	1	2	2	2	1	2	0	0	0	2	1	1	1	2	2	1	2	2	2	1	2	2	1
AXNA5803361	1	78591112	85.038	1	1	2	2	1	2	2	2	2	1	1	2	2	2	1	2	1	2	2	1	1	2	2	1	2	2	2	1	2	0	0	0	2	1	1	1	2	2	1	2	2	2	1	2	2	1
AXNA5780015	1	78592179	85.048	1	1	2	2	1	2	2	2	2	1	1	2	2	2	1	2	1	2	2	1	1	2	2	1	2	2	2	1	2	0	0	0	2	1	1	1	2	2	1	2	2	2	1	2	2	1
AXNA5770458	1	78595410	85.078	1	2	2	2	2	2	2	2	2	2	2	2	2	2	2	2	2	2	2	2	2	2	2	2	2	2	2	2	2	0	1	1	2	2	2	2	2	2	2	2	2	2	2	2	2	1
AX-107536268	1	78597234	85.095	0	1	0	0	1	0	0	0	0	1	1	0	0	0	1	0	1	0	0	1	1	0	0	1	0	0	0	1	0	0	1	1	0	1	1	1	0	0	1	0	0	0	1	0	0	0
AX-107534151	1	78610085	85.215	0	1	0	0	1	0	0	0	0	1	1	0	0	0	1	0	1	0	0	1	1	0	0	1	0	0	0	1	0	2	2	2	0	1	1	1	0	0	1	0	0	0	1	0	0	1
AX-107535188	1	78644427	85.534	0	0	0	0	1	0	0	0	0	1	1	0	0	0	1	0	1	0	0	1	1	0	0	1	0	0	0	1	0	0	1	1	0	1	1	1	0	0	1	0	0	0	1	0	0	0
AX-107539520	1	78645772	85.547	0	2	0	0	2	0	0	0	0	2	2	0	0	0	2	0	2	0	0	2	2	0	0	2	0	0	0	2	0	0	2	2	0	2	2	2	0	0	2	0	0	0	2	0	0	0
AX-107525430	1	78658961	85.669	0	2	2	0	2	1	0	0	1	2	1	2	2	2	1	2	2	1	1	1	1	2	1	2	1	1	1	1	2	2	1	2	2	1	2	1	2	2	2	2	2	0	1	2	2	1
AX-107526279	1	78699419	86.045	0	0	0	0	1	0	0	0	0	1	1	0	0	0	1	0	1	0	0	1	1	0	0	1	0	0	0	1	0	0	1	1	0	1	1	1	0	0	1	0	0	0	1	0	0	0
AX-107527142	1	78792198	86.901	1	2	2	2	2	2	2	2	2	2	1	2	2	2	2	1	2	1	2	2	2	1	2	2	2	2	2	2	1	2	2	1	1	2	1	2	2	1	1	2	2	2	2	1	2	1
AX-107525397	1	78818632	87.144	0	0	0	0	1	0	0	0	0	1	1	0	0	0	1	0	1	0	0	1	1	0	0	1	0	0	0	1	0	0	1	1	0	1	1	1	0	0	1	0	0	0	1	0	0	0
AX-107526250	1	78861826	87.539	2	2	2	2	1	2	2	2	2	1	1	2	2	2	1	2	1	2	2	1	1	2	2	1	2	2	2	1	2	2	1	1	2	1	1	1	2	2	1	2	2	2	1	2	2	2
AXNA5806108	1	78882141	87.725	2	2	2	2	1	2	2	2	2	1	1	2	2	2	1	2	1	2	2	1	1	2	2	1	2	2	2	1	2	2	1	1	2	1	1	1	2	2	1	2	2	2	1	2	2	2
AX-107526200	1	78996948	88.768	2	2	2	2	1	2	2	2	2	1	1	2	2	2	1	2	1	2	2	1	1	2	2	1	2	2	2	1	2	2	1	1	2	1	1	1	2	2	1	2	2	2	1	2	2	2
AX-107525539	1	79170365	90.321	2	2	2	2	1	2	2	2	2	1	1	2	2	2	1	2	1	2	2	1	1	2	2	1	2	2	2	1	2	2	1	1	2	1	1	1	2	2	1	2	2	2	1	2	2	2
AX-107525560	1	79214821	90.715	2	2	NA	2	1	2	2	2	2	1	1	2	2	2	1	2	1	2	2	1	1	2	2	1	1	2	2	1	2	2	1	1	NA	1	1	1	2	2	1	2	2	2	1	2	2	2
AXNA5793549	1	79403757	92.364	0	0	0	0	0	0	0	0	0	0	0	1	1	1	0	1	0	0	0	0	0	0	0	0	0	0	0	0	0	0	0	0	0	0	0	0	0	1	0	0	0	0	0	0	0	0
AX-107527743	1	79547654	93.587	0	0	0	0	1	0	0	0	0	1	1	0	0	0	1	0	1	0	0	1	1	0	0	1	0	0	0	1	0	0	1	1	0	1	1	1	0	0	1	0	0	0	1	0	0	0
AXNA5770831	1	79565078	93.733	2	2	2	2	1	2	2	2	2	1	1	2	2	2	1	2	1	2	2	1	1	2	2	1	2	2	2	1	2	2	1	1	2	1	1	1	2	2	1	2	2	2	1	2	2	2
AXNA5778730	1	79565667	93.738	0	0	0	0	1	0	0	0	0	1	1	0	0	0	1	0	1	0	0	1	1	0	0	1	0	0	0	1	0	0	1	1	0	1	1	1	0	0	1	0	0	0	1	0	0	0
AX-107526179	1	79702377	94.869	2	2	2	2	1	2	2	2	2	1	1	2	2	2	1	2	1	2	2	1	1	2	2	1	2	2	2	1	2	2	1	1	2	1	1	1	2	2	1	2	2	2	1	2	2	2
AX-107546460	1	79843560	96.012	0	0	0	0	0	1	1	0	1	1	0	0	0	0	0	0	0	0	0	0	0	0	1	0	0	NA	1	0	0	1	0	0	0	0	1	0	0	0	0	NA	0	0	0	0	0	0
AX-107525287	1	79847102	96.041	2	2	2	2	1	2	2	2	2	1	1	2	2	2	1	2	1	2	2	1	1	2	2	1	2	2	2	1	2	2	1	1	2	1	1	2	2	2	1	2	2	2	1	2	2	2
AX-105354694	1	79894667	96.421	2	2	2	2	1	2	2	2	2	1	1	2	2	2	1	2	1	2	2	1	1	2	2	1	2	2	2	1	2	2	1	1	2	1	1	2	2	2	1	2	2	2	1	2	2	2
AX-107528191	1	79946473	96.832	0	0	0	0	1	0	0	0	0	1	1	0	0	0	1	0	1	0	0	1	1	0	0	1	0	0	0	1	0	0	1	1	0	1	1	0	0	0	1	0	0	0	1	0	0	0
AX-107534275	1	79952349	96.878	2	2	2	2	1	2	2	2	2	1	1	2	2	2	1	2	1	2	2	1	1	2	2	1	2	2	2	1	2	2	1	1	2	1	1	2	2	2	1	2	2	2	1	2	2	2
AX-107525188	1	80022370	97.429	0	0	0	0	1	0	0	0	0	1	1	0	0	0	1	0	1	0	0	1	1	0	0	1	0	0	0	1	0	0	1	1	0	1	1	0	0	0	1	0	0	0	1	0	0	0
AX-107529114	1	80033727	97.518	2	2	2	2	1	2	2	2	2	NA	2	2	2	2	1	2	1	2	2	1	1	2	2	1	2	2	2	1	2	2	1	1	2	1	1	2	2	2	1	2	2	2	1	2	2	2
AX-105349601	1	80060246	97.726	2	2	2	2	1	2	2	2	2	1	2	2	2	2	1	2	1	2	2	1	1	2	2	1	2	2	2	1	2	2	1	1	2	1	1	2	2	2	1	2	2	2	1	2	2	2
AX-107539639	1	80078218	97.866	2	2	2	2	1	2	2	2	2	1	2	2	2	2	1	2	1	2	2	1	1	2	2	1	2	2	2	1	2	2	1	1	2	1	1	2	2	2	1	2	2	2	1	2	2	2
AX-107525789	1	80091818	97.971	0	0	0	0	1	0	0	0	0	1	0	0	0	0	1	0	1	0	0	1	1	0	0	1	0	0	0	1	0	0	1	1	0	1	1	0	0	0	1	0	0	0	1	0	0	0
AX-105351548	1	80108485	98.101	0	0	0	0	1	0	0	0	0	1	0	0	0	0	1	0	1	0	0	1	1	0	0	1	0	0	0	1	0	0	1	1	0	1	1	0	0	0	1	0	0	0	1	0	0	0
AX-107537448	1	80124512	98.225	0	0	0	0	1	0	0	0	0	1	0	0	0	0	1	0	1	0	0	1	1	0	0	1	0	0	0	1	0	0	1	1	0	1	1	0	0	0	1	0	0	0	1	0	0	0
AX-107525178	1	80168939	98.568	2	2	2	2	1	2	2	2	2	1	2	2	2	2	1	2	1	2	2	1	1	2	2	1	2	2	2	1	2	2	1	1	2	1	1	2	2	2	1	2	2	2	1	2	2	2
AX-105354259	1	80195735	98.775	2	2	2	2	1	2	2	2	2	1	2	2	2	2	1	2	1	2	2	1	1	2	2	1	2	2	2	1	2	2	1	1	2	1	1	2	2	2	1	2	2	2	1	2	2	2
AX-107529049	1	80214770	98.921	0	0	0	0	1	0	0	0	0	1	0	0	0	0	1	0	1	0	0	1	1	0	0	1	0	0	0	1	0	0	1	1	0	1	1	0	0	0	1	0	0	0	1	0	0	0
AX-107536287	1	80245009	99.153	2	2	2	2	1	2	2	2	2	1	2	2	2	2	1	2	1	2	2	1	2	2	2	1	2	2	2	1	2	2	1	1	2	1	1	2	2	2	1	2	2	2	1	2	2	2
AX-107533035	1	80247772	99.174	2	2	2	2	1	2	2	2	2	1	2	2	2	2	1	2	1	2	2	1	2	2	2	1	2	2	2	1	2	2	1	1	2	1	1	2	2	2	1	2	2	2	1	2	2	2
AX-107534143	1	80274335	99.377	2	2	2	2	1	2	2	2	2	1	2	2	2	2	1	2	1	2	2	1	2	2	2	1	2	2	2	1	2	2	1	1	2	1	1	2	2	2	1	2	2	2	1	2	2	2
AX-107537128	1	80316383	99.697	0	0	0	0	1	0	0	0	0	1	0	0	0	0	1	0	1	0	0	1	0	0	0	1	0	0	0	1	0	0	1	1	0	1	1	0	0	0	1	0	0	0	1	0	0	0
AX-107525141	1	80340279	99.879	2	2	2	2	0	2	2	2	2	0	2	2	2	2	0	2	0	2	2	0	2	2	2	0	2	2	2	0	2	2	0	0	2	0	0	2	2	2	0	2	2	2	0	2	2	2
AX-107544905	1	80430590	100.562	1	0	0	0	0	0	0	NA	0	1	0	0	1	0	0	0	1	1	0	0	0	0	0	0	0	0	0	0	0	0	0	0	0	0	0	0	0	0	0	0	0	0	0	0	1	0
AXNA5814489	1	80507033	101.137	2	2	2	2	1	2	2	2	2	1	2	2	2	2	1	2	1	2	2	1	2	2	2	1	2	2	2	1	2	2	1	1	2	1	1	2	2	2	1	2	2	2	2	2	2	2
AX-107526752	1	80568612	101.598	1	1	0	2	0	1	0	2	1	0	1	0	0	0	1	0	0	1	1	1	0	0	1	0	1	0	1	1	1	0	0	0	0	1	0	2	1	0	0	1	0	1	1	0	0	0
AX-107533112	1	80603258	101.857	2	2	2	2	1	2	2	2	2	1	2	2	2	2	1	2	1	2	2	1	2	2	2	1	2	2	2	1	2	2	1	1	2	1	1	2	2	2	1	2	2	2	2	2	2	2
AX-107530151	1	80668165	102.341	0	0	0	0	1	0	0	0	0	1	0	0	0	0	1	0	1	0	0	1	0	0	0	1	0	0	0	1	0	0	1	1	0	1	1	0	0	0	1	0	0	0	0	0	0	0
AX-107531108	1	80694580	102.537	0	0	0	0	1	0	0	0	0	1	0	0	0	0	1	0	1	0	0	1	0	0	0	1	0	0	0	1	0	0	1	1	0	1	1	0	0	0	1	0	0	0	0	0	0	0
AX-107527509	1	80698425	102.566	0	0	0	0	1	0	0	0	0	1	0	0	0	0	1	0	1	0	0	1	0	0	0	1	0	0	0	1	0	0	1	1	0	1	1	0	0	0	1	0	0	0	0	0	0	0
AX-107528538	1	80711357	102.662	0	1	0	0	0	0	0	0	0	0	0	0	0	0	0	0	0	0	0	0	0	0	0	0	1	0	1	0	1	0	0	0	0	0	0	0	1	0	0	1	0	0	0	0	0	0
AX-107529373	1	80789039	103.239	2	2	2	2	0	2	2	2	2	0	2	2	2	2	0	2	0	2	2	0	2	2	2	0	2	2	2	0	2	2	0	0	2	0	0	2	2	2	0	2	2	2	2	2	2	2
AX-107533093	1	80881268	103.922	2	2	2	2	1	2	2	2	2	1	2	2	2	2	1	2	1	2	2	1	2	2	2	1	2	2	2	1	2	2	1	1	2	1	1	2	2	2	1	2	2	2	2	2	2	0
AX-107531106	1	80883741	103.94	0	0	0	0	1	0	0	0	0	1	0	0	0	0	1	0	1	0	0	1	0	0	0	1	0	0	0	1	0	0	1	1	0	1	1	0	0	0	1	0	0	0	0	0	0	2
AX-107529222	1	80886433	103.96	0	0	0	0	1	0	0	0	0	1	0	0	0	0	1	0	1	0	0	1	0	0	0	1	0	0	0	1	0	0	1	1	0	1	1	0	0	0	1	0	0	0	0	0	0	2
AX-107535223	1	80886859	103.963	0	0	0	0	1	0	0	0	0	1	0	0	0	0	1	0	1	0	0	1	0	0	0	1	0	0	0	1	0	0	1	1	0	1	1	0	0	0	1	0	0	0	0	0	0	2
AX-107536311	1	80888870	103.978	0	0	0	0	1	0	0	0	0	1	0	0	0	0	1	0	1	0	0	1	0	0	0	1	0	0	0	1	0	0	1	1	0	1	1	0	0	0	1	0	0	0	0	0	0	2
AX-107534168	1	80890974	103.994	2	2	2	2	1	2	2	2	2	1	2	2	2	2	1	2	1	2	2	1	2	2	2	1	2	2	2	1	2	2	1	1	2	1	1	2	2	2	1	2	2	2	2	2	2	0
AX-107528345	1	80916401	104.181	2	2	2	2	1	2	2	2	2	1	1	2	2	2	1	2	1	2	2	1	2	2	2	1	2	2	2	1	2	2	1	2	2	1	2	2	2	2	1	2	2	2	2	2	2	0
AX-107536230	1	81191528	106.193	0	0	0	0	1	0	0	0	0	1	0	0	0	0	1	0	1	0	0	1	0	0	0	1	0	0	0	1	0	0	1	0	0	1	0	0	0	0	1	0	0	0	0	0	0	0
AX-107534124	1	81214786	106.362	2	2	2	2	1	2	2	2	2	1	2	2	2	2	1	2	1	2	2	1	2	2	2	1	2	2	2	1	2	2	1	2	2	1	2	2	2	2	1	2	2	2	2	2	2	2
AX-107525132	1	81218890	106.391	0	0	0	0	1	0	0	0	0	1	0	0	0	0	1	0	1	0	0	1	0	0	0	1	0	0	0	1	0	0	1	0	0	1	0	0	0	0	1	0	0	0	0	0	0	0
AX-107533066	1	81225307	106.438	1	0	0	0	1	0	0	0	0	1	0	0	0	0	1	0	1	0	0	1	0	0	0	1	0	0	0	1	0	0	1	0	0	1	0	0	0	0	1	0	0	0	0	0	0	0
AX-107535161	1	81225987	106.443	2	2	2	2	1	2	2	2	2	1	2	2	2	2	1	2	1	2	2	1	2	2	2	1	2	2	2	1	2	2	1	2	2	1	2	2	2	2	1	2	2	2	2	2	2	2
AX-107530990	1	81229519	106.468	2	2	2	2	1	2	2	2	2	1	1	2	2	2	1	2	1	2	2	1	2	2	2	1	2	2	2	1	2	NA	1	2	2	1	2	2	2	2	1	2	2	2	2	2	2	2
AX-107547141	1	81229822	106.47	0	0	0	0	1	0	0	0	0	1	0	0	0	0	1	0	1	0	0	1	0	0	NA	1	0	0	0	1	0	0	1	0	0	1	NA	0	0	0	1	0	0	0	0	0	0	0
AX-107538365	1	81231652	106.484	NA	2	2	2	1	2	2	2	2	1	2	2	2	2	1	2	1	2	2	1	2	2	2	1	2	2	2	1	2	2	1	2	2	1	2	2	2	2	1	2	2	2	2	2	2	2
AX-107526494	1	81245016	106.58	0	0	0	0	1	0	0	0	0	1	0	0	0	0	1	0	1	0	0	1	0	0	0	1	0	0	0	1	0	0	1	0	0	1	0	0	0	0	1	0	0	0	0	0	0	0
AX-107525134	1	81255192	106.654	2	2	2	2	1	2	2	2	2	1	2	2	2	2	1	2	1	2	2	1	2	2	2	1	2	2	2	1	2	2	1	2	2	1	2	2	2	2	1	2	2	2	2	2	2	2
AX-107542564	1	81257039	106.667	2	2	2	2	1	2	2	2	2	1	2	2	2	2	1	2	1	2	2	1	2	2	2	1	2	2	2	1	2	2	1	2	2	1	2	2	2	2	1	2	2	2	2	2	2	2
AX-107546920	1	81282436	106.85	0	0	0	0	1	0	0	0	0	1	1	0	0	0	1	0	1	0	0	1	0	0	0	1	0	0	0	1	0	0	1	0	0	1	0	0	0	0	1	0	0	0	0	0	0	0
AX-107527654	1	81388912	107.614	0	0	0	0	1	0	0	0	0	1	1	0	0	0	1	0	1	0	0	1	0	0	0	1	0	0	0	1	0	0	1	0	0	1	0	0	0	0	1	0	0	0	0	0	0	0
AXNA5805971	1	81425638	107.876	1	2	0	2	1	1	0	2	1	2	2	0	0	0	2	0	2	1	2	2	1	0	1	1	0	0	1	2	1	0	1	1	0	2	1	2	1	0	1	1	0	1	2	0	1	2
AX-107526870	1	81457879	108.105	0	0	0	0	1	0	0	0	0	1	1	0	0	0	1	0	1	0	0	1	0	0	0	1	0	0	0	1	0	0	1	0	0	1	0	0	0	0	1	0	0	0	0	0	0	0
AXNA5790707	1	81576136	108.94	2	2	2	2	1	2	2	2	2	1	1	2	2	2	1	2	1	2	2	1	2	2	2	1	2	2	2	1	2	2	1	2	2	1	2	2	2	2	0	2	2	2	2	2	2	1
AX-107531060	1	81578164	108.955	2	2	2	2	1	2	2	2	2	1	2	2	2	2	1	2	1	2	2	1	2	2	2	1	2	2	2	1	2	2	1	2	2	1	2	2	2	2	0	2	2	2	2	2	2	2
AX-107538480	1	81579512	108.964	0	0	0	0	1	0	0	0	0	1	0	0	0	0	1	0	1	0	0	1	0	0	0	1	0	0	0	1	0	0	1	0	0	1	0	0	0	0	2	0	0	0	0	0	0	0
AX-107535191	1	81585207	109.004	0	0	0	0	1	0	0	0	0	1	0	0	0	0	1	0	1	0	0	1	0	0	0	1	0	0	0	1	0	0	1	0	0	1	0	0	0	0	2	0	0	0	0	0	0	0
AXNA5815943	1	81588259	109.026	0	0	0	0	1	0	0	0	0	1	0	0	0	0	1	0	1	0	0	1	0	0	0	1	0	0	0	1	0	0	1	0	0	1	0	0	0	0	2	0	0	0	0	0	0	1
AXNA5792643	1	81591947	109.052	0	0	0	0	1	0	0	0	0	1	0	0	0	0	1	0	1	0	0	1	0	0	0	1	0	0	0	1	0	0	1	0	0	1	0	0	0	0	2	0	0	0	0	0	0	0
AX-107533091	1	81613877	109.205	0	0	0	0	1	0	0	0	0	1	0	0	0	0	1	0	1	0	0	1	0	0	0	1	0	0	0	1	0	0	1	0	0	1	0	0	0	0	2	0	0	0	0	0	0	0
AX-107532050	1	81619783	109.247	0	0	0	0	1	0	0	0	0	1	0	0	0	0	1	0	1	0	0	1	0	0	0	1	0	0	0	1	0	0	1	0	0	1	0	0	0	0	2	0	0	0	0	0	0	0
AX-107537191	1	81699948	109.806	2	2	2	2	1	2	2	2	2	1	2	2	2	2	1	2	1	2	2	1	2	2	2	1	2	2	2	1	2	2	1	2	2	1	2	2	2	2	0	2	2	2	2	2	2	2
AX-107538290	1	81712055	109.89	2	2	2	2	1	2	2	2	2	1	2	2	2	2	1	2	1	2	2	1	2	2	2	1	2	2	2	1	2	2	1	2	2	1	2	2	2	2	0	2	2	2	2	2	2	2
AX-107539381	1	81716529	109.921	0	0	0	0	1	0	0	0	0	1	0	0	0	0	1	0	1	0	0	1	0	0	0	1	0	0	0	1	0	0	1	0	0	1	0	0	0	0	2	0	0	0	0	0	0	0
AXNA5789072	1	81721021	109.952	0	0	0	0	1	0	0	0	0	1	0	0	0	0	1	0	1	0	0	1	0	0	0	1	0	0	0	1	0	0	1	0	0	1	0	0	0	0	2	0	0	0	0	0	0	0
AXNA5773350	1	81721325	109.954	0	0	0	0	1	0	0	0	0	1	0	0	0	0	1	0	1	0	0	1	0	0	0	1	0	0	0	1	0	0	1	0	0	1	0	0	0	0	2	0	0	0	0	0	0	0
AXNA5788863	1	81721402	109.955	0	0	0	0	1	0	0	0	0	1	0	0	0	0	1	0	1	0	0	1	0	0	0	1	0	0	0	1	0	0	1	0	0	1	0	0	0	0	2	0	0	0	0	0	0	0
AXNA5791431	1	81721801	109.957	0	0	0	0	1	0	0	0	0	1	0	0	0	0	1	0	1	0	0	1	0	0	0	1	0	0	0	1	0	0	1	0	0	1	0	0	0	0	2	0	0	0	0	0	0	0
AXNA5802202	1	81721972	109.959	0	0	0	0	1	0	0	0	0	1	0	0	0	0	1	0	1	0	0	1	0	0	0	1	0	0	0	1	0	0	1	0	0	1	0	0	0	0	2	0	0	0	0	0	0	0
AX-105353151	1	81722467	109.962	0	0	0	0	1	0	0	0	0	1	0	0	0	0	1	0	1	0	0	1	0	0	0	1	0	0	0	1	0	0	1	0	0	1	0	0	0	0	2	0	0	0	0	0	0	0
AXNA5768361	1	81722629	109.963	2	2	2	2	1	2	2	2	2	1	2	2	2	2	1	2	1	2	2	1	2	2	2	1	2	2	2	1	2	2	1	2	2	1	2	2	2	2	0	2	2	2	2	2	2	2
AXNA5812913	1	81723601	109.97	0	0	0	0	1	0	0	0	0	1	0	0	0	0	1	0	1	0	0	1	0	0	0	1	0	0	0	1	0	0	1	0	0	1	0	0	0	0	2	0	0	0	0	0	0	0
AXNA5769283	1	81723766	109.971	2	2	2	2	1	2	2	2	2	1	2	2	2	2	1	2	1	2	2	1	2	2	2	1	2	2	2	1	2	2	1	2	2	1	2	2	2	2	0	2	2	2	2	2	2	2
AXNA5769944	1	81723791	109.971	2	2	2	2	1	2	2	2	2	1	2	2	2	2	1	2	1	2	2	1	2	2	2	1	2	2	2	1	2	2	1	2	2	1	2	2	2	2	0	2	2	2	2	2	2	2
AXNA5813015	1	81723874	109.972	2	2	2	2	1	2	2	2	2	1	2	2	2	2	1	2	1	2	2	1	2	2	2	1	2	2	2	1	2	2	1	2	2	1	2	2	2	2	0	2	2	2	2	2	2	2
AX-107537288	1	81852934	110.86	2	2	2	2	1	2	2	2	2	1	1	2	2	2	1	2	1	2	2	1	2	2	2	1	2	2	2	1	2	2	1	2	2	1	2	2	2	2	0	2	2	2	2	2	2	2
AX-105344151	1	81870698	110.982	2	2	2	2	1	2	2	2	2	1	1	2	2	2	1	2	1	2	2	1	2	2	2	1	2	2	2	1	2	2	1	2	2	1	2	2	2	2	0	2	2	2	2	2	2	2
AX-105355780	1	81872383	110.993	0	0	0	0	1	0	0	0	0	1	1	0	0	0	1	0	1	0	0	1	0	0	0	1	0	0	0	1	0	0	1	0	0	1	0	0	0	0	2	0	0	0	0	0	0	0
AX-107534078	1	81873167	110.998	2	2	2	2	1	2	2	2	2	1	1	2	2	2	1	2	1	2	2	1	2	2	2	1	2	2	2	1	2	2	1	2	2	1	2	2	2	2	0	2	2	2	2	2	2	2
AX-105354674	1	81873839	111.003	2	2	2	2	1	2	2	2	2	1	1	2	2	2	1	2	1	2	2	1	2	2	2	1	2	2	2	1	2	2	1	2	2	1	2	2	2	2	0	2	2	2	2	2	2	2
AX-107555276	1	81876841	111.024	2	2	2	2	1	2	2	2	2	1	1	2	2	2	1	2	1	2	2	1	2	2	2	1	2	2	2	1	2	2	1	2	2	1	2	2	2	2	0	2	2	2	2	2	2	2
AX-107533038	1	81877533	111.028	2	2	2	2	1	2	2	2	2	1	1	2	2	2	1	2	1	2	2	1	2	2	2	1	2	2	2	1	2	2	1	2	2	1	2	2	2	2	0	2	2	2	2	2	2	2
AX-107527440	1	81879532	111.042	0	0	0	0	1	0	0	0	0	1	1	0	0	0	1	0	1	0	0	1	0	0	0	1	0	0	0	1	0	0	1	0	0	1	0	0	0	0	2	0	0	0	0	0	0	0
AX-107535142	1	81881426	111.055	0	0	0	0	1	0	0	0	0	1	0	0	0	0	1	0	1	0	0	1	0	0	0	1	0	0	0	1	0	0	1	0	0	1	0	0	0	0	2	0	0	0	0	0	0	0
AX-107529178	1	81896309	111.156	0	0	0	0	1	0	0	0	0	1	1	0	0	0	1	0	1	0	0	1	0	0	0	1	0	0	0	1	0	0	1	0	0	1	0	0	0	0	2	0	0	0	0	0	0	0
AX-107530099	1	81903666	111.206	2	2	2	2	1	2	2	2	2	1	1	2	2	2	1	2	1	2	2	1	2	2	2	1	2	2	2	1	2	2	0	2	2	1	2	2	2	2	0	2	2	2	2	2	2	2
AX-107538346	1	81904138	111.209	0	0	0	0	1	0	0	0	0	1	1	NA	0	0	1	0	1	0	0	1	0	0	0	1	0	0	0	1	0	NA	1	0	0	1	0	0	0	0	1	0	0	0	0	0	0	0
AX-107540524	1	81904523	111.212	2	2	2	2	1	2	2	2	2	1	1	2	2	2	1	2	1	2	2	1	2	2	2	1	2	2	2	1	2	2	0	2	2	1	2	2	2	2	0	2	2	2	2	2	2	2
AX-107531043	1	81904918	111.215	0	0	0	0	1	0	0	0	0	1	1	0	0	0	1	0	1	0	0	1	0	0	0	1	0	0	0	1	0	0	2	0	0	1	0	0	0	0	2	0	0	0	0	0	0	0
AX-107528305	1	81906081	111.223	2	2	2	2	1	2	2	2	2	1	1	2	2	2	1	2	1	2	2	1	2	2	2	1	2	2	2	1	2	2	0	2	2	1	2	2	2	2	0	2	2	2	2	2	2	2
AX-107532038	1	81942669	111.471	0	0	0	0	1	0	0	0	0	1	1	0	0	0	1	0	1	0	0	1	1	0	0	1	0	0	0	1	0	0	2	0	0	1	0	0	0	0	2	0	0	0	0	0	0	0
AX-107529227	1	81981782	111.735	0	0	0	0	1	0	0	0	0	1	1	0	0	0	1	0	1	0	0	1	1	0	0	1	0	0	0	1	0	0	1	0	0	1	0	0	0	0	2	0	0	0	0	0	0	0
AX-107531175	1	82086496	112.436	0	0	0	0	1	0	0	0	0	1	0	0	0	0	1	0	1	0	0	1	1	0	0	1	0	0	0	1	0	0	1	0	0	1	0	0	0	0	2	0	0	0	0	0	0	0
AX-107526107	1	82156332	112.899	2	2	2	2	1	2	2	2	2	1	2	2	2	2	1	2	1	2	2	1	1	2	2	1	2	2	2	1	2	2	1	2	2	1	2	2	2	2	0	2	2	2	2	2	2	2
AX-107526743	1	82246663	113.491	0	0	0	0	1	0	0	0	0	NA	1	0	0	0	1	0	1	0	0	1	1	0	0	1	0	0	0	1	0	0	1	0	0	1	0	0	0	0	2	0	0	0	0	0	0	0
AX-107526219	1	82596103	115.715	2	2	2	2	1	2	2	2	2	1	2	2	2	2	1	2	1	2	2	1	1	2	2	1	2	2	2	1	2	2	2	2	2	1	2	2	2	2	0	2	2	2	2	2	2	2
AX-107525913	1	82945977	117.845	0	0	0	0	1	1	0	0	1	1	1	0	0	0	0	0	1	0	0	1	1	1	0	1	0	0	0	1	0	0	1	0	1	1	0	0	0	0	2	0	0	0	0	0	0	0
AXNA5771059	1	83084389	118.657	1	1	0	2	0	1	1	2	1	1	1	1	1	0	1	0	1	1	2	1	1	0	1	1	1	1	0	1	1	0	0	1	0	1	1	2	1	0	0	1	1	1	2	0	1	0
AX-107544998	1	83166128	119.128	0	0	0	0	0	0	NA	0	0	1	0	0	0	0	0	0	0	0	0	0	0	0	0	1	0	0	0	0	0	0	1	1	0	0	0	1	0	0	0	0	0	0	0	0	0	0
AXNA5808633	1	83182152	119.219	0	0	0	1	0	0	1	1	0	0	0	1	1	0	0	0	0	0	0	0	0	0	0	0	1	1	0	0	1	0	0	0	0	0	0	0	1	0	0	1	1	0	0	0	0	0
AX-107530159	1	83198900	119.315	2	2	2	2	1	1	2	2	1	1	1	2	2	2	2	2	1	2	2	1	1	1	2	1	2	2	2	1	2	2	2	2	1	1	2	2	2	2	0	2	2	2	2	2	2	2
AX-107531130	1	83201681	119.331	2	2	2	2	1	1	2	2	1	1	1	2	2	2	2	2	1	2	2	1	1	1	2	1	2	2	2	1	2	2	2	2	1	1	2	2	2	2	0	2	2	2	2	2	2	2
AX-107528234	1	83216939	119.417	0	0	0	0	1	1	0	0	1	1	1	0	0	0	0	0	1	0	0	1	1	1	0	1	0	0	0	1	0	0	0	0	1	1	0	0	0	0	2	0	0	0	0	0	0	0
AX-107526651	1	83333246	120.07	2	2	2	2	1	1	2	2	1	1	2	2	2	2	2	2	1	2	2	1	1	1	2	1	2	2	2	1	2	2	2	2	1	1	2	2	2	2	0	2	2	2	2	2	2	2
AX-107534258	1	83347236	120.148	0	0	0	0	1	1	0	0	1	0	0	0	0	0	0	0	1	0	0	1	0	1	0	1	0	0	0	1	0	0	0	0	1	1	0	0	0	0	1	0	0	0	0	0	0	0
AX-107528445	1	83350058	120.163	1	1	2	1	1	1	2	1	1	1	1	1	1	1	1	1	1	NA	1	1	1	1	2	1	1	1	1	1	1	1	1	1	1	1	1	1	1	1	1	1	1	1	1	1	1	1
AXNA5774347	1	83375870	120.306	1	1	2	0	2	1	1	0	1	1	1	1	1	2	1	2	1	1	0	1	1	2	1	1	1	1	2	1	1	2	2	1	2	1	1	0	1	2	2	1	1	1	1	2	1	2
AX-107530264	1	83437495	120.645	0	0	0	0	1	1	0	0	1	0	0	0	0	0	0	0	1	0	0	1	0	1	0	1	0	0	0	1	0	0	0	0	1	1	0	0	0	0	1	0	0	0	0	0	0	0
AX-107531226	1	83459429	120.764	0	0	0	0	1	1	0	0	1	0	1	0	0	0	0	0	1	0	0	1	0	1	0	1	0	0	0	1	0	0	0	0	1	1	0	0	0	0	2	0	0	0	0	0	0	0
AX-107526883	1	83461482	120.775	2	2	2	2	1	1	2	2	1	2	1	2	2	2	2	2	1	2	2	1	2	1	2	1	2	2	2	1	2	2	2	2	1	1	2	2	2	2	1	2	2	2	2	2	2	2
AX-107528457	1	83525468	121.122	2	2	2	2	1	1	2	2	1	2	2	2	2	2	2	2	1	2	2	1	2	1	2	1	2	2	2	1	2	2	2	2	1	1	2	2	2	2	1	2	2	2	2	2	2	2
AX-107529321	1	83583141	121.431	2	2	2	2	1	1	2	2	1	2	1	2	2	2	2	2	1	2	2	1	2	1	2	1	2	2	2	1	2	2	2	2	1	1	2	2	2	2	1	2	2	2	2	2	2	2
AX-107527380	1	83831394	122.722	2	1	2	0	2	1	2	0	1	0	2	1	1	1	1	2	0	2	0	1	2	1	1	0	2	2	2	0	2	0	1	0	1	0	0	0	1	1	1	2	2	0	1	2	1	1
AX-107532231	1	83848591	122.806	0	0	0	0	1	1	0	0	1	0	1	0	0	0	0	0	1	0	0	1	0	1	0	1	0	0	0	1	0	0	0	0	1	1	0	0	0	0	1	0	0	0	0	0	0	0
AX-107531205	1	83872059	122.92	0	0	0	0	1	1	0	0	1	0	1	0	0	0	0	0	1	0	0	1	0	1	0	1	0	0	0	1	0	0	0	0	1	1	0	0	0	0	1	0	0	0	0	0	0	0
AX-107530130	1	83980136	123.424	2	2	2	2	1	2	2	2	2	2	1	2	2	2	2	2	1	2	2	1	2	2	2	1	2	2	2	1	2	2	2	2	2	1	2	2	2	2	1	2	2	2	2	2	2	2
AX-107532131	1	84061581	123.786	2	2	2	2	1	2	2	2	2	2	1	2	2	2	2	2	1	2	2	1	2	2	2	1	2	2	2	1	2	2	2	2	2	1	2	2	2	2	1	2	2	2	2	2	2	2
AX-107531116	1	84114598	124.015	2	2	2	2	1	2	2	2	2	2	2	2	2	2	2	2	2	2	2	2	2	2	2	2	1	2	2	2	2	2	2	2	2	2	2	2	2	2	2	2	2	1	2	2	2	2
AX-107531151	1	84288974	124.748	0	0	0	0	1	0	0	0	0	0	1	0	0	0	0	0	1	0	0	1	0	0	0	1	0	0	0	1	0	0	1	0	0	1	0	0	0	0	1	0	0	0	0	0	0	0
AX-107525679	1	84405761	125.234	2	2	2	2	1	2	2	2	2	2	1	2	2	2	2	2	1	2	2	1	2	2	2	1	2	2	2	1	2	2	2	2	2	1	2	2	2	2	1	2	2	2	2	2	2	2
AXNA5783419	1	84475470	125.528	0	0	0	0	1	0	0	0	0	0	1	0	0	0	0	0	1	0	0	1	0	0	0	1	0	0	0	1	0	0	0	0	0	1	0	0	0	0	1	0	0	0	0	0	0	0
AX-107532183	1	84539153	125.802	2	2	2	2	1	2	2	2	2	2	1	2	2	2	2	2	1	2	2	1	2	2	2	1	2	2	2	1	2	2	2	2	2	1	2	2	2	2	1	2	2	2	2	2	2	2
AX-107531192	1	84702675	126.538	0	0	0	0	1	0	0	0	0	0	1	0	0	0	0	0	1	0	0	1	0	0	0	1	0	0	0	1	0	0	0	0	0	1	0	0	0	0	1	0	0	0	0	0	0	0
AX-107527601	1	84710749	126.576	0	0	0	0	1	0	0	0	0	0	1	0	0	0	0	0	1	0	0	1	0	0	0	1	0	0	0	1	0	0	0	0	0	1	0	0	0	0	1	0	0	0	0	0	0	0
AX-107525468	1	84868803	127.362	2	1	2	2	2	1	2	2	1	1	1	2	2	1	2	2	1	2	1	2	2	1	1	1	2	2	0	2	2	2	1	2	1	2	2	2	2	1	2	1	2	2	2	1	0	2
AX-107558853	1	85369214	130.289	1	1	1	1	1	1	1	1	1	1	1	1	1	1	1	1	1	1	1	1	1	1	1	1	1	1	1	1	1	1	2	1	1	1	1	1	1	1	1	1	1	1	1	1	1	1
AX-107528389	1	85441682	130.732	1	1	1	0	1	1	1	0	1	0	1	1	1	1	1	1	0	0	1	0	0	1	1	0	1	0	0	1	1	0	1	0	1	1	0	1	0	1	1	1	1	1	1	1	0	1
AXNA5780152	1	85465474	130.878	2	2	2	2	2	2	2	2	2	2	2	2	2	2	1	1	2	2	1	2	2	2	2	1	2	2	2	2	2	2	2	2	2	2	2	2	2	2	2	2	2	2	2	2	2	2
AXNA5791576	1	85510393	131.156	0	0	0	0	0	0	0	0	0	0	0	0	0	0	1	1	0	0	1	0	0	0	0	1	0	0	0	0	0	0	1	0	0	0	0	0	0	0	0	0	0	0	0	0	0	0
AX-107530322	1	85550586	131.406	1	1	0	0	0	1	0	0	1	1	0	0	0	0	0	0	0	1	0	0	0	0	1	0	0	0	0	0	0	0	0	0	0	0	0	0	0	0	0	0	0	0	0	0	0	0
AX-107538669	1	85557904	131.452	2	2	2	2	2	2	2	2	2	2	2	2	2	2	1	2	1	2	1	2	2	2	2	1	2	2	2	2	2	2	1	2	2	2	2	2	2	2	2	2	2	2	2	2	2	2
AX-107530302	1	85622729	131.858	2	2	2	2	2	2	2	2	2	2	2	2	2	2	1	2	1	2	1	2	2	2	2	1	2	2	2	2	2	2	1	2	2	2	2	2	2	2	2	2	2	2	2	2	2	2
AXNA5787234	1	85736903	132.577	0	0	0	0	1	0	0	0	0	0	1	0	0	0	2	1	1	0	2	0	0	0	0	1	0	1	0	0	0	2	2	0	0	0	0	1	0	0	1	0	0	0	1	0	0	2
AX-105354892	1	85744555	132.625	0	0	0	0	0	0	0	0	0	0	0	0	0	0	1	0	1	0	1	0	0	0	0	0	0	0	0	0	0	0	1	0	0	0	0	0	0	0	0	0	0	0	0	0	0	0
AX-107529487	1	85767014	132.767	0	0	0	0	0	0	0	0	0	0	0	0	0	0	2	0	2	0	2	0	0	0	0	0	0	0	0	0	0	0	1	0	0	0	0	0	0	0	0	0	0	0	0	0	0	0
AX-107527631	1	85886549	133.519	0	0	0	0	0	0	0	0	0	0	0	0	0	0	2	0	2	0	2	0	2	0	0	0	0	0	0	0	0	0	1	0	0	0	0	0	0	0	0	0	0	0	0	0	0	0
AX-107538653	1	85977378	134.085	2	2	2	2	2	2	1	2	2	2	2	1	1	0	2	2	2	1	2	2	2	1	2	2	2	1	2	2	0	2	2	2	1	2	2	2	1	1	2	0	NA	2	2	1	2	2
AXNA5805300	1	86091453	134.789	2	2	2	2	2	2	2	2	2	2	2	2	2	2	1	2	1	2	1	2	1	2	2	2	2	2	2	2	2	2	0	2	2	2	2	2	2	2	2	2	2	2	2	2	2	2
AXNA5792390	1	86092005	134.793	2	2	2	2	2	2	2	2	2	2	2	2	2	2	1	2	1	2	1	2	1	2	2	2	2	2	2	2	2	2	0	2	2	2	2	2	2	2	2	2	2	2	2	2	2	2
AX-107539535	1	86238759	135.707	NA	1	2	2	2	1	2	2	1	1	2	2	2	2	2	2	2	1	2	2	2	2	1	2	2	2	2	2	2	2	2	2	2	2	2	2	2	2	2	2	2	2	2	2	2	2
AX-107542854	1	86348854	136.401	1	1	1	1	1	1	1	1	1	1	1	1	1	1	1	1	1	1	1	1	1	1	1	1	1	1	1	1	1	1	0	1	1	1	1	1	1	1	1	1	1	1	1	1	1	1
AXNA5816376	1	86438084	136.968	2	2	2	2	1	2	2	2	2	2	1	2	2	2	0	2	2	2	1	2	2	2	2	2	2	2	2	2	2	2	1	2	2	2	2	1	2	2	1	2	2	2	1	2	2	2
AXNA5809091	1	86440317	136.982	2	2	2	2	1	2	2	2	2	2	1	2	2	2	1	2	2	2	1	2	2	2	2	2	2	2	2	2	2	2	2	2	2	2	2	1	2	2	1	2	2	2	1	2	2	2
AX-107541568	1	86444426	137.008	0	0	0	0	1	0	0	0	0	0	1	0	0	0	1	0	0	0	1	0	0	0	0	0	0	0	0	0	0	0	1	0	0	0	0	1	0	0	1	0	0	0	1	0	0	0
AXNA5768072	1	86446692	137.022	2	2	2	2	1	2	2	2	2	2	1	2	2	2	1	2	2	2	1	2	2	2	2	2	2	2	2	2	2	2	1	2	2	2	2	1	2	2	1	2	2	2	1	2	2	2
AXNA5777070	1	86452376	137.059	0	0	0	0	1	0	0	0	0	0	1	0	0	0	1	0	0	0	1	0	0	0	0	0	0	0	0	0	0	0	0	0	0	0	0	1	0	0	1	0	0	0	1	0	0	0
AXNA5805094	1	86480343	137.237	2	2	2	2	1	2	2	2	2	2	1	2	2	2	1	2	2	2	1	2	2	2	2	2	2	2	2	2	2	2	2	2	2	2	2	1	2	2	1	2	2	2	1	2	2	2
AX-105346932	1	86483422	137.257	0	0	0	0	1	0	0	0	0	0	1	0	0	0	1	0	0	0	1	0	0	0	0	0	0	0	0	0	0	0	0	0	0	0	0	1	0	0	1	0	0	0	1	0	0	0
AX-105353502	1	86484250	137.262	2	2	2	2	1	2	2	2	2	2	1	2	2	2	1	2	2	2	1	2	2	2	2	2	2	2	2	2	2	2	1	2	2	2	2	1	2	2	1	2	2	2	1	2	2	2
AXNA5785723	1	86489856	137.298	2	2	2	2	1	2	2	2	2	2	1	2	2	2	1	2	2	2	1	2	2	2	2	2	2	2	2	2	2	2	2	2	2	2	2	1	2	2	1	2	2	2	1	2	2	2
AXNA5777049	1	86491493	137.308	0	0	0	0	1	0	0	0	0	0	1	0	0	0	1	0	0	0	1	0	0	0	0	0	0	0	0	0	0	0	1	0	0	0	0	1	0	0	1	0	0	0	1	0	0	0
AXNA5788370	1	86492023	137.311	0	0	0	0	1	0	0	0	0	0	1	0	0	0	1	0	0	0	1	0	0	0	0	0	0	0	0	0	0	0	1	0	0	0	0	1	0	0	1	0	0	0	1	0	0	0
AXNA5812915	1	86513688	137.45	2	2	2	2	1	2	2	2	2	2	1	2	2	2	1	2	2	2	1	2	2	2	2	2	2	2	2	2	2	2	2	2	2	2	2	1	2	2	1	2	2	2	1	2	2	2
AX-107540406	1	86521126	137.497	2	2	2	2	1	2	2	2	2	2	1	2	2	2	1	2	2	2	1	2	2	2	2	2	2	2	2	2	2	2	1	2	2	2	2	1	2	2	1	2	2	2	1	2	2	2
AXNA5787120	1	86521879	137.502	2	2	2	2	1	2	2	2	2	2	1	2	2	2	1	2	2	2	1	2	2	2	2	2	2	2	2	2	2	2	2	2	2	2	2	1	2	2	1	2	2	2	1	2	2	2
AXNA5805724	1	86562353	137.761	2	2	2	2	1	2	2	2	2	1	0	2	2	2	1	2	1	2	1	2	2	2	2	2	2	2	1	2	2	2	1	2	2	2	2	1	2	2	1	2	2	2	1	2	2	1
AXNA5784117	1	86562883	137.765	0	0	0	NA	1	0	0	0	0	1	2	0	0	0	1	0	1	0	1	0	0	0	0	0	0	0	1	0	0	0	0	0	0	0	0	1	0	0	1	0	0	0	1	0	0	1
AX-107541971	1	86566633	137.789	1	0	1	1	0	0	1	0	0	1	0	1	0	0	0	0	0	0	0	0	0	0	0	0	0	0	0	0	0	0	1	0	0	0	0	0	0	1	0	0	0	0	0	0	0	0
AXNA5772510	1	86569003	137.804	0	0	0	0	1	0	0	0	0	1	2	0	0	0	1	0	1	0	1	0	0	0	0	0	0	0	1	1	0	0	0	0	0	1	0	1	0	0	1	0	0	0	1	0	0	1
AX-105346851	1	86572796	137.828	2	2	2	2	1	2	2	2	2	1	0	2	2	2	1	2	1	2	1	2	2	2	2	2	2	2	1	1	2	2	2	2	2	1	2	1	2	2	1	2	2	2	1	2	2	1
AXNA5779092	1	86664616	138.418	0	0	0	0	1	0	0	0	0	0	1	0	0	0	1	0	0	0	1	0	0	0	0	0	0	1	0	0	0	0	1	0	0	0	0	1	0	0	0	0	0	0	1	0	0	0
AX-105353255	1	86675657	138.489	0	1	0	0	1	1	0	0	1	0	1	1	1	0	1	2	0	1	1	0	0	2	1	0	2	2	1	0	2	0	0	0	2	0	0	1	0	1	1	1	2	0	1	0	2	0
AX-107536100	1	86676861	138.497	0	1	0	0	0	1	0	0	1	0	0	1	1	0	0	2	0	1	0	0	0	2	1	0	2	1	1	0	2	0	0	0	2	0	0	0	0	1	1	1	2	0	0	0	2	0
AX-107545707	1	86741404	138.912	0	0	1	1	0	0	0	0	0	1	0	1	0	0	0	0	0	0	0	0	0	0	NA	1	1	0	0	0	0	0	0	0	0	1	0	0	0	0	0	0	0	0	0	0	0	0
AX-107528601	1	86767466	139.08	1	1	2	2	2	1	2	2	1	1	2	2	2	2	2	2	2	1	2	2	2	2	1	2	2	2	2	2	2	2	2	2	2	2	2	2	2	2	2	2	2	2	2	2	2	2
AXNA5809544	1	86908517	139.991	0	1	0	0	0	1	0	0	1	0	0	1	1	0	1	2	0	1	1	0	0	2	1	0	1	2	1	0	2	0	1	0	2	0	0	1	0	1	1	1	2	0	1	0	2	0
AX-107526104	1	87242231	142.145	0	1	0	0	0	1	0	0	1	0	0	1	1	0	0	2	0	1	0	0	0	2	1	0	1	2	1	0	2	0	0	0	2	0	0	0	0	1	1	1	2	0	0	0	2	0
AXNA5776520	1	87332753	142.726	0	1	0	0	0	1	0	0	1	0	0	1	1	0	1	2	0	1	1	0	1	2	1	0	1	2	1	0	2	0	0	0	2	0	0	1	0	1	1	1	2	0	1	0	2	0
AX-107533983	1	87590162	144.364	0	1	1	2	0	0	0	2	0	2	1	1	1	2	1	1	2	0	2	2	2	0	0	0	0	1	1	2	0	2	2	1	0	1	1	2	1	1	1	1	0	1	2	1	0	2
AXNA5794035	1	87666434	144.844	2	2	1	0	2	2	2	0	2	1	1	1	1	0	1	1	0	2	0	0	0	2	2	2	2	1	1	0	2	0	1	1	2	1	1	0	1	1	2	1	2	1	0	1	2	1
AXNA5788158	1	87745424	145.338	1	1	2	2	2	0	2	2	0	2	2	0	0	1	2	1	2	0	2	2	2	0	0	2	0	1	1	2	0	2	2	2	0	2	2	2	0	0	1	0	0	2	2	2	0	2
AXNA5813406	1	87871080	146.115	0	0	1	2	0	0	0	2	0	1	1	0	0	1	2	1	2	0	2	2	2	0	0	0	0	1	1	2	0	2	1	1	0	1	1	2	0	0	0	0	0	1	2	1	0	1
AX-105355803	1	87977912	146.768	0	1	1	2	0	0	1	2	0	1	1	0	0	1	2	1	2	0	2	2	2	0	0	0	0	1	1	2	0	2	0	1	0	1	1	2	0	0	0	0	0	1	2	1	0	1
AX-107530914	1	87978163	146.77	0	1	1	2	0	0	1	2	0	1	1	0	0	1	2	1	2	0	2	2	2	0	0	0	0	1	1	2	0	2	0	1	0	1	1	2	0	0	0	0	0	1	2	1	0	1
AX-107529888	1	87978258	146.77	0	1	1	2	0	0	1	2	0	1	1	0	0	1	2	1	2	0	2	2	2	0	0	0	0	1	1	2	0	2	0	1	0	1	1	2	0	0	0	0	0	1	2	1	0	1
AX-105350202	1	87979496	146.778	2	1	0	0	2	2	1	0	2	1	1	2	2	1	0	1	0	2	0	0	0	2	2	2	2	1	1	0	2	0	2	1	2	1	1	0	2	2	2	2	2	1	0	1	2	1
AX-107525224	1	87981434	146.79	0	1	1	2	0	0	1	2	0	1	1	0	0	1	2	1	2	0	2	2	2	0	0	0	0	1	1	2	0	2	0	1	0	1	1	2	0	0	0	0	0	1	2	1	0	1
AX-105349226	1	87987645	146.828	2	1	0	0	2	2	2	0	2	1	1	2	2	1	0	1	0	2	0	0	0	2	2	2	1	1	1	0	2	0	2	1	2	1	1	0	2	2	2	2	2	1	0	1	2	1
AX-105345891	1	88011830	146.975	0	1	1	2	0	0	0	2	0	1	1	0	0	1	2	1	2	0	2	2	2	0	0	0	1	1	1	2	0	2	0	1	0	1	1	2	0	0	0	0	0	1	2	1	0	1
AX-107526014	1	88025417	147.057	0	1	1	2	0	0	1	2	0	1	1	0	0	1	2	1	2	0	2	2	2	0	0	0	1	1	1	2	0	2	0	1	0	1	1	2	0	0	0	0	0	1	2	1	0	1
AXNA5772321	1	88027998	147.073	2	1	0	0	2	2	2	0	2	1	1	2	2	1	0	1	0	2	0	0	0	2	2	2	1	1	1	0	2	0	2	1	2	1	1	0	2	2	2	2	2	1	0	1	2	1
AXNA5780915	1	88028090	147.073	0	1	1	2	0	0	0	2	0	1	1	0	0	1	2	1	2	0	2	2	2	0	0	0	1	1	1	2	0	2	0	1	0	1	1	2	0	0	0	0	0	1	2	1	0	1
AXNA5812527	1	88036474	147.124	NA	1	2	2	0	0	1	2	0	1	1	0	0	1	2	1	2	0	2	2	2	0	0	0	1	1	1	2	0	2	0	1	0	1	1	2	0	0	0	0	0	1	2	1	0	1
AX-105351067	1	88038595	147.137	2	1	1	0	2	2	2	0	2	1	1	2	2	1	0	1	0	2	0	0	0	2	2	2	1	1	1	0	2	0	2	1	2	1	1	0	2	2	2	2	2	1	0	1	2	1
AXNA5774496	1	88039985	147.145	0	1	1	2	0	0	0	2	0	1	1	0	0	1	2	1	2	0	2	2	2	0	0	0	1	1	1	2	0	2	0	1	0	1	1	2	0	0	0	0	0	1	2	1	0	1
AX-107558518	1	88041888	147.157	2	1	1	0	2	2	2	0	2	1	1	2	2	1	0	1	0	2	0	0	0	2	2	2	1	1	1	0	2	0	2	1	2	1	1	0	2	2	2	2	2	1	0	1	2	1
AXNA5801226	1	88051279	147.214	2	1	1	0	2	2	2	0	2	1	1	2	2	1	0	1	0	2	0	0	0	2	2	2	1	1	1	0	2	0	1	1	2	1	1	0	2	2	2	2	2	1	0	1	2	1
AX-107558400	1	88060514	147.27	0	1	2	2	0	0	1	2	0	1	1	0	0	1	2	1	2	0	2	2	2	0	0	0	1	1	1	2	0	2	0	1	0	1	1	2	0	0	0	0	0	1	2	1	0	1
AXNA5799304	1	88061655	147.277	0	1	1	2	0	0	1	2	0	1	1	0	0	1	2	1	2	0	2	2	2	0	0	0	1	1	1	2	0	2	0	1	0	1	1	2	0	0	0	0	0	1	2	1	0	0
AX-107549860	1	88074761	147.356	2	1	2	0	2	2	2	0	2	1	1	2	2	1	0	1	0	2	0	0	0	2	2	2	1	1	1	0	2	0	2	1	2	1	1	0	2	2	2	2	2	1	0	1	2	1
AXNA5769633	1	88083068	147.407	0	1	1	2	0	0	1	2	0	1	1	0	0	1	2	1	2	0	2	2	2	0	0	0	1	1	1	2	0	2	0	1	0	1	1	2	0	0	0	0	0	1	2	1	0	1
AX-107545741	1	88090277	147.45	0	1	0	2	0	0	0	2	0	1	1	0	0	1	2	1	2	0	2	2	2	0	0	0	1	1	1	2	0	2	0	1	0	1	1	2	0	0	0	0	0	1	2	1	0	1
AX-107543622	1	88091565	147.458	2	1	2	0	2	2	2	0	2	1	1	2	NA	1	0	1	0	2	0	0	0	2	2	2	1	1	1	0	2	0	2	1	2	1	1	0	2	2	2	2	2	1	0	1	2	1
AXNA5818636	1	88116088	147.607	0	1	0	2	0	0	1	2	0	1	1	0	0	1	2	1	2	0	2	2	2	0	0	0	1	1	1	2	0	2	0	1	0	1	1	2	0	0	0	0	0	1	2	1	0	1
AXNA5777761	1	88165334	147.904	0	1	0	2	0	0	0	2	0	1	1	0	0	1	2	1	2	0	2	2	2	0	0	0	1	1	1	2	0	2	0	1	0	1	1	2	0	0	0	0	0	1	2	1	0	1
AX-107538427	1	88453097	149.633	2	2	1	2	1	2	2	2	2	2	1	2	2	2	2	2	2	2	2	2	2	2	2	2	2	2	2	2	2	2	1	2	2	2	2	2	2	2	2	2	2	2	2	2	2	2
AX-107533081	1	88457994	149.662	2	2	1	2	1	2	2	2	2	2	1	2	2	2	2	2	2	2	2	2	2	2	2	2	2	2	2	2	2	2	1	2	2	2	2	2	2	2	2	2	2	2	2	2	2	2
AX-107535179	1	88461170	149.681	2	2	1	2	1	2	2	2	2	2	1	2	2	2	2	2	2	2	2	2	2	2	2	2	2	2	2	2	2	2	1	2	2	2	2	2	2	2	2	2	2	2	2	2	2	2
AX-107542991	1	88484673	149.821	0	0	1	0	1	0	0	0	0	0	1	0	0	0	0	0	0	0	0	0	0	0	0	0	0	0	0	0	0	0	1	0	0	0	0	0	0	0	0	0	0	0	0	0	0	0
AX-107537348	1	88497080	149.895	2	2	2	2	1	2	2	2	2	2	1	2	2	2	2	2	2	2	2	2	2	2	2	2	2	2	2	2	2	2	1	2	2	2	2	2	2	2	2	2	2	2	2	2	2	2
AXNA5792104	1	88534015	150.115	0	0	0	0	1	0	0	0	0	0	1	0	0	0	0	0	0	0	0	0	0	0	0	0	0	0	0	0	0	0	1	0	0	0	0	0	0	0	0	0	0	0	0	0	0	0
AX-107531097	1	88548840	150.203	0	0	0	0	1	0	0	0	0	0	1	0	0	0	0	0	0	0	0	0	0	0	0	0	0	0	0	0	0	0	1	0	0	0	0	0	0	0	0	0	0	0	0	0	0	0
AXNA5790117	1	88553989	150.234	1	1	2	2	2	0	2	2	0	2	2	0	0	1	2	1	2	0	2	2	2	0	0	2	1	1	1	2	0	2	1	2	0	2	2	2	0	0	1	0	0	2	2	2	0	2
AXNA5799536	1	88562567	150.285	0	0	0	0	1	0	0	0	0	0	1	0	0	0	0	0	0	0	0	0	0	0	0	0	0	0	0	0	0	0	1	0	0	0	0	0	0	0	0	0	0	0	0	0	0	0
AX-107532086	1	88567743	150.316	0	0	0	0	1	0	0	0	0	0	1	0	0	0	0	0	0	0	0	0	0	0	0	0	0	0	0	0	0	0	1	0	0	0	0	0	0	0	0	0	0	0	0	0	0	0
AXNA5793320	1	88583066	150.407	2	2	2	2	1	2	2	2	2	2	1	2	2	2	2	2	2	2	2	2	2	2	2	2	2	2	2	2	2	2	1	2	2	2	2	2	2	2	2	2	2	2	2	2	2	2
AXNA5804348	1	88634854	150.714	0	0	0	0	1	0	0	0	0	0	1	0	0	0	0	0	0	0	0	0	0	0	0	0	0	0	0	0	0	0	1	0	0	0	0	0	0	0	0	0	0	0	0	0	0	0
AX-107551657	1	88635355	150.717	0	0	NA	0	0	0	0	0	0	0	1	0	0	0	0	0	0	0	0	0	1	0	0	0	0	0	0	0	0	0	0	0	0	0	1	0	1	1	0	0	1	0	0	0	0	1
AXNA5792250	1	88635585	150.718	2	2	2	2	1	2	2	2	2	2	1	2	2	NA	2	2	2	2	2	2	2	2	2	2	2	2	2	2	2	2	1	2	2	2	2	2	2	2	2	2	1	2	2	2	2	2
AXNA5806406	1	88640662	150.748	0	0	0	0	1	0	0	0	0	0	1	0	0	0	0	0	0	0	0	0	0	0	0	0	0	0	0	0	0	0	1	0	0	0	0	0	0	0	0	0	0	0	0	0	0	0
AXNA5770904	1	88644510	150.771	0	0	0	0	1	0	0	0	0	0	1	0	0	0	0	0	0	0	0	0	0	0	0	0	0	0	0	0	0	0	1	0	0	0	0	0	0	0	0	0	0	0	0	0	0	0
AXNA5769807	1	88664157	150.887	0	0	0	0	1	0	0	0	0	0	1	0	0	0	0	0	0	0	0	0	0	0	0	0	0	0	0	0	0	0	1	0	0	0	0	0	0	0	0	0	0	1	0	0	0	0
AX-107533196	1	88678177	150.97	0	0	0	0	0	0	0	0	0	0	0	0	0	0	0	0	0	0	0	0	0	0	0	0	0	0	0	0	0	0	0	0	0	0	0	0	0	0	0	0	0	NA	0	0	0	0
AXNA5780924	1	88678591	150.973	0	0	0	0	1	0	0	0	0	1	1	0	0	0	0	0	0	0	0	0	0	0	0	0	0	0	0	0	0	0	1	0	0	0	0	0	0	0	0	0	0	0	0	0	0	1
AXNA5806810	1	88684029	151.005	2	2	2	2	1	2	2	2	2	1	1	2	2	2	2	2	2	2	2	2	2	2	2	2	2	2	2	2	2	2	1	2	2	2	2	2	2	2	2	2	2	1	2	2	2	1
AXNA5808843	1	88789867	151.63	2	2	2	2	1	2	2	2	2	1	1	2	2	2	2	2	2	2	2	2	2	2	2	2	2	2	2	2	2	2	1	2	2	2	2	2	2	2	2	2	2	2	2	2	2	1
AXNA5784551	1	88793979	151.654	2	2	2	2	1	2	2	2	2	1	1	2	2	2	2	2	2	2	2	2	2	2	2	2	2	2	2	2	2	2	1	2	2	2	2	2	2	2	2	2	2	2	2	2	2	1
AXNA5777671	1	88803282	151.709	2	2	2	2	1	2	2	2	2	1	1	2	2	2	2	2	2	2	2	2	2	2	2	2	2	2	2	2	2	2	1	2	2	2	2	2	2	2	2	2	2	1	2	2	2	1
AX-107536206	1	88803629	151.711	0	0	0	0	1	0	0	0	0	1	1	0	0	0	0	0	0	0	0	0	0	0	0	0	0	0	0	0	0	0	1	0	0	0	0	0	0	0	0	0	0	1	0	0	0	1
AXNA5793936	1	88859468	152.039	2	2	2	2	1	2	2	2	2	1	1	2	2	2	2	2	2	2	2	2	2	2	2	2	2	2	2	2	2	2	1	2	2	2	2	2	2	2	2	2	2	1	2	2	2	1
AX-105348110	1	88866038	152.078	0	0	0	0	1	0	0	0	0	1	1	0	0	0	0	0	0	0	0	0	0	0	0	0	0	0	0	0	0	0	1	0	0	0	0	0	0	0	0	0	0	0	0	0	0	1
AXNA5814971	1	88892026	152.23	2	2	2	2	1	2	2	2	2	1	1	2	2	2	2	2	2	2	2	2	2	2	2	2	2	2	2	2	2	2	1	2	2	2	2	2	2	2	2	2	2	2	2	2	2	1
AXNA5807615	1	88908028	152.324	2	2	2	2	1	2	2	2	2	1	1	2	2	2	2	2	2	2	2	2	2	2	2	2	2	2	2	2	2	2	1	2	2	2	2	2	2	2	2	2	2	2	2	2	2	1
AXNA5793086	1	88961676	152.638	2	2	2	2	1	2	1	2	2	1	1	2	2	2	2	2	2	2	2	2	2	2	2	2	2	2	2	2	2	2	1	2	2	2	2	2	2	2	2	2	2	2	2	2	2	1
AX-107532338	1	88968602	152.679	2	2	2	2	2	2	2	2	2	2	2	2	2	2	2	2	2	2	2	2	2	2	2	2	2	2	2	2	2	2	2	2	2	2	2	2	2	2	2	2	2	0	2	2	2	2
AXNA5784875	1	88981251	152.753	2	2	2	2	1	2	1	2	2	1	1	2	2	2	2	2	2	2	2	2	2	2	2	2	2	2	2	2	2	2	1	2	2	2	2	2	2	2	2	2	2	2	2	2	2	1
AXNA5785520	1	88997833	152.85	0	0	0	0	1	0	1	0	0	1	1	0	0	0	0	0	0	0	0	0	0	0	0	0	0	0	0	0	0	0	1	0	0	0	0	0	0	0	0	0	0	0	0	0	0	1
AX-107530371	1	88999200	152.858	2	2	2	2	1	2	1	2	2	1	1	2	2	2	2	2	2	2	2	2	2	2	2	2	2	2	2	2	2	2	1	2	2	2	2	2	2	2	2	2	2	2	2	2	2	1
AXNA5771047	1	89152213	153.748	2	2	2	2	2	2	2	2	2	2	2	2	2	2	2	2	2	2	2	2	2	2	2	2	2	2	2	2	2	2	2	2	2	2	2	2	2	2	2	2	2	1	2	2	2	2
AXNA5813159	1	89172676	153.867	2	2	2	2	2	2	2	2	2	2	2	2	2	2	2	2	2	2	2	2	2	2	2	2	2	2	2	2	2	2	2	2	2	2	2	2	2	2	2	2	2	2	2	2	2	2
AXNA5806884	1	89184869	153.938	2	1	2	2	1	2	1	2	2	1	1	2	2	2	2	2	2	2	2	2	2	2	2	2	2	2	2	2	2	2	1	2	2	2	2	2	2	2	2	2	2	0	2	2	2	1
AXNA5775759	1	89185889	153.944	0	0	0	0	0	0	0	0	0	0	0	0	0	0	0	0	0	0	0	0	0	0	0	0	0	0	0	0	0	0	0	0	0	0	0	0	0	0	0	0	0	1	0	0	0	0
AX-105347949	1	89188364	153.958	0	0	0	0	0	0	0	0	0	0	0	0	0	0	0	0	0	0	0	0	0	0	0	0	0	0	0	0	0	0	0	0	0	0	0	0	0	0	0	0	0	1	0	0	0	0
AX-107525217	1	89266983	154.413	0	1	0	0	0	0	1	0	0	1	0	0	0	0	0	0	0	0	0	0	0	0	0	0	0	1	0	0	0	0	1	0	0	0	0	0	0	0	0	0	0	0	0	0	0	1
AXNA5807677	1	89469624	155.578	2	2	2	2	2	2	1	2	2	2	2	2	2	2	2	2	2	2	2	2	2	2	2	2	1	2	2	2	2	2	1	2	2	2	2	2	2	2	2	2	2	2	2	2	2	2
AX-107558580	1	89495843	155.728	0	0	0	0	0	0	1	0	0	0	0	0	0	0	0	0	0	0	0	0	0	0	0	0	0	0	0	0	0	0	1	0	0	0	0	0	0	0	0	0	0	0	0	0	0	0
AXNA5769466	1	89506309	155.789	0	0	0	0	0	0	1	0	0	0	0	0	0	0	0	0	0	0	0	0	0	0	0	0	1	0	0	0	0	0	1	0	0	0	0	0	0	0	0	0	0	0	0	0	0	0
AXNA5770952	1	89631674	156.509	0	0	0	0	0	0	1	0	0	0	0	0	0	0	0	0	0	0	0	0	0	0	0	0	0	0	0	0	0	0	1	0	0	0	0	0	0	0	0	0	0	0	0	0	0	0
AXNA5772535	1	89680093	156.788	0	0	0	0	0	0	NA	0	0	0	0	0	0	0	0	0	0	0	0	0	0	0	0	0	1	0	0	0	0	0	1	0	0	0	0	0	0	0	0	0	0	0	0	0	0	0
AXNA5778778	1	89733720	157.096	0	0	0	0	0	0	1	0	0	0	0	0	0	0	0	0	0	0	0	0	0	0	0	0	1	0	0	0	0	0	0	0	0	0	0	0	0	0	0	0	0	0	0	0	0	0
AXNA5768110	1	89800603	157.48	0	0	0	0	0	0	1	0	0	0	0	0	0	0	0	0	0	0	0	0	0	0	0	0	1	0	0	0	0	0	0	0	0	0	0	0	0	0	0	0	0	0	0	0	0	0
AXNA5774252	2	9692930	0	0	0	0	0	0	0	0	0	0	0	0	0	0	0	0	0	0	0	0	0	0	0	0	0	0	1	0	0	0	0	0	0	0	0	0	0	0	0	0	0	0	0	0	0	0	1
AX-107531990	2	19205619	4.733	2	2	2	2	1	2	2	2	2	2	1	2	2	1	2	2	2	2	2	2	2	2	2	2	2	1	2	2	2	2	2	1	2	2	2	2	2	2	2	2	2	1	2	2	2	0
AX-107528558	2	20006817	5.131	0	0	0	0	0	0	1	0	0	0	0	0	0	1	0	0	NA	0	0	0	0	0	0	0	0	1	0	0	0	0	0	0	0	0	0	0	0	0	0	0	0	0	0	0	0	0
AX-105344782	2	20069168	5.166	2	2	2	2	2	2	2	2	2	2	2	2	2	1	2	2	2	2	2	2	2	2	2	2	2	1	2	2	2	2	2	2	2	2	2	2	2	2	2	2	2	2	2	2	2	2
AX-105350817	2	20136244	5.204	0	0	0	0	0	0	0	0	0	0	0	0	0	1	0	0	0	0	0	0	0	0	0	0	0	1	0	0	0	0	0	0	0	0	0	0	0	0	0	0	0	0	0	0	0	1
AX-107527297	2	21062900	5.801	0	0	0	0	0	0	1	0	0	0	0	0	0	1	0	0	0	0	0	0	0	0	0	0	0	1	0	0	0	0	0	0	0	0	0	0	0	0	0	0	0	0	0	0	0	1
AXNA5788750	2	21285067	5.962	0	0	0	0	1	0	1	0	0	0	1	0	0	1	0	0	1	0	0	0	0	0	0	0	0	1	0	0	0	0	0	1	0	0	0	0	0	0	0	0	0	1	0	0	0	2
AX-107531002	2	23969369	8.156	0	0	0	0	0	0	1	0	0	0	0	0	0	0	0	0	0	0	0	0	0	0	0	0	0	1	0	0	0	0	0	0	0	0	0	0	0	0	0	0	0	0	0	0	0	1
AX-107530065	2	26306227	10.548	2	2	2	2	2	2	1	2	2	2	2	2	2	2	2	2	2	2	2	2	2	2	2	2	2	1	2	2	2	2	2	2	2	2	2	2	2	2	2	2	2	2	2	2	2	1
AX-105354595	2	28070510	12.995	0	1	0	0	0	0	NA	0	0	0	0	0	0	0	0	0	1	0	0	0	0	0	0	0	0	0	2	0	0	0	0	0	0	0	1	0	0	0	1	0	0	0	0	1	1	0
AX-107528762	2	28100018	13.042	2	1	2	2	2	2	1	2	2	2	2	2	2	2	2	2	1	2	2	2	2	2	2	2	2	2	0	2	2	2	2	2	2	2	1	2	2	2	1	2	2	2	2	1	1	2
AX-107550994	2	28164027	13.145	0	1	0	0	0	0	0	0	0	0	0	0	0	0	0	0	1	0	0	0	0	0	0	0	0	0	2	0	0	0	0	0	0	0	1	0	0	0	1	0	0	0	0	1	1	0
AX-107546937	2	28187571	13.183	2	1	2	2	2	2	2	2	2	2	2	2	2	2	2	2	1	2	2	2	2	2	2	2	2	2	0	2	2	2	2	2	2	2	1	2	2	2	1	2	2	2	2	1	1	2
AX-107537297	2	28194116	13.194	2	1	2	2	2	2	2	2	2	2	2	2	2	2	2	2	1	2	2	2	2	2	2	2	2	2	0	2	2	2	2	2	2	2	1	2	2	2	1	2	2	2	2	1	1	2
AX-107536167	2	28196827	13.198	0	1	0	0	0	0	0	0	0	0	0	0	0	0	0	0	1	0	0	0	0	0	0	0	0	0	2	0	0	0	0	0	0	0	1	0	0	0	1	0	0	0	0	1	1	0
AX-107552013	2	28248706	13.283	0	1	0	0	0	0	0	0	0	0	0	0	0	0	0	0	1	0	0	0	0	NA	0	0	0	0	2	0	0	0	0	0	0	0	1	0	NA	0	NA	0	0	0	0	1	1	0
AX-105347189	2	28256268	13.296	2	1	2	2	2	2	2	2	2	2	2	2	2	2	2	2	1	2	2	2	2	2	2	2	2	2	0	2	2	2	2	2	2	2	1	2	2	2	1	2	2	2	2	1	1	2
AX-107548998	2	28285905	13.344	0	1	0	0	0	0	0	0	0	0	0	0	0	0	0	0	1	0	0	0	0	0	0	0	0	0	2	0	0	0	0	0	0	0	1	0	0	0	1	0	0	0	0	1	1	0
AX-107540516	2	28294706	13.359	0	1	0	0	0	0	0	0	0	0	0	0	0	0	0	0	1	0	0	0	0	0	0	0	0	0	2	0	0	0	0	0	0	0	1	0	0	0	1	0	0	0	0	1	1	0
AX-107553906	2	28470191	13.654	0	1	0	0	0	0	0	0	0	0	0	0	0	0	0	0	1	0	0	0	0	0	0	0	0	0	2	0	0	0	0	0	0	0	1	0	0	0	1	0	0	0	0	1	1	0
AX-107538361	2	28530258	13.756	0	1	0	0	0	0	0	0	0	0	0	0	0	0	0	0	1	0	0	0	0	0	0	0	0	0	2	0	0	0	0	0	0	0	1	0	0	0	1	0	0	0	0	1	1	0
AXNA5806050	2	28537589	13.769	0	1	0	0	0	0	0	0	0	0	0	0	NA	0	0	0	1	0	0	0	0	0	0	0	0	0	2	0	0	0	0	0	0	0	1	0	0	0	1	0	0	0	0	1	1	1
AX-107525551	2	28552700	13.795	0	1	0	0	0	0	0	0	0	0	0	0	0	0	0	0	1	0	0	0	0	0	0	0	0	0	2	0	0	0	0	0	0	0	1	0	0	0	1	0	0	0	0	1	1	1
AX-107549989	2	28555827	13.8	0	1	0	0	0	0	0	0	0	0	0	0	0	0	0	0	1	0	0	0	0	0	0	0	0	0	2	0	0	0	0	0	0	0	1	0	0	0	1	0	0	0	0	1	1	0
AX-105344497	2	28556127	13.801	0	1	0	0	0	0	0	0	0	0	0	0	0	0	0	0	1	0	0	0	0	0	0	0	0	0	2	0	0	0	0	0	0	0	1	0	0	0	1	0	0	0	0	1	1	0
AX-107543751	2	28609634	13.894	2	1	2	2	2	2	2	2	2	2	2	2	2	2	2	2	1	2	2	2	2	2	2	2	2	2	0	2	2	2	2	2	2	2	1	2	2	2	1	2	2	2	2	1	1	2
AX-107541611	2	28791774	14.216	2	1	2	2	2	2	2	2	2	2	2	2	2	2	2	2	1	2	2	2	2	2	2	2	2	2	0	2	2	2	2	2	2	2	1	2	2	2	1	2	2	2	2	1	1	2
AX-107542690	2	28792704	14.217	2	1	2	2	2	2	2	2	2	2	2	2	2	2	2	2	1	2	2	2	2	2	2	2	2	2	0	2	2	2	2	2	2	2	1	2	2	2	1	2	2	2	2	1	1	2
AX-105346171	2	28798838	14.228	2	1	2	2	2	2	2	2	2	2	2	2	2	2	2	2	1	2	2	2	2	2	2	2	2	2	0	2	2	2	2	2	2	2	1	2	2	2	1	2	2	2	2	1	1	2
AX-107557898	2	28823037	14.272	2	1	2	2	2	2	2	2	2	2	2	2	2	2	2	2	1	2	2	2	2	2	2	2	2	2	0	2	2	2	2	2	2	2	1	2	2	2	1	2	2	2	2	1	1	2
AX-107543760	2	28880093	14.375	0	1	0	0	0	0	0	0	0	0	0	0	0	0	0	0	1	0	0	0	0	0	0	0	0	0	2	0	0	0	0	0	0	0	1	0	0	0	1	0	0	0	0	1	1	0
AX-107532094	2	28905095	14.421	2	1	2	2	2	2	2	2	2	2	2	2	2	2	2	2	1	2	2	2	2	2	2	2	2	2	0	2	2	2	2	2	2	2	1	2	2	2	1	2	2	2	2	1	1	2
AX-107537313	2	28906539	14.424	2	1	2	2	2	2	2	2	2	2	2	2	2	2	2	2	1	2	2	2	2	2	2	2	2	2	0	2	2	2	2	2	2	2	1	2	2	2	1	2	2	2	2	1	1	2
AX-107533084	2	28908046	14.426	2	1	2	2	2	2	2	2	2	2	2	2	2	2	2	2	1	2	2	2	2	2	2	2	2	2	NA	2	2	2	2	2	2	2	1	2	2	2	1	2	2	2	2	1	1	2
AX-107534090	2	28929319	14.465	2	1	2	2	2	2	2	2	2	2	2	2	2	2	2	2	1	2	2	2	2	2	2	2	2	2	0	2	2	2	2	2	2	2	1	2	2	2	1	2	2	2	2	1	1	2
AX-107538385	2	28929772	14.466	2	1	2	2	2	2	2	2	2	2	2	2	2	2	2	2	1	2	2	2	2	2	2	2	2	2	0	2	2	2	2	2	2	2	1	2	2	2	1	2	2	2	2	1	1	2
AX-107549977	2	28937491	14.48	2	1	2	2	2	2	2	2	2	2	2	2	2	2	2	2	1	2	2	2	2	2	2	2	2	2	0	2	2	2	2	2	2	2	1	2	2	2	1	2	2	2	2	1	1	2
AX-107539453	2	28943167	14.491	0	1	0	0	0	0	0	0	0	0	0	0	0	0	0	0	1	0	0	0	0	0	0	0	0	0	2	0	0	0	0	0	0	0	1	0	0	0	1	0	0	0	0	1	1	0
AX-107531075	2	28954126	14.511	0	1	0	0	0	0	0	0	0	0	0	0	0	0	0	0	1	0	0	0	0	0	0	0	0	0	2	0	0	0	0	0	0	0	1	0	0	0	1	0	0	0	0	1	1	0
AX-107540531	2	28963141	14.528	0	1	0	0	0	0	0	0	0	0	0	0	0	0	0	0	1	0	0	0	0	0	0	0	0	0	2	0	0	0	0	0	0	0	1	0	0	0	1	0	0	0	0	1	1	0
AX-107556654	2	28965558	14.532	0	1	0	0	0	0	0	0	0	0	0	0	0	0	0	0	1	0	0	0	0	0	0	0	0	0	2	0	0	0	0	0	0	0	1	0	0	0	1	0	0	0	0	1	1	0
AX-107552933	2	29009253	14.613	0	1	0	0	0	0	0	0	0	0	0	0	0	0	0	0	1	0	0	0	0	0	0	0	0	0	2	0	0	0	0	0	0	0	1	0	0	0	1	0	0	0	0	1	1	0
AXNA5803835	2	29025823	14.644	0	1	0	0	0	0	0	0	0	0	0	0	0	0	0	0	1	0	0	0	0	0	0	0	0	0	2	0	0	0	0	0	0	0	1	0	0	0	1	0	0	0	0	1	1	1
AX-107553893	2	29057256	14.703	0	1	0	0	0	0	0	0	0	0	0	0	0	0	0	0	1	0	0	0	0	0	0	0	0	0	2	0	0	0	0	0	0	0	1	0	0	0	1	0	0	0	0	1	1	0
AX-107535135	2	29083826	14.753	2	1	2	2	2	2	2	2	2	2	2	2	2	2	2	2	1	2	2	2	2	2	2	2	2	2	0	2	2	2	2	2	2	2	1	2	2	2	1	2	2	2	2	1	1	2
AX-107536224	2	29095621	14.775	0	1	0	0	0	0	0	0	0	0	0	0	0	0	0	0	1	0	0	0	0	0	0	0	0	0	2	0	0	0	0	0	0	0	1	0	0	0	1	0	0	0	0	1	1	0
AX-105347687	2	29095832	14.775	2	1	2	2	2	2	2	2	2	2	2	2	2	2	2	2	1	2	2	2	2	2	2	2	2	2	0	2	2	2	2	2	2	2	1	2	2	2	1	2	2	2	2	1	1	2
AX-107545883	2	29139804	14.858	2	1	2	2	2	2	2	2	2	2	2	2	2	2	2	2	1	2	2	2	2	2	2	2	2	2	0	2	2	2	2	2	2	2	1	2	2	2	1	2	2	2	2	1	1	2
AX-107547953	2	29154490	14.886	2	1	2	2	2	2	2	2	2	2	2	2	2	2	2	2	1	2	2	2	2	2	2	2	2	2	0	2	2	2	2	2	2	2	1	2	2	2	1	2	2	2	2	1	1	2
AX-107548967	2	29157422	14.892	2	1	2	2	2	2	2	2	2	2	2	2	2	2	2	2	1	2	2	2	2	2	2	2	2	2	0	2	2	2	2	2	2	2	1	2	2	2	1	2	2	2	2	1	1	2
AXNA5783652	2	29391480	15.346	2	NA	2	2	2	2	2	2	2	2	2	2	2	2	2	1	1	2	2	2	2	2	2	2	2	2	0	2	2	2	1	2	2	2	1	2	2	2	NA	2	2	2	2	1	1	1
AXNA5790962	2	29547649	15.659	1	0	2	0	0	2	1	0	2	0	0	2	2	2	0	1	0	2	0	0	0	2	2	0	1	1	0	0	2	0	0	0	2	0	0	0	2	2	0	2	2	0	0	1	0	0
AXNA5785920	2	29548552	15.661	1	2	0	2	2	0	1	2	0	2	2	0	0	0	2	1	2	0	2	2	2	0	0	2	1	1	2	2	0	2	2	2	0	2	2	2	0	0	2	0	0	2	2	1	2	2
AXNA5772959	2	29595366	15.756	1	2	0	2	2	0	1	2	0	2	2	0	0	0	2	1	2	0	2	2	2	0	0	2	1	1	2	2	0	2	2	2	0	2	2	2	0	0	2	0	0	2	2	1	2	2
AX-107539302	2	29596497	15.758	1	2	0	2	2	0	1	2	0	2	2	0	0	0	1	1	2	0	2	2	1	0	0	1	1	1	2	2	0	2	2	2	0	2	2	2	0	0	2	0	0	2	2	1	1	2
AXNA5793952	2	29596979	15.759	1	2	0	2	2	0	1	2	0	2	2	0	0	0	2	1	2	0	2	2	2	0	0	2	1	1	2	2	0	2	2	2	0	2	2	2	0	0	2	0	0	2	2	1	2	2
AXNA5775505	2	29597303	15.76	1	0	2	0	0	2	1	0	2	0	0	2	2	2	0	1	0	2	0	0	0	2	2	0	1	1	0	0	2	0	0	0	2	0	0	0	2	2	0	2	2	0	0	1	0	0
AXNA5778642	2	29597789	15.761	1	0	2	0	0	2	1	0	2	0	0	2	2	2	0	1	0	2	0	0	0	2	2	0	1	1	0	0	2	0	0	0	2	0	0	0	2	2	0	2	2	0	0	1	0	0
AXNA5803000	2	29597863	15.761	1	2	0	2	2	0	1	2	0	2	2	0	0	0	2	1	2	0	2	2	2	0	0	2	1	1	2	2	0	2	2	2	0	2	2	2	0	0	2	0	0	2	2	1	2	2
AXNA5785794	2	29608327	15.782	1	2	0	2	2	0	1	2	0	2	2	0	0	0	2	1	2	0	2	2	2	0	0	2	1	1	2	2	0	2	2	2	0	2	2	2	0	0	2	0	0	2	2	1	2	2
AXNA5774105	2	29609493	15.785	1	2	0	2	2	0	1	2	0	2	2	0	0	0	2	1	2	0	2	2	2	0	0	2	1	1	2	2	0	2	2	2	0	2	2	2	0	0	2	0	0	2	2	1	2	2
AXNA5772222	2	29610166	15.786	1	0	2	0	0	2	1	0	2	0	0	2	2	2	0	1	0	2	0	0	0	2	2	0	1	1	0	0	2	0	0	0	2	0	0	0	2	2	0	2	2	0	0	1	0	0
AX-107538198	2	29624159	15.815	0	1	0	0	0	0	0	0	0	0	0	0	0	0	0	0	1	0	0	0	0	0	0	0	0	0	2	0	0	0	0	0	0	0	1	0	0	0	1	0	0	0	0	1	1	0
AXNA5813242	2	29693649	15.958	2	1	2	2	2	2	2	2	2	2	2	2	2	2	2	1	1	2	2	2	2	2	2	2	2	2	0	2	2	2	1	2	2	2	1	2	2	2	1	2	2	2	2	1	1	2
AXNA5797581	2	29712449	15.997	0	1	0	0	0	0	0	0	0	0	0	0	0	0	0	1	1	0	0	0	0	0	0	0	0	0	2	0	0	0	1	0	0	0	1	0	0	0	1	0	0	0	0	1	1	0
AXNA5795776	2	29747756	16.071	0	NA	0	0	0	0	0	0	0	0	0	0	0	0	0	1	1	0	0	0	0	0	0	0	0	0	2	0	0	0	1	0	0	0	1	0	0	0	1	0	0	1	0	1	1	0
AX-105348237	2	29750873	16.078	0	1	0	0	0	0	0	0	0	0	0	0	0	0	0	1	1	0	0	0	0	0	0	0	0	0	2	0	0	0	1	0	0	0	1	0	0	0	1	0	0	0	0	1	1	0
AX-105352577	2	29755433	16.087	0	1	0	0	0	0	0	0	0	0	0	0	0	0	0	1	1	0	0	0	0	0	0	0	0	0	2	0	0	0	1	0	0	0	1	0	0	0	1	0	0	0	0	1	1	0
AXNA5808426	2	29798455	16.178	2	1	2	2	2	2	2	2	2	2	2	2	2	2	2	1	1	2	2	2	2	2	2	2	2	2	0	2	2	2	1	2	2	2	1	2	2	2	1	2	2	2	2	1	1	2
AXNA5813496	2	29828082	16.24	0	1	0	0	1	0	0	0	0	0	0	0	NA	0	0	1	1	0	0	0	0	0	0	0	1	0	2	0	0	2	1	0	0	0	1	0	0	0	1	0	0	0	0	1	1	0
AXNA5809217	2	29873650	16.337	2	1	2	2	2	2	2	2	2	2	2	2	2	2	2	1	1	2	2	2	2	2	2	2	2	2	0	2	2	2	1	2	2	2	1	2	2	2	1	2	2	2	2	1	1	2
AXNA5795954	2	29910592	16.416	2	1	2	2	2	2	2	2	2	2	2	2	2	2	2	1	1	2	2	2	2	2	2	2	2	2	0	2	2	2	1	2	2	2	1	2	2	2	1	2	2	2	2	1	1	2
AXNA5785138	2	29943249	16.487	0	1	0	0	0	0	0	0	0	0	0	0	0	0	0	1	1	0	0	0	0	0	0	0	0	0	2	0	0	0	1	0	0	0	1	0	0	0	1	0	0	0	0	1	1	0
AXNA5794860	2	29948439	16.498	0	1	0	0	0	0	0	0	0	0	0	0	0	0	0	1	1	0	0	0	0	0	0	0	0	0	2	0	0	0	1	0	0	0	1	0	0	0	1	0	0	0	0	1	1	0
AXNA5772038	2	29948774	16.499	2	1	2	2	2	2	2	2	2	2	2	2	2	2	2	1	1	2	2	2	2	2	2	2	2	2	0	2	2	2	1	2	2	2	1	2	2	2	1	2	2	2	2	1	1	2
AXNA5804011	2	29948829	16.499	2	1	2	2	2	2	2	2	2	2	2	2	2	2	2	1	1	2	2	2	2	2	2	2	2	2	0	2	2	2	1	2	2	2	1	2	2	2	1	2	2	2	2	1	1	2
AXNA5780995	2	29949023	16.5	2	1	2	2	2	2	2	2	2	2	2	2	2	2	2	1	1	2	2	2	2	2	2	2	2	2	0	2	2	2	1	2	2	2	1	2	2	2	1	2	2	2	2	1	1	2
AXNA5770244	2	29949738	16.501	2	1	2	2	2	2	2	2	2	2	2	2	2	2	2	1	1	2	2	2	2	2	2	2	2	2	0	2	2	2	1	2	2	2	1	2	2	2	1	2	2	2	2	1	1	2
AXNA5799475	2	29950263	16.502	0	1	0	0	0	0	0	0	0	0	0	0	0	0	0	1	1	0	0	0	0	0	0	0	0	0	2	0	0	0	1	0	0	0	1	0	0	0	1	0	0	0	0	1	1	0
AXNA5809851	2	29950317	16.503	0	1	0	0	0	0	0	0	0	0	0	0	0	0	0	1	1	0	0	0	0	0	0	0	0	0	2	0	0	0	1	0	0	0	1	0	0	0	1	0	0	0	0	1	1	0
AXNA5792630	2	29950319	16.503	0	1	0	0	0	0	0	0	0	0	0	0	0	0	0	1	1	0	0	0	0	0	0	0	0	0	2	0	0	0	1	0	0	0	1	0	0	0	1	0	0	0	0	1	1	0
AXNA5781544	2	29951203	16.504	0	1	0	0	0	0	0	0	0	0	0	0	0	0	0	1	1	0	0	0	0	0	0	0	0	0	2	0	0	0	1	0	0	0	1	0	0	0	1	0	0	0	0	1	1	0
AXNA5771695	2	29951267	16.505	2	1	2	2	2	2	2	2	2	2	2	2	2	2	2	1	1	2	2	2	2	2	2	2	2	2	0	2	2	NA	1	2	2	2	1	2	2	2	1	2	2	2	2	1	1	2
AXNA5808816	2	29952022	16.506	0	1	0	0	0	0	0	0	0	0	0	0	0	0	0	1	1	0	0	0	0	0	0	0	0	0	2	0	0	0	1	0	0	0	1	0	0	0	1	0	0	0	0	1	1	0
AXNA5800034	2	29952243	16.507	2	1	2	2	2	2	2	2	2	2	2	2	2	2	2	1	1	2	2	2	2	2	2	2	2	2	0	2	2	2	1	2	2	2	1	2	2	2	1	2	2	2	2	1	1	2
AXNA5811286	2	29977681	16.562	0	1	0	0	0	0	0	0	0	0	0	0	0	0	0	1	1	0	0	0	0	0	0	0	0	0	2	0	0	0	1	0	0	0	1	0	0	0	1	0	0	0	0	1	1	0
AXNA5801036	2	30013896	16.643	1	2	0	2	2	0	1	2	0	2	2	0	0	0	2	1	2	0	2	2	2	0	0	2	1	1	2	2	0	2	2	2	0	2	2	2	0	0	2	0	0	2	2	1	2	2
AXNA5767653	2	30016942	16.649	1	0	2	0	0	2	0	0	2	0	0	2	2	2	0	1	0	2	0	0	0	2	2	0	NA	1	0	0	2	0	0	0	2	0	0	0	2	2	0	2	2	0	0	1	0	0
AXNA5773625	2	30047686	16.718	1	0	2	0	0	2	1	0	2	0	0	2	2	2	0	2	1	2	0	0	0	2	2	0	1	1	2	0	2	0	1	0	2	0	1	0	2	2	1	2	2	0	0	2	1	0
AXNA5777200	2	30049962	16.723	0	0	0	0	0	0	0	0	0	0	0	0	0	0	0	1	1	0	0	0	0	0	0	0	0	0	2	0	0	0	1	0	0	0	1	0	0	0	1	0	0	0	0	1	1	0
AXNA5802499	2	30055820	16.737	0	0	0	0	0	0	0	0	NA	NA	0	0	0	0	0	1	1	0	0	0	0	0	0	0	0	0	2	0	0	0	1	0	0	0	1	0	0	0	1	0	0	0	0	1	1	0
AXNA5792962	2	30057740	16.741	0	0	0	0	0	0	0	0	0	0	0	0	0	0	0	1	1	0	0	0	0	0	0	0	0	0	2	0	0	0	1	0	0	0	1	0	0	0	1	0	0	0	0	1	1	0
AXNA5780158	2	30063309	16.754	2	2	2	2	2	2	2	2	2	2	2	2	2	2	2	1	1	2	2	2	2	2	2	2	2	2	0	2	2	2	1	2	2	2	1	2	2	2	1	2	2	2	2	1	1	2
AXNA5778468	2	30071842	16.773	1	2	0	2	2	0	1	2	0	2	2	0	0	0	2	0	1	0	2	2	2	0	0	2	1	1	0	2	0	2	1	2	0	2	1	2	0	0	1	0	0	2	2	0	1	2
AXNA5811434	2	30073043	16.776	0	0	0	0	0	0	0	0	0	0	0	0	0	0	1	1	1	0	0	0	0	0	0	0	0	0	2	0	0	0	1	0	0	0	1	0	0	0	1	0	0	0	0	1	1	0
AXNA5769935	2	30073860	16.778	2	2	2	2	2	2	2	2	2	2	2	2	2	2	2	1	1	2	2	2	2	2	2	2	2	2	0	2	2	2	1	2	2	2	1	2	2	2	1	2	2	2	2	1	1	2
AXNA5768356	2	30073907	16.778	0	0	0	0	0	0	0	0	0	0	0	0	0	0	0	1	1	0	0	0	0	0	0	0	0	0	2	0	0	0	1	0	0	0	1	0	0	0	1	0	0	0	0	1	1	0
AXNA5784315	2	30074877	16.78	0	0	0	0	0	0	0	0	0	0	0	0	0	0	0	1	1	0	0	0	0	0	0	0	0	0	2	0	0	0	1	0	0	0	1	0	0	0	1	0	0	0	0	1	1	0
AXNA5774446	2	30075067	16.78	0	0	0	0	0	0	0	0	0	0	0	0	0	0	0	1	1	0	0	0	0	0	0	0	0	0	2	0	0	0	1	0	0	0	1	0	0	0	1	0	0	0	0	1	1	0
AXNA5808522	2	30075201	16.781	2	2	0	2	2	1	2	2	1	2	2	1	1	0	2	1	2	1	2	2	2	0	1	2	1	2	2	2	2	2	2	2	0	2	2	2	1	0	2	1	1	2	2	1	2	2
AXNA5811243	2	30075499	16.781	2	2	2	2	2	2	2	2	2	2	2	2	2	2	2	1	1	2	2	2	2	2	2	2	2	2	0	2	2	2	1	2	2	2	1	2	2	2	1	2	2	2	2	1	1	2
AXNA5775481	2	30076910	16.785	2	2	2	2	2	2	2	2	2	2	2	2	2	2	2	1	2	2	2	2	2	2	2	2	2	2	0	2	2	2	1	2	2	2	1	2	2	2	1	2	2	2	2	1	1	2
AXNA5799958	2	30077081	16.785	2	2	2	2	2	2	2	2	2	2	2	2	2	2	2	1	2	2	2	2	2	2	2	2	2	2	0	2	2	2	1	2	2	2	1	2	2	2	1	2	2	2	2	1	1	2
AXNA5816148	2	30078290	16.788	0	0	0	0	0	0	0	0	0	0	0	0	0	0	0	1	0	0	0	0	0	0	0	0	0	0	2	0	0	0	1	0	0	0	1	0	0	0	1	0	0	0	0	1	1	0
AXNA5810431	2	30081540	16.795	0	0	0	0	0	0	0	0	0	0	0	0	0	0	0	1	0	0	0	0	0	0	0	0	0	0	2	0	0	0	1	0	0	0	1	0	0	0	1	0	0	0	0	1	1	0
AXNA5786604	2	30082272	16.797	2	2	2	2	2	2	2	2	2	2	2	2	2	2	2	1	2	2	2	2	2	2	2	2	2	2	0	2	2	2	1	2	2	2	1	2	2	2	1	2	2	2	2	1	1	2
AXNA5786095	2	30082553	16.798	0	0	0	0	0	0	0	0	0	0	0	0	0	0	0	1	0	0	0	0	0	0	0	0	0	0	2	0	0	0	1	0	0	0	1	0	0	0	1	0	0	0	0	1	1	0
AXNA5780573	2	30095445	16.827	0	0	0	0	0	0	0	0	0	0	0	0	0	0	0	1	0	0	0	0	0	0	0	0	0	0	2	0	0	0	0	0	0	0	1	0	0	0	1	0	0	0	0	1	1	0
AXNA5799000	2	30103874	16.847	0	0	0	0	0	0	0	0	0	0	0	0	0	0	0	1	0	0	0	0	0	0	0	0	0	0	2	0	0	0	0	0	0	0	1	0	0	0	1	0	0	0	0	1	1	0
AXNA5772357	2	30107031	16.854	2	2	2	2	2	2	2	2	2	2	2	2	2	2	2	1	2	2	2	2	2	2	2	2	2	2	0	2	2	2	2	2	2	2	1	2	2	2	1	2	2	2	2	1	1	2
AXNA5815314	2	30117530	16.878	0	0	0	0	0	0	0	0	0	0	0	0	0	0	0	1	0	0	0	0	0	0	0	0	0	0	2	0	0	0	0	0	0	0	1	0	0	0	1	0	0	0	0	1	1	0
AXNA5815898	2	30122613	16.89	0	0	0	0	0	0	0	0	0	0	0	0	0	0	0	1	0	0	0	0	0	0	0	0	0	0	2	0	0	0	0	0	0	0	1	0	0	0	1	0	0	0	0	1	1	0
AXNA5803441	2	30124597	16.895	0	0	0	0	0	0	0	0	0	0	0	0	0	0	0	1	0	0	0	0	0	0	0	0	0	0	2	0	0	0	0	0	0	0	1	0	0	0	1	0	0	0	0	1	1	0
AXNA5807664	2	30126283	16.899	0	0	0	0	0	0	0	0	0	0	0	0	0	0	0	1	0	0	0	0	0	0	0	0	0	0	2	0	0	0	0	0	0	0	1	0	0	0	1	0	0	0	0	1	1	0
AXNA5797319	2	30143363	16.939	2	2	2	2	2	2	2	2	2	2	2	2	2	2	2	1	2	2	2	2	2	2	2	2	2	2	0	2	2	2	2	2	2	2	1	2	2	2	1	2	2	2	2	1	1	2
AX-107542587	2	30564693	18.072	1	0	2	0	1	2	1	0	2	0	0	2	2	1	0	2	1	2	0	0	0	2	2	0	2	1	2	0	2	2	0	0	2	0	1	0	2	2	1	2	2	0	0	2	2	0
AX-105349084	2	30627285	18.271	1	2	0	2	1	0	1	2	0	2	2	0	0	1	2	0	1	0	2	2	2	0	0	2	0	1	0	2	0	2	2	2	0	2	1	2	0	0	1	0	0	2	2	0	0	2
AXNA5809138	2	30641163	18.317	1	0	2	0	1	2	1	0	2	0	0	2	2	2	0	2	NA	2	0	0	0	2	2	0	2	NA	2	0	2	0	0	0	2	0	1	0	2	2	1	2	2	0	0	2	2	0
AXNA5796928	2	30656917	18.369	2	2	2	2	1	2	2	2	2	2	2	2	2	1	2	2	1	2	2	2	2	2	2	2	1	2	2	2	2	2	2	2	2	2	2	2	2	2	2	2	2	2	2	2	2	2
AXNA5811210	2	30663451	18.391	2	2	2	2	1	2	2	2	2	2	2	2	2	1	2	2	1	2	2	2	2	2	2	2	1	2	2	2	2	2	2	2	2	2	2	2	2	2	2	2	2	2	2	2	2	2
AXNA5794276	2	30663824	18.392	2	2	2	2	1	2	2	2	2	2	2	2	2	1	2	2	1	2	2	2	2	2	2	2	1	2	2	2	2	2	2	2	2	2	2	2	2	2	2	2	2	2	2	2	2	2
AX-107546935	2	30666297	18.4	0	0	0	0	1	0	0	0	0	0	0	0	0	1	0	0	1	0	0	0	0	0	0	0	1	0	0	0	0	0	0	0	0	0	0	0	0	0	0	0	0	0	0	0	0	0
AXNA5774169	2	30666575	18.401	0	0	0	1	2	0	NA	0	0	0	0	0	0	2	0	0	2	0	0	0	0	0	0	1	2	0	0	0	0	0	0	0	0	NA	0	0	0	0	0	0	1	0	0	0	0	0
AXNA5798584	2	30919242	19.34	0	0	0	0	1	0	0	0	0	0	0	0	0	0	0	1	0	0	0	0	0	0	0	0	0	0	0	0	0	0	1	0	0	0	0	0	0	0	0	0	0	1	0	0	0	0
AXNA5781468	2	30967198	19.541	0	0	0	0	1	0	0	0	0	0	0	0	0	0	0	1	0	0	0	0	0	0	0	0	0	0	0	0	0	0	1	0	0	0	0	0	0	0	0	0	0	1	0	0	0	0
AXNA5797956	2	30983754	19.612	0	0	0	0	1	0	0	0	0	0	0	0	0	0	0	1	0	0	0	0	0	0	0	0	0	0	0	0	0	0	1	0	0	0	0	0	0	0	0	0	0	1	0	0	0	0
AXNA5775303	2	30984578	19.615	2	2	2	2	1	2	2	2	2	2	2	2	2	2	2	1	2	2	2	2	2	2	2	2	2	2	2	2	2	2	1	2	2	2	2	2	2	2	2	2	2	1	2	2	2	2
AXNA5809531	2	31025854	19.797	2	2	2	2	1	2	2	2	2	2	2	2	2	2	2	1	2	2	2	2	2	2	2	2	2	2	2	2	2	2	1	2	2	2	2	2	2	2	2	2	2	1	2	2	2	2
AXNA5788274	2	31027670	19.805	2	2	2	2	0	2	2	2	2	2	2	2	2	2	2	0	2	2	2	2	2	2	2	2	2	2	2	2	2	2	0	2	2	2	2	2	2	2	2	2	2	0	2	2	2	2
AX-107535225	2	31044718	19.882	0	0	0	0	0	0	0	0	0	0	1	0	0	0	0	0	0	0	0	0	0	0	0	0	0	0	0	0	0	0	1	0	0	0	0	0	0	0	0	0	0	0	0	0	0	0
AXNA5810216	2	31205731	20.662	2	2	2	2	1	2	2	2	2	2	2	2	2	2	2	1	1	2	2	2	2	2	2	2	1	1	2	2	2	2	1	1	2	2	2	2	2	2	2	2	2	1	2	2	2	1
AX-107535299	2	31223508	20.754	0	0	0	0	1	0	0	0	0	0	0	0	0	1	0	0	1	0	0	0	0	0	0	0	1	0	0	0	0	0	0	0	0	0	0	0	0	0	0	0	0	0	0	0	0	1
AX-107538532	2	31225697	20.765	0	0	0	0	1	0	0	0	0	0	0	0	0	1	0	0	1	0	0	0	0	0	0	0	1	0	0	0	0	0	0	0	0	0	0	0	0	0	0	0	0	0	0	0	0	1
AX-107533229	2	31227491	20.775	0	0	0	0	1	0	0	0	0	0	0	0	0	1	0	0	1	0	0	0	0	0	0	0	1	0	0	0	0	0	0	0	0	0	0	0	0	0	0	0	0	0	0	0	0	1
AX-107534255	2	31228861	20.782	2	2	2	2	1	2	2	2	2	2	2	2	2	1	2	2	1	2	2	2	2	2	2	2	1	2	2	2	2	2	2	2	2	2	2	2	2	2	2	2	2	2	2	2	2	1
AX-107553857	2	31307197	21.203	1	0	0	0	1	0	1	0	0	1	0	1	0	0	0	0	1	0	0	0	0	0	0	0	1	0	0	0	0	0	0	0	0	0	0	NA	0	0	0	0	0	0	0	0	0	0
AXNA5802575	2	31380670	21.62	2	2	2	2	2	2	2	2	2	2	2	2	2	2	2	1	2	2	2	2	2	2	2	2	2	1	2	2	2	2	1	2	2	2	2	2	2	2	2	2	2	1	2	2	2	2
AX-107551914	2	31380889	21.622	2	2	2	2	1	2	2	2	2	2	2	2	2	2	2	1	1	2	2	2	2	2	2	2	1	1	2	2	2	2	1	2	2	2	2	2	2	2	2	2	2	1	2	2	2	2
AXNA5814596	2	31380923	21.622	0	0	0	0	1	0	0	0	0	0	0	0	0	0	0	1	1	0	0	0	0	0	0	0	1	1	0	0	0	0	1	0	0	0	0	0	0	0	0	0	0	1	0	0	0	0
AXNA5771197	2	31382565	21.632	0	0	0	0	1	0	0	0	0	0	0	0	0	0	0	1	1	0	0	0	0	0	0	0	1	1	0	0	0	0	1	0	0	0	0	0	0	0	0	0	0	1	0	0	0	0
AXNA5767591	2	31382623	21.632	0	0	0	0	1	0	0	0	0	1	0	0	0	0	0	1	1	0	0	0	0	0	0	0	1	1	0	0	0	0	1	0	0	0	0	0	0	0	0	0	0	1	0	0	0	0
AXNA5795362	2	31383149	21.635	0	0	1	0	1	0	0	0	0	0	0	0	0	0	0	1	1	0	0	0	0	0	0	0	1	1	0	0	0	0	1	0	0	0	0	0	0	0	0	0	0	1	0	0	0	0
AX-105353145	2	31383601	21.638	0	0	0	0	1	0	0	0	0	0	0	0	0	0	0	1	1	0	0	0	0	0	0	0	1	1	0	0	0	0	1	0	0	0	0	0	0	0	0	0	0	1	0	0	0	0
AXNA5801253	2	31383990	21.64	2	2	2	2	1	2	2	2	2	2	2	2	2	2	2	1	1	2	2	2	2	2	2	2	1	1	2	2	2	2	1	2	2	2	2	2	2	2	2	2	2	1	2	2	2	2
AXNA5799427	2	31384147	21.641	0	0	0	0	1	0	0	0	0	0	0	0	0	0	0	1	1	0	0	0	0	0	0	0	1	1	0	0	0	0	1	0	0	0	0	0	0	0	0	0	0	1	0	0	0	0
AXNA5782648	2	31384356	21.642	0	0	0	0	1	0	0	0	0	0	0	0	0	0	0	1	1	0	0	0	0	0	0	0	1	1	0	0	0	0	1	0	0	0	0	0	0	0	0	0	0	1	0	0	0	0
AX-105348303	2	31385200	21.647	2	2	2	2	1	2	2	2	2	2	2	2	2	2	2	1	1	2	NA	2	2	2	2	2	1	1	2	2	2	2	1	2	2	2	2	2	2	2	2	2	2	NA	2	2	2	2
AX-105348909	2	31385237	21.647	0	0	0	0	1	0	0	0	0	0	0	0	0	0	0	1	1	0	0	0	0	0	0	0	1	1	0	0	0	0	1	0	0	0	0	0	0	0	0	0	0	1	0	0	0	0
AXNA5807073	2	31386123	21.652	2	2	2	2	2	2	2	2	2	2	2	2	2	2	2	1	2	2	2	2	2	2	2	2	2	1	2	2	2	2	1	2	2	2	2	2	2	2	2	2	2	1	2	2	2	2
AXNA5809774	2	31386379	21.654	0	0	0	0	0	0	0	0	0	0	0	0	0	0	0	1	0	0	0	0	0	0	0	0	0	1	0	0	0	0	1	0	0	0	0	0	0	0	0	0	0	1	0	0	0	0
AXNA5794900	2	31386540	21.655	0	0	0	0	0	0	0	0	0	0	0	0	0	0	0	1	0	0	0	0	0	0	0	0	0	1	0	0	0	0	1	0	0	0	0	0	0	0	0	0	0	1	0	0	0	0
AXNA5769394	2	31387108	21.658	0	0	0	0	0	0	0	0	0	0	0	0	0	0	0	1	0	0	0	0	0	0	0	0	0	1	0	0	0	0	1	0	0	0	0	0	0	0	0	0	0	1	0	0	0	0
AXNA5813049	2	31393415	21.695	2	2	2	2	2	2	2	2	2	2	2	2	2	2	2	1	2	2	2	2	2	2	2	2	2	1	2	2	2	2	1	2	2	2	2	2	2	2	2	2	2	1	2	2	2	2
AXNA5798247	2	31415026	21.823	2	2	2	2	2	2	2	2	2	2	2	2	2	2	2	1	2	2	2	2	2	2	2	2	2	1	2	2	2	2	1	2	2	2	2	2	2	2	2	2	2	2	2	2	2	2
AXNA5798184	2	31513891	22.432	2	2	2	2	2	2	2	2	2	2	2	2	2	2	2	1	2	2	2	2	2	2	NA	2	2	1	2	2	2	2	1	2	2	2	2	2	2	2	2	2	2	NA	2	2	2	2
AX-105350555	2	31522925	22.49	2	2	2	2	2	2	2	2	2	2	1	2	2	1	2	2	2	2	2	2	2	2	2	2	2	2	2	2	2	2	2	2	2	2	2	2	2	2	2	2	2	1	2	2	2	2
AX-107543670	2	31536832	22.579	2	2	2	2	2	2	2	2	2	2	1	2	2	1	2	2	2	2	2	2	2	2	2	2	2	2	2	2	2	2	2	2	2	2	2	2	2	2	2	2	2	1	2	2	2	2
AX-105347746	2	31567643	22.781	0	0	0	0	0	0	0	0	0	0	1	0	0	1	0	0	0	0	0	0	0	0	0	0	0	0	0	0	0	0	0	0	0	0	0	0	0	0	0	0	0	1	0	0	0	0
AX-107534958	2	31568891	22.789	2	2	2	2	2	2	2	2	2	2	1	2	2	1	2	2	2	2	2	2	2	2	2	2	2	2	2	2	2	2	2	2	2	2	2	2	2	2	2	2	2	2	2	2	2	2
AX-107536034	2	31572746	22.814	2	2	2	2	2	2	2	2	2	2	1	2	2	1	2	2	2	2	2	2	2	2	2	2	2	2	2	2	2	2	2	2	2	2	NA	2	2	2	2	2	2	2	2	2	2	2
AX-107542549	2	31574565	22.826	0	0	0	0	0	0	0	0	0	0	1	0	0	1	0	0	0	0	0	0	0	0	0	0	0	0	NA	0	0	0	0	0	0	0	0	0	0	0	0	0	0	1	0	0	0	0
AX-107537130	2	31577517	22.846	2	2	2	2	2	2	2	2	2	2	1	2	2	1	NA	2	2	2	2	2	2	2	2	2	2	2	2	2	2	2	2	2	2	2	2	2	2	2	2	2	2	1	2	2	2	2
AX-107538224	2	31607146	23.044	0	0	0	0	0	0	0	0	0	0	1	0	0	1	0	0	0	0	0	0	0	0	0	0	0	0	0	0	0	0	0	0	0	0	0	0	0	0	0	0	0	0	0	0	0	0
AX-107530889	2	31649906	23.338	2	2	2	2	2	2	2	2	2	2	1	2	2	1	2	2	2	2	2	2	2	2	2	2	2	2	2	2	2	2	2	2	2	2	2	2	2	2	2	2	2	2	2	2	2	2
AX-107541521	2	31650094	23.339	2	2	2	2	2	2	2	2	2	2	1	2	2	1	2	2	2	2	2	2	2	2	2	2	2	2	2	2	2	2	2	2	2	2	2	2	2	2	2	2	2	2	2	2	2	2
AX-107540409	2	31664612	23.44	2	2	2	2	2	2	2	2	2	2	1	2	2	1	2	2	2	2	2	2	2	2	2	2	2	2	2	2	2	2	2	2	2	2	2	2	2	2	2	2	2	2	2	2	2	2
AX-107525230	2	31666753	23.456	0	0	0	0	0	0	0	0	0	0	1	0	0	1	0	0	0	0	0	0	0	0	0	0	0	0	0	0	0	0	0	0	0	0	0	0	0	0	0	0	0	1	0	0	0	0
AX-107531887	2	31668157	23.465	2	2	2	2	2	2	2	2	2	2	1	2	2	1	2	2	2	2	2	2	2	2	2	2	2	2	2	2	2	2	2	2	2	2	2	2	2	2	2	2	2	2	2	2	2	2
AX-107526440	2	31672266	23.494	2	2	2	2	2	2	2	2	2	2	1	2	2	1	2	2	2	2	2	2	2	2	2	2	2	2	2	2	2	2	2	2	2	2	2	2	2	2	2	2	2	2	2	2	2	2
AX-107536050	2	31672789	23.498	0	0	0	0	0	0	0	0	0	0	1	0	0	1	0	0	0	0	0	0	0	0	0	0	0	0	0	0	0	0	0	0	0	0	0	0	0	0	0	0	0	1	0	0	0	0
AX-107532895	2	31679425	23.545	0	0	0	0	0	0	0	0	0	0	1	0	0	1	0	0	0	0	0	0	0	0	0	0	1	0	0	0	0	0	0	0	0	0	0	0	0	0	0	0	0	1	0	0	0	0
AX-107528976	2	31679904	23.548	0	0	0	0	0	0	0	0	0	0	1	0	0	1	0	0	1	0	0	0	0	0	NA	0	0	0	0	0	0	0	0	0	0	0	0	0	NA	0	0	0	0	0	0	0	0	0
AX-107537152	2	31698085	23.678	2	2	2	2	2	2	2	2	2	2	1	2	2	1	2	2	2	2	2	2	2	2	2	2	2	2	2	2	2	2	2	2	2	2	2	2	2	2	2	2	2	2	2	2	2	2
AX-107527224	2	31712758	23.784	0	0	0	0	0	0	0	0	0	0	1	0	0	1	0	0	0	0	0	0	0	0	0	0	0	0	0	0	0	0	0	0	0	0	0	0	0	0	0	0	0	0	0	0	0	0
AX-107547896	2	31747513	24.038	0	0	0	0	0	0	0	0	0	0	1	0	0	1	0	0	0	0	0	0	0	0	0	0	0	0	0	0	0	0	0	0	0	0	0	0	0	0	0	0	0	0	0	0	0	0
AXNA5790460	2	31749412	24.052	2	2	2	2	2	2	2	2	2	2	1	2	2	1	2	2	2	2	2	2	2	2	2	2	2	2	2	2	2	2	2	2	2	2	2	2	2	2	2	2	2	2	2	2	2	2
AX-107525790	2	31753760	24.084	0	0	0	0	0	0	0	0	0	0	1	0	0	1	0	0	0	0	0	0	0	0	0	0	0	0	0	0	0	0	0	0	0	0	0	0	0	0	0	0	0	1	0	0	0	0
AX-107543627	2	31756420	24.104	2	2	2	2	2	2	2	2	2	2	1	2	2	1	2	2	2	2	2	2	2	2	2	2	2	2	2	2	2	2	2	2	2	2	2	2	2	2	2	2	2	2	2	2	2	2
AX-105353112	2	31762724	24.151	0	0	0	0	0	0	0	0	0	0	1	0	0	1	0	0	0	0	0	0	0	0	0	0	0	0	0	0	0	0	0	0	0	0	0	0	0	0	0	0	0	1	0	0	0	0
AX-107539280	2	31763676	24.158	2	2	2	2	2	2	2	2	2	2	1	2	2	1	2	2	2	2	2	2	2	2	2	2	2	2	2	2	2	2	2	2	2	2	2	2	2	2	2	2	2	1	2	2	2	2
AX-105349319	2	31764897	24.167	0	0	0	0	0	0	0	0	0	0	1	0	0	1	0	0	0	0	0	0	0	0	0	0	0	0	0	0	0	0	0	0	0	0	0	0	0	0	0	0	0	0	0	0	0	0
AX-105353039	2	31765991	24.175	2	2	2	2	2	2	2	2	2	2	1	2	2	1	2	2	2	2	2	2	2	2	2	2	2	2	2	2	2	2	2	2	2	2	2	2	2	2	2	2	2	1	2	2	2	2
AX-107536012	2	31766250	24.177	2	2	2	2	2	2	2	2	2	2	1	2	2	1	2	2	2	2	2	2	2	2	2	2	2	2	2	2	2	2	2	2	2	2	2	2	2	2	2	2	2	2	2	2	2	2
AX-105348927	2	31767163	24.184	0	0	0	0	0	0	0	0	0	0	1	0	0	1	0	0	0	0	0	0	0	0	0	0	0	0	0	0	0	0	0	0	0	0	0	0	0	0	0	0	0	1	0	0	0	0
AX-105356059	2	31768855	24.196	2	2	2	2	2	2	2	2	2	2	1	2	2	1	2	2	2	2	2	2	2	2	2	2	2	2	2	2	2	2	2	2	2	2	2	2	2	2	2	2	2	1	2	2	2	2
AX-107544697	2	31771002	24.213	2	2	2	2	2	2	2	2	2	2	1	2	2	1	2	2	2	2	2	2	2	2	2	2	2	2	2	2	2	2	2	2	2	2	2	2	2	2	2	2	2	1	2	2	2	2
AX-107542539	2	31792871	24.378	0	0	0	0	0	0	0	0	0	NA	1	0	0	1	0	0	0	0	0	0	0	0	0	0	0	0	0	0	0	0	0	0	0	0	0	0	0	0	0	0	0	1	0	0	0	0
AX-107541458	2	31802088	24.448	2	2	2	2	2	2	2	2	2	2	1	2	2	1	2	2	2	2	2	2	2	2	2	2	2	2	2	2	2	2	2	2	2	2	2	2	2	2	2	2	2	1	2	2	2	2
AX-107545777	2	31820476	24.589	2	2	2	2	2	2	2	2	2	2	1	2	2	1	2	2	2	2	2	2	2	2	2	2	2	2	2	2	2	2	2	2	2	2	2	2	2	2	2	2	2	2	2	2	2	2
AX-105353520	2	31821502	24.597	0	0	0	0	0	0	0	0	0	NA	1	0	0	1	0	0	0	0	0	0	0	0	0	0	0	0	0	0	0	0	0	0	0	0	0	0	0	0	0	0	0	1	0	0	0	0
AX-107546859	2	31850766	24.825	2	2	2	2	2	2	2	2	2	2	1	2	2	1	2	2	2	2	2	2	2	2	2	2	2	2	2	2	2	2	2	2	2	2	2	2	2	2	2	2	2	2	2	2	2	2
AX-107540371	2	31865511	24.942	0	0	0	0	0	0	0	0	0	0	1	0	0	1	0	0	0	0	0	0	0	0	0	0	0	0	0	0	0	0	0	0	0	0	0	0	0	0	0	0	0	0	0	0	0	0
AXNA5777727	2	31866872	24.953	2	2	2	2	2	2	2	2	2	2	1	2	2	1	2	2	2	2	2	2	2	2	2	2	2	2	2	2	2	2	2	2	2	2	2	2	2	2	2	2	2	1	2	2	2	2
AX-107525130	2	31869980	24.977	0	0	0	0	0	0	0	0	0	0	1	0	0	1	0	0	0	0	0	0	0	0	0	0	0	0	0	0	0	0	0	0	0	0	0	0	0	0	0	0	0	1	0	0	0	0
AX-105345531	2	31882407	25.077	2	2	2	2	2	2	2	2	2	2	1	2	2	1	2	2	2	2	2	2	2	2	2	2	2	2	2	2	2	2	2	2	2	2	2	2	2	2	2	2	2	1	2	2	2	2
AX-105345709	2	31899223	25.212	0	0	0	0	0	0	0	0	0	0	1	0	0	1	0	0	0	0	0	0	0	0	0	0	0	0	0	0	0	0	0	0	0	0	0	0	0	0	0	0	0	1	0	0	0	0
AX-107535999	2	31905968	25.267	0	0	0	0	0	0	0	0	0	0	1	0	0	1	0	0	0	0	0	0	0	0	0	0	0	0	0	0	0	0	0	0	0	0	0	0	0	0	0	0	0	0	0	0	0	0
AX-107543620	2	31906449	25.271	2	2	2	2	2	2	2	2	2	2	1	2	2	1	2	2	2	2	2	2	2	2	2	2	2	2	2	2	2	2	2	2	2	2	2	2	2	2	2	2	2	2	2	2	2	2
[truncated: 14,783 more rows]
[truncated: 50 more columns]
